# Supplementary material for: Prognostic value of oxidative stress-related genes in colorectal cancer and its correlation with tumor immunity
Source: BMC Genomics. 2024 Jan 2;25:8. doi: 10.1186/s12864-023-09879-0 (PMC10759670; doi:10.1186/s12864-023-09879-0)
Supplement: Supplementary file 2 — Additional file 2. [file 12864_2023_9879_MOESM2_ESM.zip]

Archive with 15 entries (11 files):
- Supplementary material/Supplementary material/
- Supplementary material/Supplementary material/1-TCGA/
- Supplementary material/Supplementary material/1-TCGA/1-TCGA/
- Supplementary material/Supplementary material/1-TCGA/1-TCGA/~$COAD_clinical.xlsx
- Supplementary material/Supplementary material/1-TCGA/1-TCGA/~$COAD_rnaseq_clinical_raw.xlsx
- Supplementary material/Supplementary material/1-TCGA/1-TCGA/COAD.txt
- Supplementary material/Supplementary material/1-TCGA/1-TCGA/COAD_rnaseq_clinical_raw.xlsx
- Supplementary material/Supplementary material/1-TCGA/1-TCGA/COAD_rnaseq_tpm.txt
- Supplementary material/Supplementary material/1-TCGA/1-TCGA/Table 1. COAD_clinical samples.xlsx
- Supplementary material/Supplementary material/WB/
- Supplementary material/Supplementary material/WB/CTNNB1.tif
- Supplementary material/Supplementary material/WB/HSPB1.tif
- Supplementary material/Supplementary material/WB/MMP3.tif
- Supplementary material/Supplementary material/WB/NOL3.tif
- Supplementary material/Supplementary material/WB/SFPQ,STK25,RNF112,PAGE4.jpg
