# Supplementary material for: Prognostic value of oxidative stress-related genes in colorectal cancer and its correlation with tumor immunity
Source: BMC Genomics. 2024 Jan 2;25:8. doi: 10.1186/s12864-023-09879-0 (PMC10759670; doi:10.1186/s12864-023-09879-0)
Supplement: Supplementary file 2 — Additional file 2. [file 12864_2023_9879_MOESM2_ESM.zip › Supplementary material/Supplementary material/1-TCGA/1-TCGA/COAD.txt]

Tag	TCGA-CM-4746-01A-01R-1410-07	TCGA-DM-A0XD-01A-12R-A155-07	TCGA-AA-3511-01A-21R-1839-07	TCGA-AA-A01K-01A-01R-A00A-07	TCGA-A6-6650-01B-02R-A277-07	TCGA-F4-6461-01A-11R-1774-07	TCGA-AA-3979-01A-01R-1022-07	TCGA-G4-6317-01A-11R-1723-07	TCGA-AA-3673-01A-01R-0905-07	TCGA-AA-3968-01A-01R-1022-07	TCGA-CM-5349-01A-21R-1723-07	TCGA-F4-6809-01A-11R-1839-07	TCGA-AA-3506-01A-01R-1410-07	TCGA-A6-A567-01A-31R-A28H-07	TCGA-AD-6548-01A-11R-1839-07	TCGA-A6-A56B-01A-31R-A28H-07	TCGA-G4-6321-01A-11R-1723-07	TCGA-AA-3675-01A-02R-0905-07	TCGA-D5-6536-01A-11R-1723-07	TCGA-AA-3554-01A-01R-0826-07	TCGA-AA-3514-01A-02R-0821-07	TCGA-5M-AAT4-01A-11R-A41B-07	TCGA-CM-5863-01A-21R-1839-07	TCGA-CM-4744-01A-01R-A32Z-07	TCGA-A6-2671-01A-01R-1410-07	TCGA-DM-A28K-01A-21R-A32Y-07	TCGA-AA-3660-01A-01R-1723-07	TCGA-AA-3679-01A-02R-0905-07	TCGA-AZ-5403-01A-01R-1653-07	TCGA-F4-6459-01A-11R-1774-07	TCGA-AD-6895-01A-11R-1928-07	TCGA-4N-A93T-01A-11R-A37K-07	TCGA-AA-3973-01A-01R-1022-07	TCGA-AA-3492-01A-01R-1410-07	TCGA-CA-5254-01A-21R-1839-07	TCGA-A6-2677-01A-01R-0821-07	TCGA-A6-2682-01A-01R-1410-07	TCGA-AA-3530-01A-01R-1022-07	TCGA-D5-6923-01A-11R-A32Z-07	TCGA-A6-6648-01A-11R-1774-07	TCGA-AZ-4308-01A-01R-1410-07	TCGA-4T-AA8H-01A-11R-A41B-07	TCGA-AZ-6605-01A-11R-1839-07	TCGA-AA-A02H-01A-01R-A089-07	TCGA-D5-6532-01A-11R-1723-07	TCGA-AD-6901-01A-11R-1928-07	TCGA-AA-3655-01A-02R-1723-07	TCGA-NH-A50U-01A-33R-A37K-07	TCGA-A6-A566-01A-11R-A28H-07
A1BG-AS1	0	0.219172496	0.298739493	0.955032654	0.630892938	0.664565884	0	0.06107921	0.121889425	0.599134033	0.664038349	0.669856897	0.317154128	0.150530635	0.86923227	0.322567158	0.204483372	0.272239774	0.4240103	0.653369658	0.518408453	0.223645224	0.316964721	0.17040253	0.297307224	0.210911047	0.305309065	0.387194713	0.451778651	0.440546012	0.680388779	1.492800343	0.3255962	0.609331338	0.208782895	0.042367126	0	0.31471331	0.85463617	0.732818792	0.094643773	0.355957312	1.053172741	0.149874247	0.279854057	0.803637036	0.411661957	0.126985606	1.491321279
A1CF	3.612505335	3.459260005	9.839994539	8.333040306	35.34994044	4.386122057	7.308000981	7.78093038	16.83928485	10.90552776	10.74593698	7.175148818	4.027953201	4.859727079	9.214378007	1.707479675	7.263176219	7.546464558	4.693488654	1.12434624	3.694044864	5.333809328	6.250354174	5.649953807	0.234706453	8.403958533	4.550902966	8.070689347	6.685854127	30.34451009	0.4043814	5.765856215	6.060707264	5.993324277	13.87538771	16.5612181	5.592184026	13.76050603	11.81001289	12.82455048	1.582792181	7.557615364	8.869116677	9.415529998	20.33385194	1.99573823	9.179337177	15.02724992	6.77020523
A2ML1	0.016904713	0.536457921	0.057125798	0.146099203	0.096512884	0.058652372	0	0.03503921	0.01553869	0.01909468	0.060950046	0.051236761	0	0.03837985	0.061237848	0.049345752	0.01955094	0.032035968	0.009538874	0.041646389	0.019826302	0.316468863	1.06675143	0.026067877	0.032486809	0.017924888	0.155685466	0	0.020327146	0.049554374	0	0.015224397	0.041507608	0	0.007984809	0.032406239	0	0.060180356	0.127551929	0.065593538	0	0.839494832	0.054924716	0.057318742	0.077839232	0.059105274	0.020991772	0.006070635	0.086792272
A2ML1-AS2	0	0	0	0	0.22824922	0	0	0	0	0	0	0.138483369	0	0	0	0	0	0	0	0	0	0	0	0	0	0	0	0	0	0	0	0	0	0	0	0	0	0	0	0	0	0	0	0	0.552260278	0	0	0	0
A4GNT	0.069709272	0	0.058891827	0.150615822	0.547231049	0.241862378	0	0	0	0	0	0.030183275	0	0.079132705	0	0.30522758	0	0.033026351	0.078670128	0	0	0.035270531	0	0.026873759	0.06698226	0.073916124	0	0	0	0.040869067	0.046653226	0.03139011	0	0	4.148755445	0	0	0	0.032873791	0.02458958	0	0	0.037748466	0	0	0.146237995	0.043281455	0	0.051128819
AACS	8.859864771	7.264845103	7.024879415	9.629445777	15.32818173	18.262175	8.538028549	7.621303229	11.93737039	8.664623227	6.393468832	8.944524975	16.053292	5.094088016	10.76189377	3.907351749	4.92820776	17.09552629	9.414422505	14.57976692	19.58562533	12.12100276	8.089694371	5.438319352	10.98248527	10.44380551	11.2635645	8.914524339	10.1693294	11.78285635	11.42263397	7.281452287	7.694086631	14.69857571	18.35553469	11.93313241	13.74237223	9.348485157	11.60844554	11.44038545	13.74752257	11.20166298	7.850831861	7.95894271	14.45962948	8.995526695	15.73607631	11.75422747	9.643421269
AACSP1	0	0.01207394	0.015428613	0	0.234596979	0.042242433	0	0	0.033573685	0	0	0	0.087358134	0	0	0	0	0	0	0	0.128513149	0.129363543	0	0	0	0.019364712	0.105119356	0	0	0	0.024444634	0	0.224208626	0.045773599	0.017252385	0	0	0.043342913	0.086123496	0	0	0.024511557	0	0	0	0.025541173	0.045355891	0.367262661	0.053579371
AADAC	0	0.195731025	1.500682382	2.398746584	0.211281052	0.684793401	0.160586188	0.767060404	0.272132025	0.501613116	8.139151486	0.352518216	0.531062038	0.084019197	0.076605002	4.429032729	1.027197945	0.806512214	3.257594154	16.22828432	15.10414729	0.411933585	4.210576073	2.910389401	0.782303002	0.235441468	0.298216303	0.648342227	1.067979493	0.13017827	0.198136363	0.299956213	0.636064278	2.226111744	5.174060714	0.354710378	5.493035208	0.439145821	0.209422602	0.652700037	0	0.099339406	0.240476739	0.501916992	0.852008263	2.74307293	0.78121988	0.15947428	0.271430269
AADACL2	0	0	0.010283714	0	0.295360162	0.014078034	0.026410744	0	0	0	0.014629533	0.021082461	0	0	0	0.035532639	0.112625135	0	0	0	0	0	0	0	0.116964684	0	0	0	0.014637069	0	0	0	0	0	0	0.023334921	0	0	0	0.008587684	0	0	0	0	0.01401252	0	0	0.017485249	0
AAMDC	20.45936626	14.6394819	18.14335041	15.78753027	5.940118397	15.68883533	11.71791544	23.92533646	28.91000098	17.65533596	19.35794479	19.61560258	19.60365085	18.53680572	17.72307783	24.01861953	11.0226851	20.37957051	13.08634858	7.357049956	23.99529432	19.70689656	22.62945399	18.34661687	31.5642955	20.04342421	13.60503076	10.01843902	29.22377751	19.89215089	15.94625516	35.02031238	20.59349879	27.86936087	8.043181054	21.19368036	42.57125845	12.44073215	15.88076492	12.01328179	25.91702572	19.0173354	16.89376936	25.20641082	23.588307	37.32192335	14.39927	22.84003273	19.10712632
AAMP	196.9777552	93.95379054	120.9717274	155.79691	34.28768502	114.9738133	192.7466915	236.9303994	188.6137531	131.9430999	140.9068398	158.4741047	167.758777	171.0738962	189.1427273	120.0474975	96.55873316	132.5144908	126.9896709	157.4960046	207.4576028	213.2333775	127.3603818	206.4402775	224.0285682	139.5352109	137.3236419	168.8737411	184.7577313	216.1692267	251.7366033	177.6815782	154.4129089	250.499959	151.4096814	153.7177412	173.4562901	112.9535637	179.9241617	122.6837273	214.2501422	103.4030201	139.4109517	166.7729499	182.7127921	203.065987	181.5467776	188.7577189	106.6115165
AANAT	0	0.09317333	0.214309779	0.73079622	0.804604555	0.977941261	0.06115474	0.07789691	0	0.127350179	0.237125366	0.29290181	0.134826709	0.127985408	0.729321596	0.905043908	0.097794873	0.026707611	1.049707368	0.624952553	0	0.199656976	0.350340093	0.108660791	0.270834663	0.119548362	0.162239006	0.49380586	0.13557	0.165249129	1.056365377	0.203075378	0.276831107	0	2.82245874	0.270162973	0.2324298	0.200683624	0.505100542	0.218734982	1.38808706	0.37830623	0.213683896	0	0.16223171	0.197098546	0.665012636	0.121462602	0.289426467
AAR2	55.05915221	43.4024869	89.90229556	57.28773075	30.99699481	35.79845284	56.05923475	120.6427459	88.52171315	74.19862504	73.37296985	64.36614096	55.32155965	83.47178574	67.41161144	109.5874954	27.74113507	65.90225778	66.09054341	39.37879578	33.43137709	70.94440463	40.42437828	55.12918046	73.71541357	38.9212611	50.62013957	59.86659569	102.3729462	76.90718958	50.06396658	54.01430146	94.37990153	70.0482205	65.75968399	82.15655128	48.42349967	59.10038903	112.3836917	115.716455	57.41148945	31.98011286	81.16729699	80.18306033	118.1923666	72.40959477	47.26139462	42.78981371	39.36157289
AARS1	66.55817387	71.68500837	101.8047681	100.1018601	46.46135162	115.448814	131.5766392	200.2908291	112.7474197	113.9645372	64.47187601	128.2291957	168.3790162	103.908473	141.9241018	72.82751762	47.78925395	158.9675847	136.9087592	117.0797247	111.7643446	141.7315955	80.13072498	94.37211483	101.7996328	72.8448993	107.8864866	92.48375567	92.80547099	295.4863828	190.8518344	89.02364296	95.25885778	197.1598577	232.9281451	175.7344669	91.15531948	117.5444768	189.8928506	115.7927595	75.92871375	54.70469564	126.3480182	87.01419543	246.473754	115.0223821	115.7269988	107.9959964	120.1215439
AARS2	10.6852733	14.82184344	16.35562234	19.67351712	11.35638114	11.92596865	14.45858552	19.50839133	16.58093209	20.92700042	18.6933068	11.24312254	22.05254264	14.37959829	21.2862808	42.04899313	6.411502852	15.29604171	17.90994645	12.13602216	25.09763921	24.99727102	12.72928254	9.844242977	16.47730869	43.84327694	17.1121007	12.58067513	9.049250158	25.41184029	27.48969165	14.34420666	10.61448913	19.47433423	13.09262574	16.0785312	9.948298292	14.07726988	26.64442159	30.0622035	20.81877839	10.23565685	14.01445615	15.09604689	23.84013479	20.42735201	18.28007046	29.06765673	18.83455771
AARSD1	1.666510799	6.40133984	3.252255036	4.752937617	3.782010695	3.353620383	2.241790117	9.280436859	1.776939836	4.969545059	3.404881734	2.78529536	2.790082953	6.848290464	4.674352854	9.53468111	1.079334341	4.168810059	4.10000075	1.929636618	2.345434357	7.993517438	2.39007145	2.698331426	2.466028578	4.82413466	3.894524574	1.313838217	2.52491804	2.813875011	8.253363787	9.530466207	3.109865645	1.963173329	3.3375727	4.600356105	2.954632059	4.864844126	6.145739211	7.124777746	3.782403632	7.672038083	3.898527861	3.842429325	6.580107661	5.360612184	3.311078032	8.354488965	4.962601226
AASDHPPT	8.26628169	10.56714861	13.2838788	19.45657767	25.22148341	10.63398428	20.18788884	15.64401271	28.39270534	17.61430317	14.71008939	14.04014856	6.733485286	24.16198073	18.88861545	23.2845909	5.934755325	17.53838674	8.968343661	12.66650021	4.191763721	17.39660344	11.68349493	13.17036278	6.446416904	13.30649834	14.45808532	13.52595189	30.81586341	19.7716854	17.5454989	11.09500013	17.37984909	9.708770708	19.06987104	30.98471737	11.15516434	23.69384536	20.97897609	33.03968222	3.227830236	9.929024204	17.3537629	11.03535496	31.31678116	14.28347629	18.4717241	18.34157976	18.0717509
AASS	0.2957975	0.426677434	1.862859703	1.394418402	2.93616694	2.441338443	0.087516149	1.114752127	1.310039181	1.275720919	1.632067698	2.398528329	0.964726072	1.739971514	1.266360278	4.984453024	1.026302978	0.535083004	1.426326599	1.126212326	0.315381139	0.557836756	1.876878529	0.134766837	1.033548965	0.513242913	1.857391022	0.431851564	0.840705269	2.601296999	1.259769209	1.767897011	3.49943221	0.572892839	2.108466216	0.799013906	1.496795261	4.307856936	2.713781194	1.99196488	0.201522588	3.338505096	4.703412821	3.647124994	3.513406673	4.418939957	1.452554282	1.940994075	4.181315003
ABCA1	0.913676659	1.837345238	4.387843234	5.428817909	14.18205914	6.138886252	2.005983233	2.968489973	10.91798479	5.528793022	6.418591173	9.461696208	2.627517163	2.555930611	12.48500902	4.127609142	2.320969594	3.014665728	7.125818868	10.90629386	1.849759008	1.750095796	3.977921209	0.60802175	4.326959573	1.430156527	8.809020579	1.985012545	4.407697215	25.41878112	5.634369717	2.718369696	6.116016224	2.22189488	5.713138824	14.92956291	3.273881249	7.912239218	13.83418035	10.18681312	1.572066422	4.751959548	10.27820887	3.429928257	4.025547623	6.229390717	9.475065497	7.874629172	13.70602806
ABCA10	0.02937659	0.067976069	0.763151894	0.253887562	2.169847609	0.586066643	0.031868859	0.081187024	0.202520621	0.265458077	0.194182036	1.322849818	0.105391015	0.46686884	0.083613836	0.343007285	2.063989588	0.146137185	0.356392994	0.307581249	0.086134135	0.1857945	0.653034061	0.011325027	0.084682153	0.428304586	0.41427407	0.128665655	0.079479021	0.163617281	0.68811427	0.244723348	0.270490834	0.036814935	0.450963602	0.183022959	0.090842581	0.575189591	0.22165657	0.305691927	0.062900668	1.044854351	0.509049629	0.298821252	0.092996119	2.269928026	0.264472604	0.073845794	0.290877658
ABCA11P	0.221245735	1.31644899	0.822416976	0.956059571	6.315713177	1.407324073	2.928194163	3.546403428	2.074348305	2.0492424	2.260158054	2.586511953	0.423326872	0.803693313	1.328149522	1.614570022	0.767637174	1.048201943	1.997488117	0.599566189	0.207586353	1.298537073	1.099992549	0.9893974	0.21259065	1.595263625	1.222549417	1.033629471	1.676038785	1.660309524	1.243785041	3.486946178	1.303785212	0.388173249	0.794228093	1.399618497	0.456112242	3.203025734	1.147695911	2.263254925	0.142118311	1.692615292	2.324263703	1.050247813	1.680929851	1.485232915	0.659367367	1.604917142	1.16837597
ABCA17P	0.0187793	0.018623328	0.182449102	0.446325954	0.375253661	0.184609843	0.04074502	0.700645621	0.069047189	0.148484807	0.225696271	0.211411483	0	1.449618719	0.058310227	0.931902113	0.021718971	0.062279842	0.23312637	0.092529229	0	0.038006761	0.727186692	0	0.216535897	0	0.129712233	0.109667867	0.169359389	0.143128771	0.025136253	0.270602421	1.175816333	3.130067524	0.017740512	0.017999906	0	0.044569226	0.177120424	0.125861695	0.020104963	0.063012674	0.081353859	0.254699587	0.021617733	0.275770068	0.01165979	0.053950532	0.041321481
ABCA4	0.225804999	0.009952425	0.044511766	0.162626887	0.128917252	0.113165011	0.016330799	0.010400819	0.013837222	0	0.171874274	0.084734733	0.252029442	0.068354601	0.031161357	0.04394245	0.017410135	0.427920998	0.203865084	0.111258472	0.088276723	0.045699874	2.202141481	0.011606737	0.144647705	5.482992834	0.051989283	0.021977703	0.054304042	0.2912463	0.070523112	0	0	0.113192123	0.049773374	0.173146761	0.093102292	0.125044912	0.070990713	0.18585357	0.016116331	0.343478623	0.130428062	0	0.129967362	0.178953271	0.355170753	0.04865317	0.220824625
ABCA5	1.107136659	1.259220778	4.292221914	4.277418366	32.87000395	5.338765516	2.391950671	4.823001596	2.89777795	3.889464946	1.883131608	2.616260052	1.840110992	5.751464628	3.826128182	4.272536594	5.686045713	2.702668976	2.160074359	1.525571972	0.374138194	3.161658147	5.261368656	1.012780017	0.441758135	5.118624202	5.519381358	2.821801387	3.057434225	3.058427557	3.302905165	9.430087157	3.662994363	1.763734225	2.597009782	4.874267295	2.321118389	7.470805577	2.269843063	7.135568007	0.783497663	7.480216477	2.829978801	4.135722773	3.272597539	5.911428486	2.638935231	3.537812908	5.347064899
ABCB10P1	0	0	0	0	0.080792479	0	0	0	0	0	0	0	0	0.064256773	0	0	0	0	0	0	0	0	0	0	0	0	0	0	0	0.033186207	0	0	0.069493366	0	0	0	0	0	0.02669394	0	0	0	0.030652239	0	0	0	0	0	0
ABCB10P3	0	0	0	0	0.040675992	0	0	0	0	0	0	0	0	0	0	0	0	0	0	0	0	0	0	0	0	0	0.032807334	0	0	0	0	0	0	0	0	0	0	0	0	0	0	0	0	0	0.032805858	0	0	0	0
ABCB10P4	0	0	0	0	0	0	0	0	0	0	0	0	0	0	0	0	0	0	0	0	0	0	0	0	0	0.029969198	0	0	0	0	0	0.050908319	0	0	0	0	0	0	0.053314545	0.059818883	0	0	0.030610134	0	0	0	0	0	0
ABCB4	0.082369309	0.16881605	0.494069737	1.103410625	0.458508641	0.743047443	0.160843331	0.170730819	0.817703354	0.521024352	0.564267783	0.92728789	0.433410118	1.477365585	0.699074312	0.865585338	0.09526322	0.936583962	1.254927107	0.243509668	0.386419752	0.208380407	0.677291095	0.120666547	0.332417565	0.069872141	0.284470316	0.264562387	0.524940281	1.815755837	0.220504039	0.133527345	0.950567981	0.268386971	0.140063401	0.205271946	0.475466885	0.547367665	1.266316494	0.255687009	0.335098819	0.099498476	1.043734507	0.223431423	0.407722449	1.14045732	0.388678322	0.289879722	1.341200197
ABCC1	28.455794	16.5502403	16.94230787	39.61494359	26.92557363	38.01796679	15.71785806	39.55759364	49.39147752	30.11718257	25.62000385	22.12278673	38.97960305	35.02212971	53.98689747	54.70994498	15.00373457	18.7244153	63.96065723	36.87866329	53.86434235	40.64496407	28.46928165	22.12858729	61.63832247	45.95947999	31.27608228	27.22027394	21.12583277	47.84188059	54.20932425	18.19304057	38.57655176	20.11802571	81.84613624	40.05302489	17.84094326	34.9083535	47.8360482	50.92402397	19.08831835	23.6024133	63.9754474	44.15319052	53.46900173	40.57185754	32.39093229	20.65986662	28.38999365
ABCC10	5.742808998	8.386153033	14.80009243	15.44409381	16.32810712	13.19512926	8.367448309	14.63653361	16.13106934	15.13006153	14.49217733	15.08473312	18.92244407	16.7312855	13.16817527	44.8960328	8.682002076	10.74565849	15.29763164	18.09885686	21.67483508	17.61946962	9.849858101	8.743812769	17.156168	27.19166907	11.80681674	13.17844008	7.713552246	21.74149441	20.01429749	17.42103725	16.03217882	15.59971972	13.72156936	14.80057247	10.42224656	15.75005207	24.79892139	23.63010893	14.22589695	14.48295532	12.36478255	12.58437479	24.01695662	33.23720843	13.67455155	23.55732831	15.59376464
ABCC13	0.218769565	0.152247412	0.340459792	0.024877879	1.00249135	0.093215442	0.149892424	0.254570765	0.158756372	0.403180548	0.103786184	0.124637615	0.330465017	0.091494884	0.309849444	0	1.857664778	0.092736837	0.071468605	0.184381015	0.202562229	0.26216051	0.308249817	0.159798858	0.02212751	0.018313578	0.510322023	0.420255407	0.574579342	0.40503144	0.107882866	0.736247681	0.028271783	0.144296555	0.157720464	0.110363162	0.189897878	0.04099022	0.016289727	0.917914671	0.06163497	0.424985874	0.224462899	0.078082218	0.019881782	0.048309548	0.057191909	0.173663653	0.337806893
ABCC5	1.424357647	4.758363041	9.85907401	11.63391045	14.68531659	7.306822202	9.282895052	8.066731975	7.339786751	6.447708071	8.105319068	9.970463641	3.793790969	11.33058472	5.634434839	19.82817867	8.667167833	8.777795703	9.912628621	5.369897939	3.910546946	14.95950214	6.510074708	2.396102942	13.644897	2.740307384	14.03698521	7.798127248	4.813795514	8.508864099	5.257359022	18.49823489	17.02308056	3.326617646	8.685032667	8.667222983	5.049725837	11.95962843	16.11582066	10.94698622	4.713344266	17.3359549	10.1088089	16.06195792	8.01811192	20.01846603	6.532223585	21.26598789	10.34417646
ABCC5-AS1	0	0	0.111191285	0	5.823518472	0	0	0	0	0	0	0	0	0	0	0	0	0	0	0.648493765	0	0	0	0	0	0	0.151515319	0.384305201	0	0.308652957	0	0	0	0	0.124334888	0	0	0	0	0	0	0	0	0	0	0.18407071	0	0	0
ABCC6P2	3.094975154	0.833628794	2.663119037	1.486020168	1.799714368	1.325714244	0.373060949	4.910326138	1.791219985	6.085493939	2.755296727	1.637884078	3.564082089	1.951866594	2.7287598	1.171125442	1.856014113	2.280934144	0.970228385	1.129595453	4.302068143	1.855943872	0.712390718	1.104768493	0.771011214	0.607731923	1.847445846	1.50617665	3.99723801	7.594095052	0.230147252	2.632484794	3.79968044	2.442108659	2.43647894	1.75794068	2.126829788	2.312426908	4.48673828	2.789992672	0.981764374	0.923109352	3.227791767	1.16601329	1.187590348	0.561099482	1.423425375	0.329313647	2.690410775
ABCC8	0.254997297	0.018062814	0.069244381	0	0.025997108	0.221183823	0.019759351	0.012584408	0.184164886	0.061721059	0.536313345	0.559940278	0.304941495	0.206763089	0.075406989	0.0531679	0.03159793	0.043146701	0.76055141	0.157052599	7.284434199	0.138235713	0.19156304	0.063195757	0.035003123	0.212446152	0.073388137	0.026591788	0.032852423	0.170856579	0.097518871	0.254256186	0.044722641	0.502172449	0.008603285	0.017458156	0.187747589	0.064841714	0.008589478	0.128498514	0.214498424	0.048892927	0.207126468	0	0.010483548	0.229260097	0.113088605	0.006540845	0.040077812
ABCD1	11.81179391	15.74358546	14.91899154	16.95091586	5.016090696	10.35513423	8.953903425	18.47801943	17.3448968	14.72559779	13.70511149	16.25231395	31.66851024	10.62750552	26.08066434	14.94100899	13.74511211	10.2940711	12.96810056	22.09405849	22.3019243	20.26062469	8.700153685	8.803603375	24.35285405	6.865346395	22.59571977	30.8701573	12.46720356	23.16884133	24.37891718	12.98851265	17.18667962	24.78067836	16.20036893	10.17543658	14.79083754	7.337065373	30.49199028	10.51410482	25.13509879	9.727376556	12.4292331	11.07561124	32.39805198	20.80220799	30.54831255	14.00291923	14.3963075
ABCD1P3	0	0	0	0	0	0	0	0	0	0	0	0	0	0	0	0	0	0	0	0	0	0	0	0	0	0	0	0	0	0	0	0	0	0	0	0	0	0	0	0	0	0	0	0	0	0	0	0	0
ABCD2	0.019790818	0.006542148	0.117037829	0.171042398	0.776808422	0.183109233	0	0.068368962	0.218298918	0.290610741	0.142711826	0.565566256	0.04733416	0.044932357	0.307255075	0.057770444	0.28611036	0.065634447	0.011167425	0.341296093	0	0.050067418	0.047305892	0.144962345	0.11409963	0.010492582	0.102524233	0.144468691	0.04759511	0.313279287	0.304637041	0.044559061	0.194376442	0.173613877	0.168264689	0.15175554	0	0.399243953	0.158661625	0.244338751	0	0.066406752	0.621584952	0	0.045564276	0.664283397	0.258044339	0.014214123	0.203220251
ABCD3	19.32526616	16.07647017	27.03493582	15.00615539	66.57907404	32.5853826	44.03141279	21.08888687	36.46301308	27.13300662	27.07373106	21.49842413	16.80752374	31.05199358	27.45364751	16.43936772	30.77215367	44.27758911	11.35870462	30.88357762	14.53884401	13.78214657	22.14285441	28.05980322	11.72214494	25.71450444	28.1539806	24.45058144	54.12599328	58.87361188	32.24038852	10.72060552	13.00165513	56.79116302	36.38071244	54.40505223	26.84225703	45.63116976	34.54918676	55.78610813	6.521489651	26.47776321	17.67559998	14.75311536	42.10149144	16.67109255	39.6255102	14.86442815	27.97521568
ABCF2	40.27279208	39.69975679	52.52388338	51.03333359	32.28638581	34.28246964	64.16421863	69.30390751	57.76002227	54.83258373	38.57757661	39.69435229	75.80910591	52.33345764	59.3640889	63.55932029	15.55241888	50.28428326	46.01351743	57.8474517	50.42311241	78.95081649	37.89518466	64.6919644	79.79490621	42.45303972	88.05901413	78.53045223	90.89506717	56.39973564	65.18067171	32.09531477	50.80563423	84.10528433	59.40118859	70.39227447	60.70948287	42.09212694	117.171946	90.83626419	57.14095445	42.93324938	60.10415485	57.03031819	73.07035866	51.58788572	74.84201334	39.98817563	61.23466862
ABCF2P2	0	0	0	0	0	0	0	0	0	0	0	0	0	0	0	0	0	0	0	0	0	0	0	0	0	0	0	0	0	0	0	0	0	0	0	0	0	0	0	0	0	0	0	0	0	0	0	0	0
ABCF3	33.52516607	23.39496972	40.49111691	30.22411483	15.7189938	26.57062838	41.87367343	46.6701529	34.19409185	24.26354758	28.86529176	30.93117931	41.50912251	33.99306685	32.62525687	41.35246539	22.10122806	32.73264715	25.76719391	41.88034259	44.63036814	42.82636376	25.16262816	30.73875435	53.56035038	30.78427717	44.94004901	34.3032431	27.6970134	31.56769305	53.1407662	37.7089566	26.25535968	51.96775996	47.98760772	38.51962599	32.16208861	25.94048786	45.93156099	28.79513508	32.56657326	28.71952393	32.67518673	31.19191919	36.40894585	46.22348894	34.13764692	40.59608136	31.05833682
ABCG2	0.20372132	0.336715501	1.086431516	11.16921326	1.490211284	1.192773654	0.33150713	0.87971449	1.474665929	1.812139462	2.004623295	1.234924299	1.705357633	0.722689879	2.477527126	1.18934663	41.32035098	0.530846825	0.646618794	2.164388071	0.537592132	0.360766317	0.839995738	0.539941928	0.513848439	0.71555169	3.635117542	2.081970253	1.286069365	1.38846081	1.602010966	0.229339459	0.594004865	1.244611362	0.553300512	1.171597842	0.787471013	0.936771952	1.116834151	4.105095492	0.218102358	0.205071941	2.53730737	0.259033893	0.835453152	0.694479654	0.648248703	0.914477099	2.035861387
ABHD1	0.399962592	0.237984407	0.090105767	0.11522273	2.093188309	0.092513666	0.376042213	1.142207613	0.269604665	0.993909012	0.352505403	0.288631643	0.127546649	0.030268687	0.510556622	0.895092512	0.046257186	0.39161549	1.053211202	0.131379514	0.469086871	2.145095819	0.28043505	0.164469725	0.46117937	0.155503242	0.368349122	0.155714159	0.352686964	0.781631947	0.178451109	0.204117072	1.080269119	0.53465146	0.113351526	0.58782328	0.384789291	0.221488838	0.502976099	0.987592955	0.285464425	0.161045697	0.216584881	0.632870712	0.076735949	0.503431405	0.860880288	0.076602764	0.312912787
ABHD16B	0	0	0	0	0	0	0	0	0	0	0	0	0	0	0	0	0	0	0	0	0	0	0	0	0	0	0	0	0	0	0	0	0	0	0	0	0	0	0	0	0	0	0	0	0	0	0	0	0
ABHD17A	14.49929004	6.155723199	13.10725913	18.37942374	6.874395054	9.803148275	18.50003107	15.82560941	16.61796219	16.37763963	12.33821111	20.6277734	21.64387064	8.241080263	11.53095579	42.35354599	14.78042301	12.09999656	16.10212459	22.59154106	75.99253162	21.28602706	11.20963625	12.98566374	17.64214967	15.57687503	24.56275831	20.46370418	12.03020881	11.99048108	22.86630477	12.64151672	15.0108387	12.42456096	14.94159432	11.75796433	15.91987008	15.41592827	25.11242747	16.77657052	56.66582763	15.34441865	15.3001807	12.75093178	13.94759316	17.84520411	16.08194753	17.57033009	14.95631627
ABHD17AP4	0.271628427	0	0.057369321	1.467220133	0.193848622	0	0.294673005	0.093836212	0.124839444	0.306817263	0	0.058805919	0.649660051	0	0.070284457	0.198224438	0.078537137	0	0.153272603	0	0	0	0	0.10471601	0.391503573	0	0.156349142	0	0	0.079624993	0	0.061157189	0	0.170203263	0.192452352	0.911242766	0.279989693	0.966990402	0.19214351	0.047907752	0.872409431	0	0	0	0.234513165	0	0	0.048772112	0
ABHD18	3.252322527	4.558186883	4.306225551	8.62972273	18.17462983	5.389147883	8.438901887	7.989623648	9.510492308	7.583623712	6.40030258	7.436371295	4.321475403	6.00216268	6.860319608	5.80170652	5.752134415	9.209126653	4.93678988	6.559867604	1.806826368	6.967187849	3.782442412	5.088559253	3.490600255	4.275451661	7.75088043	9.996316449	9.685443665	5.218522166	6.771739846	3.845440805	7.518708973	4.671713785	8.444658586	10.55521032	3.450459953	14.94105197	10.58372986	14.55183019	2.463807346	7.160425987	6.60182928	6.384421252	10.57487822	5.652425565	8.183555587	7.110081281	6.668076997
ABHD5	12.92153211	6.291314705	9.206582332	4.625073805	14.69329167	10.24032755	9.288888312	5.405019075	12.70020943	8.352838834	11.69394142	13.27938504	11.26347089	9.101408706	16.65695111	12.6107488	20.25574762	17.57271563	9.992557099	18.7452929	5.751490101	7.345243816	11.87074848	7.577137601	13.01440817	9.491883651	14.87525055	10.85298725	13.99315754	12.77815456	13.44054146	5.871147982	9.986472716	23.65594628	16.63723887	19.10014742	10.99242008	13.62459601	19.23518874	23.07832101	6.041820358	10.89156993	10.4746876	4.090971597	11.67117019	10.96804942	16.16640112	8.959015666	14.35883236
ABHD8	4.692411802	2.345185373	6.182336085	9.052283491	2.471701505	6.169880091	2.848261261	5.789397077	7.188718375	8.896937066	5.941622848	7.256277878	12.42540989	2.47312979	3.122156452	7.500956258	4.651672864	3.996352909	9.015133867	9.014210053	20.31011724	5.285424773	5.314365326	2.411974564	12.77506273	5.71600748	8.745930442	12.3149819	5.642411114	16.60462126	2.990872884	7.169089213	10.83587099	9.100868601	9.525346432	6.639407861	9.213054527	4.043638823	10.95896159	4.926260915	12.02089402	3.298967267	9.105254538	4.735280217	6.044709483	10.03918323	10.439859	3.751325748	10.20214266
ABI3BP	0.371107575	0.100370542	0.688792435	0.534550341	5.336973239	5.774646047	0.280594303	0.225324867	1.188749431	1.905380482	2.405752024	5.419470573	0.645517565	0.855315124	2.071810127	1.526443737	1.430666476	0.298362309	1.871962783	2.7012205	0.659462019	0.307256512	3.214908084	0.273126788	0.972517984	0.22656255	0.809126034	0.78807421	1.135883454	4.964608863	1.67082125	0.825421499	0.455606305	0.338235962	1.062362227	1.034779803	1.414205548	4.150228026	0.509115541	0.99171403	0.337107015	0.286779417	5.054436387	2.135318927	0.38836303	4.568887211	1.012430423	0.476534366	3.414769811
ABITRAM	11.77255133	22.66888885	22.29272385	22.05107375	22.20174698	15.81548733	47.58894233	36.8651789	55.46401932	47.72999754	25.39228715	23.97509642	16.05894632	46.74854957	29.07184832	38.87261733	17.31692605	27.12410656	19.32260135	20.07038825	8.92478309	28.60484849	20.52177626	20.88036486	30.49511892	37.56768261	34.5254959	27.51293602	36.68168797	22.77921491	25.25419647	29.2875303	40.39169605	37.13603163	26.68277196	46.72330494	22.23968896	35.00466687	23.81130433	36.5059154	11.26176823	17.99368728	15.77991269	20.03445895	33.62219845	28.17122801	28.20929235	49.3491366	23.27749767
ABITRAMP1	0.228198004	0	0	0	0.162854342	0	0.495116009	0	0	0	0	0	0	0	0	0	0	0	0	0	0	0	0	0.087973062	0.219270947	0	0	0	0	0	0	0	0.280157174	0	0	0	0	0	0	0	0.488613785	0	0	0	0.131344712	0	0	0.081947966	0
ABL1	26.55583366	29.85964734	48.20182964	59.84238261	35.06760495	77.41847996	34.20777494	59.78680966	86.57388659	50.01568713	57.28284285	53.16499214	50.85841348	40.50689211	56.85431385	68.99091662	34.20498777	58.21008107	60.26086028	51.24790176	44.96472217	66.29595969	48.8814346	27.0348257	87.47597129	55.47212571	86.17636589	50.48763647	41.77202009	81.39767641	61.73017951	57.14200903	60.06090373	41.0206136	50.7498324	62.71035319	32.80737743	51.61080153	88.16411263	81.55910036	32.30542132	39.85362096	64.66885433	63.89700809	85.25540045	105.3804524	67.36925331	78.29064003	59.76012239
ABLIM1	30.17902995	27.2121249	47.77437034	46.58705594	51.75039457	180.7271314	58.83047575	21.43013373	55.67612808	37.67693304	26.64275774	68.63371002	30.63083628	40.37783375	49.64292838	41.18120237	81.92051897	76.41401719	30.67093324	75.48898397	27.8845715	63.68542322	74.29520759	23.56769016	36.60556421	53.66314748	45.15891764	22.38609913	24.59614873	58.77732879	77.18219265	63.31313632	52.12878937	49.21531414	116.3189346	58.620247	23.15373791	77.81324055	51.41315342	70.58761461	16.85767058	87.41495338	44.83474527	52.41496111	73.85774882	73.47293078	96.49184457	66.86681746	37.87634376
ABLIM3	0.871447906	3.569808805	2.699462779	6.460845472	0.719466814	21.25387829	1.167822765	0.448621515	1.225102594	1.582667486	2.094673817	8.545334302	2.165998081	7.972206617	2.705868925	2.892951927	5.83967363	1.16574564	4.859494619	8.734919306	1.623267814	4.028827087	12.63697323	1.086908706	3.825572418	0.770032096	1.465472947	1.122596714	2.034112914	3.506254867	32.95765985	3.031585135	2.685165945	1.134931849	1.501208256	1.342999768	2.324941407	2.149328562	5.648700057	1.687679034	1.317126931	2.270465707	4.154572659	0.927000739	0.639271529	13.76487141	2.323414389	1.988120044	9.136376656
ABR	30.88223132	18.14819768	50.58990763	48.6598313	60.36142138	43.63619175	16.52807519	30.92375621	41.08273221	131.1594276	55.78708158	39.02837199	67.45653506	35.93068173	41.19009555	89.746762	51.03223609	48.95868477	47.58389783	51.89844261	62.21248105	61.52520212	42.13326573	31.24931798	72.8328049	47.81084497	25.12522293	37.26697034	32.75415303	57.20973099	52.50633929	76.97593542	58.43065586	56.0641176	55.33490811	25.49748714	34.3868664	61.45728186	83.16500816	59.04234568	35.54559917	71.94545101	39.8808562	52.55275375	42.55924258	102.3946894	42.6888844	67.2902193	55.98904744
ABRACL	98.24969969	130.7277729	115.5093988	212.7256446	125.3282228	45.57043286	260.9381023	155.1696719	149.6977859	155.7174316	185.7131988	144.9955493	88.82720666	167.3553189	127.2979794	121.6255598	116.8420542	135.354841	57.81979039	91.24307275	24.97653046	171.516038	97.13515937	263.4692778	76.51350071	214.4667725	150.174914	221.9945396	347.9895481	118.5811222	85.7212208	165.1078978	113.547469	68.46128405	124.9357367	166.9458582	137.8599253	187.6408613	167.7206286	121.8985201	77.8701753	104.0446166	174.3736911	102.2078666	143.4769135	129.5656857	78.7593715	263.5647368	151.2925175
ABRAXAS1	2.222414402	1.506036604	2.092117576	2.881086807	5.10929583	4.883544659	3.082585781	5.023283986	6.230623146	3.837208112	2.127241771	3.581051353	1.670554416	3.568023176	2.472735004	3.869238063	1.964448377	7.565977422	0.922621448	1.681647648	1.266017835	6.297012085	3.058324405	3.341392692	1.571098752	1.573827975	2.594989648	3.290980809	5.564218476	2.559374764	2.921600545	1.050791701	4.794264832	3.22280984	1.69458045	9.327136066	2.650811513	5.783104935	3.510985952	3.751736936	1.801468825	2.002780518	2.931299198	2.798911675	2.138029119	2.297818796	3.341242604	3.403279967	3.516245283
AC000003.1	0	0	0	0	8.427358148	0	0	0	0	0	0	0	0	0	0	0	0	0	0	0	0	0	0	0	0	0	0	0	0	0	0	0	0	0	0	0	0	0	0	0	0	0	0	0	0	0	0	0	0
AC000029.1	0	0	0	0	0	0	0	0.937330956	0	0	0	1.032867808	0	0	0	0	0	0	0	0	0	0	0.491823592	0	0	0.359630375	0.390443324	0	0.618538123	0	0.453971777	0	0	0	0.485942189	0	0	0	0	0	0	0	0	0	0.390425765	0.474336062	0.638762137	0.243592581	0.754576147
AC000036.1	0	0	0.025689021	0	0	0	0	0	0	0	0	0.052664611	0	0	0	0	0	0	0	0	0	0	0	0	0	0.032242723	0	0	0	0	0	0	0	0	0	0	0	0	0.057359097	0.021452289	0	0	0	0	0.035003689	0	0	0.021839335	0
AC000041.1	0	0	0	0	0	0	0	0	0	0	0	0	0	0	0	0	0	0	0	0	0	0	0	0	0	0	0	0	0	0	0	0	0	0	0	0	0	0	0	0	0	0	0	0	0	0	0	0	0
AC000041.10	0	0	0	0	0	0	0	0	0	0	0	0	0	0	0	0	0	0	0	0	0	0	0	0	0	0	0	0	0	0	0	0	0	0	0	0	0	0	0	0	0	0	0	0	0	0	0	0	0
AC000061.1	0	0.434148071	3.744721396	15.60716395	92.5562727	0.379732511	0.356193831	3.402810516	0.301805996	1.112620581	1.183824963	2.132496557	0	2.236340768	1.189414901	0.958436247	0.189867705	0.777788144	0.926361676	0	0	3.654815002	20.09151694	0.632891312	0.630987141	0	1.889911831	0.958718825	0	1.539981241	0.219741658	1.330656816	0.806196973	0.822950884	0.930527595	7.238355816	0.676889977	1.94812561	0.619356207	1.968932155	0	4.406865123	1.066795744	1.113294604	1.133896103	1.377593029	3.669484617	2.358183498	2.64904392
AC000067.1	0	0.426584516	0	0	0	0.746233924	0.466651152	0	0.395397402	0	0.516978149	0.745011573	1.028817049	0	0	0	0	0	0	0	1.008999867	0	0.411281052	0.33166151	0	0.684174859	0.247598205	0	0.258622212	0.25219205	0	0.193699947	0	0	0	0	0	0	0	0.151735702	1.842090994	0	0.465871312	0	0	1.203193912	0.267078245	1.081313409	2.208515552
AC000081.2	0	0	0	0	2.811836133	0	0	0	0	0	0	0	0	0	0	0	0	0	0	0	0	0	0	0	0	0	0	0	0	0	0	0	0	0	0	0	0	0	0	0	0	0	0	0	0	0	0	0	0
AC000114.1	0	0	0	0	0	0	0	0	0	0	0	0	0	0	0	0	0	0	0	0	0	0	0	0	0	0	0	0	0	0	0	0	0	0	0	0	0	0	0	0	0	0	0	0	0	0	0	0	0
AC000120.2	0	0.051365536	0.229730012	0	12.69720675	0.404347016	0.16857002	0.107359493	0.14283078	0.438793097	0.46687454	0.437325075	0.557464745	0.705570907	0.160827116	1.814333689	0	0.110427316	0.087680803	0.191405649	0.364484534	0.393103278	0.111426364	0.149759052	0.298616948	0.247146865	0.134161142	0	0.046711501	0.136650318	0.415974139	0.489796342	0.476919543	0	0.220187776	0.074469089	0	0.645370246	0.293112566	0.465902134	0.249534353	0.573530338	0.294504552	0.26343535	0.178873478	0.325975443	0.289432812	0.781213212	0.227939931
AC000123.1	0.717762326	4.745339384	5.861677018	4.652452678	49.85741484	4.427268965	2.335968847	1.653044902	3.29880972	8.37771673	4.169388695	6.008460584	0	8.419505163	6.562198271	5.237965536	4.012243134	3.400562116	2.160074359	2.062989371	0.841810936	8.715922458	4.689480758	2.951530336	0.22989454	4.439623032	5.50858022	2.794405257	5.03461263	3.647009838	7.045360447	5.710019172	2.64357612	0.599669636	4.972431698	4.357163292	0.986475315	7.949560629	5.52859436	10.38066283	0	9.794172331	3.886775193	2.433713786	6.196874053	7.36140151	8.318762715	5.326935436	10.70445232
AC000124.1	0	0	0	0	1.196817748	0	0	0	0	0	0	0	0	0	0	0	0	0	0	0	0	0	0	0	0.123955677	0	0	0	0.077559639	0.075631263	0	0	0	0	0	0	0	0	0	0.091009711	0	0.086571645	0	0	0.07425025	0	0	0	0
AC000354.1	0	0	0	0	11.74722651	0	0	0	0	0	0	0	0	0	0	0	0	0	0	0	0	0	0	0	0	0	0	0	0	0	0	0	0	0	0	0	0	0	0	0	0	0	0	0	0	0	0	0	0
AC000367.1	0.069906636	0.046217348	0.029529282	0	4.490021458	0	0	0	0.12851535	0.07896288	0	0.030268732	0	0.158713501	0.036176994	0	0	0.033119858	0	0	0	0.070740783	0	0	0	0	0	0	0	0.040984778	0	0.157394917	0	0	0	0	0	0	0.032966865	0.197273597	0	0.1407402	0.037855342	0	0.040236404	0.097768022	0.130211987	0	0.051273577
AC000372.1	0	0	0	0	0.954689461	0	0	0	0	0	0	0	0	0	0	0	0	0	0	0	0	0	0	0	0	0	0	0	0	0	0	0	0	0	0	0	0	0	0	0.067411991	0	0	0	0	0	0	0	0	0.140168944
AC000374.1	0.07074792	0	0	0	8.330769516	0	0	0	0	0.239739449	0	0	0	0	0	0	0	0	0	0	0	0	0	0	0	0	0	0	0.042535573	0	0	0	0	0	0	0.06781168	0	0	0	0.024955958	0	0	0	0	0	0	0	0	0.051890623
AC002044.1	0.781361519	0.516581249	0.330055144	3.376463547	8.921944185	0	5.933558	0	3.591109315	0	0	0.338320129	0	0	0.40435805	0	0	0	0	1.924959341	0	0.395342474	0.373536905	0.301224219	0	0	0	2.28150809	0	0	0.522929515	1.75923686	0	0	0	0	0	3.708836604	0	0.27562118	0	0	0	0	0.449730944	2.185548435	0	0.561187972	0
AC002044.3	0	0	0	0	6.514173665	0	0	0	0	0	0	0.098806988	0	0	0	0.333061025	0.13195981	0	0	0	0	0	0	0	0	0	0	1.998955332	0	0	0	0.411030571	1.400785868	0	0.107787546	0.218727139	2.352223949	0	0.107614572	0	0	0	0	0	0	0	0	0.163895933	0
AC002059.2	0	3.338993348	5.214871278	0	23.2274706	1.946992147	1.217535278	0	3.094883301	1.267713147	0.674421494	5.831408768	2.68427721	5.096146234	9.292883177	4.91416403	0.649002338	6.380691098	2.533178111	5.529883197	1.31628619	3.407133324	2.682674137	2.596005091	2.156828773	4.76019841	9.044087162	4.915612884	2.699075446	1.973975954	12.76898798	3.537665395	0	5.625991499	5.831306264	10.75739837	6.941199036	0	12.17316473	13.85622843	0	4.519039872	3.038751515	7.610886748	7.751726088	12.55696919	5.574651378	5.642489969	1.646347957
AC002064.3	0	0	0.360890746	0	28.35187021	0	0.926843464	0.590291467	0.785322175	0	0	1.294747621	0	0.48492741	0.663203168	1.870443057	0.494050222	0	0.24104636	0	0	1.512971545	0.408434817	0	0	0.452960056	0.983538891	0.623664841	0.256832439	0.500893552	0.571784522	1.538875703	0.524446474	0	0	0	0	1.013834227	0.402903	1.808227536	0	3.153424593	0.462647289	0	0	2.389734621	0.265229953	1.38063892	1.566594077
AC002069.2	0	0	0	0	0.889941402	0	0	0	0	0	0	0	0	0	0	0	0	0	0	0	0	0	0	0	0	0.165284667	0	0	0	0	0	0	0	0	0	0	0	0	0	0	0	0.104607404	0	0	0	0.109001469	0	0	0
AC002070.1	0	0	0	0	0	0	0	0	0	0	0	0	0	0	0	0	0	0	0	0	0	0	0	0	0	0	0	0	0	0	0	0	0	0	0	0	0	0	0	0	0	0	0	0	0	0.830088107	0	0	0
AC002075.2	33.31328636	1.457497096	0.827757346	3.175483574	18.1802315	0.849877524	5.314638118	1.692403114	5.854078201	3.87356795	0.58878067	3.18182026	4.686833223	2.224508277	2.535260787	2.860095467	0.849884014	1.392611152	1.382190438	10.86227057	7.469401795	1.487240737	3.513025655	2.832942064	15.53430247	2.077864385	0.845960534	2.145704037	2.061793744	2.010531065	0.983605517	2.426629891	39.09415479	15.96263461	3.933817718	3.756551811	7.069739759	1.16269084	3.234415748	1.555290946	19.93040117	0.328766128	1.591726984	3.32221247	6.485405755	1.027728133	0.912517339	0.703711901	3.233897773
AC002076.1	0	0	0.098953914	0	0.835903215	0	0	1.78039523	0.430660548	0.793824172	0	0.507159207	0	0.531855869	0.121230687	0.341908946	0	0	0.528746854	0	0	0	0	0.090310108	0	0.372596175	0	0.684019503	0.281687191	0.961392464	0	0	0	0.293576406	0	0.224537727	0	0	0	0.41317027	0	0.314417701	0	0	0.26966789	0.655249815	0.145448684	0.336499808	0.343639991
AC002094.2	0	0	0	0	0	0	0	0	0	0	0	0	0	0	0	0	0	0	0	0	0	0	0	0	0	0	0	0	0	0	0	0	0	0	0	0	0	0	0	0	0	0	0	0	0	0	0	0	0
AC002094.3	0	0	0	0	0	0	0	0	0	0	0	0	0	0	0	0	0	0	0	0	0	0	0	0	0	0	0	0	0	0	0	0	0	0	0	0	0	0	0	0	0	0	0	0	0	0	0	0	0
AC002115.1	0	0	0.091811114	0	0.310226052	0	0	0	0	0	0	0	0	0	0	0	0	0	0.122645067	0	0	0	0	0	0	0	0	0	0	0	0.872776726	0	0	0	0	0	0	0	0	0	0	0	0	0	0.125101213	0	0	0	0
AC002116.2	2.68798084	4.442759423	1.540941746	2.074188337	3.5625337	0.666155945	3.33260045	5.969471637	1.764837548	4.554303842	1.846005956	2.493992863	4.592076097	3.923160787	3.080164428	1.961589582	0.666161031	1.728310575	2.275132752	2.60153914	2.702173828	4.760095547	0.734293387	4.367048482	1.844876866	2.341232888	3.757485668	1.962167922	2.077826354	3.602071208	1.156463096	4.322852626	0.707146334	3.609209165	2.17653733	2.94448229	4.749809604	3.417551614	4.979893609	3.454052054	10.68871151	1.675019963	1.767485329	6.510089754	3.867826003	2.148159581	5.36440986	4.205855109	1.830697962
AC002128.1	0.121510945	0.642675885	0.923894518	2.100319844	11.18645832	1.897167545	0.790918586	0.671630842	1.67537974	0.686262038	0.949234977	1.262706623	2.034343948	3.724299782	1.949356031	2.482878152	0.983724016	0.518117141	1.097045639	1.047738696	0.997579101	2.397736542	0.464715205	0.327907467	1.634604483	1.739393366	1.398832379	0.177400727	0.219167051	1.638503663	2.277008047	2.352806147	1.93931634	0.304556626	0.975710694	1.747018436	3.006031078	2.162879614	2.177500366	2.014530399	0.130088611	2.935596767	0.921196325	1.236019994	0.629446262	4.758300332	2.036997366	2.312690981	1.960709673
AC002306.1	0	0.043553809	0.055654976	0	3.573062492	0.304758643	0	0.273096426	0	0	0	0.11409729	0.630246517	0	0.13636835	0.576902928	0.228570727	0	0.223038628	0.32459293	0.154526661	0.333319696	0	0	0.253202951	0	0	0	0.079215128	0.077245591	0.088178083	0.41530757	0	0.165117146	0.124467583	0.378862482	0.271622872	0.156349035	0.186401761	0.185904574	0.282113188	0.176838985	0.071347421	0.893487238	0.227505301	0.092133579	0.081805183	0.189258697	0.096637287
AC002310.3	0	0.28222627	0	0	5.118086239	0.098740957	0.555721496	0.353929946	0.31391163	0	0.205218159	0.147868825	0	0.387673642	0.176731872	0	0	0.161797146	0	0.631003269	0	0.259187182	0.081630472	0.065827699	0	0.362117445	0	0	0.102661929	0.300328292	0	0.076890574	0	0.213989995	0.16130861	0.32733439	2.112121422	0.202626619	0.48314924	0.180697703	0	0	0.184930936	2.315899149	0.393125804	0	0.318055836	0.122638589	0.375722563
AC002316.1	11.92559663	7.706689409	14.16174567	23.3715591	9.397781208	45.43688068	8.56415971	14.27421141	10.54506043	29.50235835	7.277329076	10.30546128	23.13956517	15.13936776	19.73157253	31.35481802	15.60872697	28.07504083	14.30211683	32.73164197	17.63107149	19.45310884	15.5697297	20.75979944	33.45725612	18.77202053	16.76452075	12.35925525	14.3803802	10.20200906	57.16153204	16.39015161	22.06456912	24.39651892	28.75984382	21.39624581	10.18042525	38.84716196	24.23039455	11.60098923	8.739405986	39.50829529	13.69794764	12.70034367	8.372215727	40.01679713	7.0289907	23.32503361	21.10349289
AC002350.2	2.76896057	1.852966768	1.426387111	2.188790647	1.590502495	1.015389778	1.245509283	1.539827603	2.483130292	3.585381276	1.217500509	1.842253043	3.553583615	3.986591419	1.782449214	3.647091102	1.054451282	1.695816425	1.295690117	3.161229727	3.168303741	1.811049169	1.00086639	1.327825361	5.061704286	1.790282498	2.565648359	1.774783645	2.030212658	3.286360406	2.666711675	2.493727873	2.404478061	2.20053825	1.371696769	3.689764101	3.202267243	2.32410959	3.47151187	3.525779913	3.615153961	2.356756753	1.023999416	4.121869738	2.83763496	2.786335135	3.019094565	3.904677139	2.377657881
AC002368.1	0	0	0	0	0	0	0	0	0	0	0	0	0	0	0	0	0	0	0	0	0	0	0	0	0	0	0	0	0	0	0	0	0	0	0	0	0	0	0	0	0	0	0	0	0	0	0	0	0
AC002375.1	0	0	0	0	0	0	0	0	0	0	0	0	0	0	0	0	0	0	0	0	0	0	0	0	0	0.112655298	0	0	0	0	0	0	0	0	0	0	0	0	0	0.074953781	0	0	0	0	0	0	0	0.07630611	0
AC002383.1	0	0	0	0	0.656514149	0	0	0	0	0	0	0	0	0	0	0	0	0	0	0	0	0	0	0	0	0	0	0	0	0	0.123133925	0	0	0	0	0	0	0	0	0	0	0	0	0	0	0	0	0.066071311	0
AC002395.1	0	0.404058601	0	0	40.63897903	0	0	0	0	0	0	0.424242702	0	0	0	0	0	0	0	0	0	0.804975185	0	0	0	0	0	0	0.589083927	0	0	0	0	0	0.288678528	0	0	0	0	0	0	0	0	0	0	0	0	0	0
AC002398.1	1.734732366	7.837033568	5.007253452	10.61964998	0	5.350048678	5.018412387	10.98674808	2.923348004	8.81758325	5.385895305	6.634877657	0.691499984	2.297442974	6.433743769	8.43962597	5.015708933	2.602584777	7.83090189	2.849120148	1.356360477	11.41030598	7.049087544	3.232340453	1.666870012	8.583964345	2.496276985	5.90947997	2.085936528	5.424196221	8.51383136	5.858629543	3.904485573	3.623296633	7.237921124	6.650944189	1.788130899	4.803247406	5.317470387	8.260889615	0.619063367	7.372984646	6.105969086	1.960649982	3.661041595	7.278336941	4.128766975	5.606622685	7.210001592
AC002398.2	0	0	0	0.404152455	0	0.216332461	0	0	0	0	1.9108609	1.05289325	0	0	0	0.546018226	0	0.08862071	0	0	0	0	0.089422471	0.072111253	0.359471462	0	0.107667704	0	0	1.31598397	0	0	0	0	0	0	0	0	0	0.263928161	0	0	0.202583434	0	0	0.130801762	0	0	0.137195663
AC002400.1	0	0	0.215490549	0	25.24197432	0.196665873	0	0.117489142	0	0	0	0	0	0	0.352003151	0	0	0	0.191907433	0.418930545	0	0.258116161	0	0	0.163396119	0	0.097879731	0	0	0.299087266	0.113805597	0	0	0	0	0	0	0.403578639	0.240576378	0	0	0.114117168	0	0	0	0	0.211161037	0.122131818	0.24944666
AC002401.1	0.527585983	0.087200681	0	0	1.129541011	0	0.286172822	0	0.484953224	0.595933531	0.158517873	0.114219189	0	0	0	0	0	0	0	0.649879436	0	0.266940645	0	0	1.013893867	0	0.15183907	0.385126366	0	0.154656236	0.35308916	0	0	0	0.124600561	0.252844833	0.543826135	0	0	0	0	0.885139576	0	0	0	0.368928048	0.327570327	0.378921793	0
AC002401.2	0.28710493	0.284720363	0.97020861	0	1.639147885	0.830112931	0.311462513	2.578750047	0.527809555	2.918688409	0.517579286	1.118816798	1.373351131	3.259163289	1.188624592	0.838074486	0.830119269	1.088179877	0.486016731	0.353655321	1.010173123	0.435796123	0.960771668	0.110682388	0	0.304431294	0.826287033	0.419160789	1.380922321	6.901264771	0.192146194	3.361369777	3.172291344	0.719603564	0.135611774	6.329352992	0	1.022086367	0.676970738	2.329319463	3.68846592	0.578016728	1.088297054	0	10.41074841	1.003827479	1.247814407	1.546529643	1.052896949
AC002407.1	0	0	0	0	0	0	0	0	0	0	0	0	0	0	0	0	0	0	0	0	0	0	0	0	0	0	0	0	0	0	0	0	0	0	0	0	0	0	0	0	0	0	0	0	0	0	0	0	0
AC002428.2	0	0	0.125963074	0	0	0	0	0	0	0	0	0	0	0	0.154320222	0	0	0	0	0	0	0	0	0	0	0	0	0	0	0	0	0	0	0	0	0	0	0	0	0	0	0	0	0	0	0	0	0	0
AC002429.1	0	0	0	0	0.297649321	0	0	0	0	0	0	0	0	0	0	0	0	0	0	0	0	0.211027402	0	0	0	0.221124082	0	0	0	0.244524049	0	0	0	0	0	0	0	0	0	0	0	0	0	0	0	0	0	0	0
AC002451.2	0.051482535	0	0	0	0.0367407	0	0	0	0	0	0	0	0	0.116884088	0	0	0	0	0	0	0	0.05209684	0	0	0	0	0.029633313	0	0	0	0	0	0	0	0	0	0	0	0	0.018160195	0	0	0	0	0	0	0.031964744	0.055463532	0.037760274
AC002464.1	0	0	0	0	0	0	0	0	0	0	0	0	0	0	0	0	0	0	0	0	0	0	0	0	0	0	0	0	0	0	0	0	0	0	0	0	0	0	0	0	0	0	0	0	0	0	0	0	0
AC002472.1	0	0.362432671	0.092626488	0	0.156490584	0	0	0	0	0	0	0	0	0.497847323	0.113478813	0	0	0	0	0	0	0.221897375	0	0	0	0	0	0.320140567	0	0	0.293509284	0.098742246	0	0	0	0	0	0	0	0	0	0	0.118743398	0	0.504848946	0	0.136148235	0	0.160833282
AC002480.1	0	0.117462759	0.064328182	0.109679531	0.217362333	0.234834579	0.055069441	0	0.046660795	0.114677999	0.122017047	0.307715512	0.242821129	0.172875026	0.210159776	0.074089644	0.176127279	0.048100056	0.229152625	0.062529518	0	0.077052768	0.097070446	0.019569666	0.097553933	0.053826257	0.17531419	0	0.213639812	0.119044603	0.135892867	0.022858505	0.062321148	0.063616269	0.095909643	0.048655996	0	0.120476189	0.215450391	0.089531551	0	0	0.109954825	0	0.029217718	0.319474699	0.031517869	0.036458758	0.595718011
AC002480.2	0	0.015744568	0.09362426	0	0.21505142	0.013771164	0	0	0	0	0.066594582	0	0	0	0.114701206	0	0	0.052504191	0.062533571	0	0	0	0.011384806	0.042723004	0	0	0.063788766	0.323589119	0.066628882	0	0.148335482	0	0	0	0.052345658	0	0	0	0.052261655	0	0	0	0	0	0	0.232484282	0	0	0
AC002480.5	0	0.09549903	0.040677623	0	0.206172072	0.334117217	0	0	0	0	0.405073752	0.166784962	0	0	0.099670159	0	0.111373256	0.091247533	0.054338844	0	0	0.048723955	0	0	0.092531656	0	0.055429551	0	0.173692453	0.056457971	0.257793646	0	0	0	0.045486008	0	0	0	0.227065068	0	0.103096746	0	0.156441186	0	0	0.067339441	0.059790528	0	0.141262305
AC002487.1	0	0	0	0	0	0	0	0	0	0	0	0	0	0	0	0	0	0	0	0	0	0	0	0	0	0	0	0	0	0	0	0	0	0	0	0	0	0	0	0	0	0	0	0	0	0	0	0	0
AC002519.2	0.338697174	0	0.035767293	0	0.362568719	0	0.091857943	0.292514118	0.155663998	0.095643653	0.2544114	0	0.202517485	0.096120728	0	0.123584372	0.342751578	0	0	0.730111465	0.198616572	0.171369303	0.20239654	0.097928861	0.081361854	0	0.438646203	0	0	0	0.056668631	0.038128865	0	0.21222876	0.279966693	0.24348021	0.174561476	0	0.119793176	0.119473653	0.090651597	0.170471326	0	0.574209563	0.292417651	0.059210674	0	0.030407304	0.062105033
AC002524.1	1.579864424	0.223820395	0.858022697	1.950571263	0.483204015	2.479715775	1.224212802	1.871234741	0.414914276	0.509866348	2.169985064	1.954463633	1.079599609	1.02481917	1.635173685	1.976446228	1.827172944	1.28313715	0.764121368	1.112042325	1.058804248	1.141939871	0.755268404	0.174016185	4.987912975	0.358972915	2.338377198	0.659009649	1.221245289	1.852482005	0.755236412	0.813044019	0.831252455	0.848527054	1.066052333	1.514295565	1.861138072	0.803468259	1.596512344	4.060247662	0	0.151460812	1.955467154	0.765262836	3.507408056	1.262583739	1.541436967	0.567343598	3.476292304
AC002525.1	0.076112898	0.025160246	0.160754355	0	1.195001464	0.572174018	0.24771063	0	0.069962426	0.171946296	0.137212758	0.065911936	0	0.086401986	0	0	4.577427092	0.288481718	0.085896915	0.093755726	0	0	0.327478101	0.029342433	0	0.766708899	0.262863199	0.222243081	0.228805718	0.133870133	0.15281664	0.06854733	0	0.190770365	0.790929333	0	0.62764644	0	0.179468198	0.161090554	0	0.051078338	0.123648335	0.774227074	0.087617126	0.053223898	0.189029486	0.109331319	0
AC002530.1	0	0	0	0	0	0	0	0	0	0	0	0	0	0	0	0	0	0	0	0	0	0	0.867923985	0	0	0	0	0	0	0	0	0	0	0	0.857545039	0	0	0	0	0	0	0	0	0	0	0	0	0.651968379	0
AC002540.1	0.091516027	0	0.038657311	0	2.481808418	0	0	0	0.084120871	0.103371717	0	0	0	0	0.236799747	0	0	0	0.103280056	0	0	0	0	0	0	0	0.105353128	0	0	0.107307811	0	0	0	0	0	0.087717852	0.754664585	0	0.043157512	0	0	0	0.049557104	0	0	0	0	0.098592698	0
AC002542.2	0	0	0	0	0	0	0	0	0	0	0	0	0	0	0	0	0	0	0	0	0	0	0	0	0	0	0	0	0	0	0	0	0	0	0	0	0	0	0	0	0	0	0	0	0	0	0	0	0
AC002542.3	0	0	0	0	0	0	0	0	0	0	0	0	0	0	0	0	0	0	0	0	0	0	0	0	0	0	0	0	0	0	0	0	0	0	0	0	0	0	0	0	0	0	0	0	0	0	0	0	0
AC002542.5	0	0	0	0	0	0	0	0	0	0	0	0	0	0	0	0	0	0	0	0	0	0	0	0	0	0	0	0	0	0.528314732	0	0	0	0	0	0	0	0	0	0	0	0	0	0	0	0	0	0	0
AC002546.1	0	0	0	0	2.262950312	0	0	0	0	0	0.254062892	4.118931707	0	0.719917918	0.328194718	0	0	0.100153542	0	0	0	0	0.303178926	0	0	0.112076589	0.365037765	0	0	0.495747386	0.282955012	0	0	0	0.099851135	0.20262223	0	0	0	0.074568744	0.452637085	0	0.114473516	0	0	0.591295638	0.262504988	0	0
AC002551.1	0	0.344678367	0	0	1.339421942	0.12059073	0	0.144082968	0	0.471109616	0.125314805	0	0	0	0	0.304368268	0	0	0	0.25687802	0	0.422054804	0	0	0	0.110562041	0.120034941	0	0	0	0	0.187810422	0.256022012	0	0	0.199884091	0	0	0	0	1.116300919	0	0.112926577	0.707092519	0	0	0.129478812	0	0.152954624
AC002558.3	0	0	0	0	7.470181446	0	0.333987233	0.212711015	0	0.347751736	0	0.133303193	0	0	0	0	0	0	0.173721691	0	0	0.3115417	0.14717913	0	0	0	0	0.449474162	0	0	0	0	0	0	0.145419109	0	0	0	0	0	0.329601069	0	0	0	0	0.645854089	0	0	0.225808323
AC002563.1	0	0.361950498	0	1.182885234	13.28400337	0.158292044	0.593919648	0	0.754849586	0.618396657	0.986958284	0	0	0	0.283319609	0	0	0	0.15446208	0	0.321045412	0.692506773	0.130862153	0	0	0.290256001	0.315124988	0	0.164577771	0.3209717	0.549597761	0.49305441	0.33606437	0.343048262	0.387891769	0	0	1.299326349	0.516359055	0.289677249	0	0.367401616	0	0	0	0	0.679835534	1.081313409	0
AC002979.1	0	0	0	0	0	0	0	0	0	0	0	0	0	0	0	0	0	0	0	0	0	0	0	0	0	0	0	0	0	0	0	0	0	0	0	0	0	0	0	0	0	0	0	0	0	0	0	0.443338498	0
AC002981.1	0	0	0	0	0	0	0	0	0	0	0	0	0	0	0	0	0	0	0	0	0	0	0	0	0	0	0	0	0	0	0	0	0	0	0	0	0	0	0	0	0	0	0	0	0	0	0	0	0
AC002984.1	0	0	0.116403377	0	0.98330579	0	0	0	0.506602921	0	0.165594563	0.23863652	0	0	0.285216839	0.402200925	0	0	0	0	0	0.278857638	0.131738462	0	0	0.14609984	0	0	0	0	0.368852069	0.372267086	0.676629602	0	0	0.264132549	0	0.327006799	0.129954204	0.097205684	0	0.184930947	0.149224405	0	0	0	0	0.395837944	0
AC002985.1	0	0	0	0	0	0	0	0	0	0	0.108301262	0	0	0	0	0	0	0	0.305090794	0	0	0	0	0	0	0	0	0	0	0	0	0	0	0	0	0	0	0	0	0	0.192948947	0	0	0	0	0.126027975	0	0	0
AC003001.1	0	0.035955876	0.045946002	0	0.310499379	0	0	0.075151645	0	0	0	0	0	0	0	0	0	0	0	0	0	0	0	0	0.104515932	0	0	0	0	0	0.363977372	0	0	0	0	0	0	0	0	0	0	0.07299477	0	0	0	0	0	0	0
AC003002.3	0	0.101181617	0.086196219	0	0.364066937	0.353998572	0	0.070493485	0.187568685	0.2304933	0.12262209	0.088354678	0	0.463286021	0.105600945	0.595656246	0.177000638	0.338369982	0.345433379	0.251358327	0.239324762	0.051623232	0.048775893	0	0.098037671	0.108186327	0.176183516	0.148957966	0.061342624	0.299087266	0.136566716	0.045943706	0.125260356	0.511453773	0.048192614	0.195589061	0	0.121073592	0.144345827	0.035990204	0.109231429	0.068470301	0.110500055	0	0.176175593	0.570771327	0.190044933	0.036639545	0.149667996
AC003035.1	0.226939559	0.150036466	0.191723209	0	0.161956248	0.131231088	0	0.313592342	0.625803609	0	0	0.098262096	0	0.515235373	0	0	0	0.107517773	0	0	0	0.114823733	0	0	0	0.120317515	0.130626259	0	0	0.13304985	0.151880264	0.817527717	0	0	0.21438626	0	0	0	0.107021109	0	0	0.152296074	0	0	0	0	0	0.162992095	0
AC003035.2	0.177378046	0	0	0	0.126586493	0	0	0.122553329	0	0	0	0	0	0	0	0	0	0	0	0	0	0.089747286	0	0	0	0	0	0	0	0	0	0	0.435531698	0	0.083783136	0	0	0.210487135	0	0	0	0	0	0	0	0	0	0	0
AC003043.1	0	0	0	0	0	0	0	0	0	0	0	0	0	0	0	0	0	0	0	0	0	0	0	0	0	0	0	0	0	0	0	0	0	0	0	0	0	0	0	0	0	0	0	0	0	0	0	0	0
AC003045.1	0	0	0	0	0.123568301	0	0	0	0	0	0	0	0	0	0	0	0	0	0	0	0	0	0	0	0	0	0	0	0	0	0	0	0	0	0	0	0	0	0	0	0	0	0	0	0	0	0	0	0
AC003070.2	0	0	0	0	0.22824922	0	0	0.220976987	0	0.361265405	0	0.138483369	0	0	0	0	0	0	0	0	0	0	0	0	0	0	0	0	0	0	0.428097738	0	0	0	0	0	0	0	0	0	0	0	0	0	0.184086759	0	0	0	0
AC003071.2	0	0	0	0	0	0	0	0	0	0	0	0	0	0	0	0	0	0	0	0	0.459655495	0	0	0	0	0	0	0	0	0	0	0	0	0.491157988	0	0	0	0	0	0	0	0	0	0	0	0	0	0.14074238	0
AC003101.1	0	0	0.113613753	0	6.142340659	0	0.583568107	0.185832499	0	0	0	0	0	0	0	0	0	0	0	0	0	0	0	0.103689383	0	0	0	0.392677863	0	0	0	0.121115217	0.330207039	0	0	0	0	0	0	0	0	0	0	0.911979894	0	0.188080966	0	0	0
AC003101.3	0	0	0	0	0	0	0	0	0	0	0	0	0	0	0	0	0	0	0	0	0	0	0	0	0	0	0	0	0	0	0	0	0	0	0	0	0	0	0	0	0	0	0	0	0	0	0	0	0
AC003109.1	0	0	0	0	0	0	0	0	0	0	0	0	0	0	0	0	0	0	0	0	0	0	0	0	0	0	0	0	0	0	0	0	0	0	0	0	0	0	0	0	0	0	0	0	0	0	0	0	0
AC003657.1	0	0	1.02252378	0	4.318833276	0	0	0	0	1.36714163	1.454634595	0.524064513	0	1.373960994	2.50543419	1.766529553	0	0	0	0	0	0	0.57861599	0	0	0	1.393346762	0	0	0.709599199	0	0	0	0	0.571696693	2.320223177	0	1.436265156	0.57077925	1.707770451	0	0.812245729	0.655416993	0	0	0	2.254454601	0.434645586	0.887736643
AC003657.2	0	0	0	0	0	0	0	0	0	0	0	0.287390217	0	0	0	0	0	0	0	0	0	0	0	0	0	0	0	0	0	0	0.444208943	0	1.629731515	0	0.313511089	0	0	0	0	0.23412982	0	0	0	0	0	0	0.412104605	0.238354031	0
AC003658.1	0	0	0	0	0	0	0	0	0	0	0	0	0	0	0	0	0	0	0	0	0	0	0	0	0	0	0	0	0	0	0	0	0	0	0	0	0	0	0	0	0	0	0	0	0	0	0	0	0
AC003666.1	0	0	0	0	0	0	0	0	0	0	0	0	0	0	0	0	0	0	0	0	0	0	0	0	0	0	0	0	0	0	0.810028073	0	0	0	0	0	0	0	0	0	0	0	0	0	0	0	0	0	0
AC003681.1	0	0	0	0	8.435508398	0	0	0	0	0	0	0	0	0	0	0	0	0	0	0	0	0	0	0	0	0	0	0	0	0	0	0	0	0	0	0	0	0	0	0	0	0	0	0	0	0	0	0	0
AC003687.1	0	0	0	0	0.206333018	0	0	0	0	0	0	0	0	0	0	0	0	0	0	0	0	0	0	0	0	0	0	0	0	0	0	0	0	0	0	0	0	0	0	0	0	0	0	0	0.166410982	0	0	0	0
AC003688.2	0	0	0	0	0	0.145991231	0	0	0	0	0	0	0	0	0.130651476	0	0	0	0	0	0	0	0	0	0.242588103	0	0	0	0	0	0	0	0	0	0	0	0	0	0	0	0	0	0	0	0	0	0	0	0
AC003688.3	0	0	0	0	1.698394194	0	0	0	0	0.336020352	0	0	0	0.337696437	0.153948366	0	0	0	0	0	0	0	0	0.114682956	0	0	0	0	0	0	0	0	0	0	0	0	0.61327863	0	0	0	0	0	0	0	0	0	0	0	0.218190693
AC003956.1	0	0.573173015	1.025396038	0.749271405	4.702190387	1.604263192	2.633433045	0.958394572	0.637522777	0.391709119	0.208388664	0.750766578	1.658822995	0.787325963	0.897311402	7.08596686	0	0.328593643	0.391361787	0	0.813435286	5.263829574	0.663132933	0	0.333217928	0.551567934	0.598825996	0	0.208495997	2.643057692	0.92834678	1.561569797	0.425744469	0	1.310405902	3.656306748	0.714917504	2.469085043	2.616605999	2.32419883	0.371264126	3.490831361	0.37557603	0	0.997998443	1.212488247	1.291878479	3.611465289	5.087030204
AC003958.1	0	0	0	0	0	0	0	0	0	0	0	0	0	0	0	0	0	0	0	0	0	0	0	0	0	0	0	0	0	0	0	0	0	0	0	0	0	0	0	0	0	0	0	0	0	0	0	0	0
AC003973.1	0.088561779	0	0	0.191349082	0.126404876	0	0	0	0	0	0	0	0	0	0	0	0	0	0	0	0	0	0	0	0	0	0	0	0	0	0	0	0	0	0	0	0	0	0	0	0	0	0	0	0	0	0	0	0.06495634
AC003973.2	0	0.173536153	0.221752145	0.472609178	1.092716853	0.556546302	0.047458852	0	0.12063684	0.345903304	0.920100196	0.776625725	0	0.248306204	0.316952518	0.446953261	0.101191009	0.124357906	0.148112824	0	0.102616216	0.110673478	0.125482986	0	0.084071993	0	0.176266759	0.127738582	0.210416938	0.230833474	0.351337477	0.059098389	0.053708374	0	0.165309887	0	0	0.363392389	0.618917259	0.200611589	0	0.088074838	1.042349917	0.148334079	0.151078999	0.795378541	0.29878314	0.125680651	0.834258532
AC003973.5	0	0	0	0	0	0	0	0	0	0	0	0	0	0	0	0	0	0	0	0	0	0	0	0	0	0	0	0	0	0	0	0	0	0	0	0	0	0	0	0	0	0	0	0	0	0	0	0	0
AC003982.1	0	0	0	0	0.7241441	0	0	0	0	0	0	0	0	0	0	0	0	0	0	0	0	0	0	0	0	0	0	0	0	0	0	0	0	0	0	0	0	0	0	0	0	0	0	0	0	0	0	0	0
AC003985.1	0	0	0	0	2.677199412	0	0	0	0.313478051	0	0	0	0	0	0	0	0	0	0	0	0	0	0	0	0	0	0	0	0	0	0	0.153568742	0	0	0	0	0	0	0	0.240597494	0	0	0	0	0	0.476956703	0	0	0
AC003988.1	0	0	0	0	0.15242941	0	0	0	0	0	0	0	0	0	0	0	0	0	0	0	0	0	0	0	0	0	0	0	0	0	0	0	0	0	0	0	0	0	0	0	0	0	0	0	0	0	0	0	0
AC003989.1	0	0	0	0	41.01133503	0	0	0	0	0	0	0	0	0.248042516	0	0	0	0	0	0	0	0.331667846	0	0	0	0.115845537	0	0	0	0.256209268	0.146235157	0.098392716	0	0	0	0	0	0	0	0	0	0	0	0.740882781	0	0	0	0	0
AC004000.1	0	6.278449031	1.002859861	0	0	1.372879078	0	0	4.364579014	0	0	2.055945399	0	0	1.228626382	0	1.372889561	0	0	0	0	0	0	1.830516411	0	2.517412621	1.366551632	6.93227458	0	0	0	6.414448243	2.914712132	0	0	2.275603501	0	0	1.119605451	0	0	0	2.571251282	0	1.366490176	0	0	0	3.48265914
AC004004.1	0	0	0	0	1.057250386	0	0	0	0	0	0	0	0	0	0	0	0	0	0	0	0	0	0	0	0	0	0	0	0	0	0	0	0	0	0	0	0	0	0	0	0	0	0	0	0	0	0	0.177335399	0
AC004009.1	0	0	0	0	0	0	0	0.150435832	0	0	0	0.188552312	0.520759247	0	0	0	0.125908743	0	0	1.072816846	0	2.313485591	1.457255087	0.251817072	0	2.539612026	0.125327486	0	0	0.255305532	9.908914837	0	0	0	4.628020845	0	5.386468387	0.258375742	0	0	0	0.146118279	0.117905703	0	0	0	5.272322401	5.86426584	7.505836806
AC004009.2	0	0.280287903	0	0	0.121022251	0	0.367936485	0	0	0	0	0.073426621	0	0	0	0	0.29419062	0	0.095690107	0.208889819	0	0.772221152	0.324279291	0	0	0.629353155	0	0	0	0.099421866	2.269858885	0.076362479	0	0	1.762207937	0.487629322	0	0	0	0.059818883	0	0.11380366	0	0	0	0	1.47406647	3.166703554	2.985136406
AC004012.1	0.231189363	0.076423069	0	0	0.164989136	0	0	0.319464857	0	0.261139412	0.138925776	0.10010221	0.552940998	0.787325963	0.11964152	0.337426993	0.26737924	0	0.130453929	0	0	0.116973991	0	0.089126267	0	0.367711956	0.133072444	0	0	0.27108284	1.237795707	0.520523266	0.851488938	0	0.218400984	0	5.719340029	0	0.10902525	0	0	0	0	1.56778566	0	0.1616651	1.004794373	0.996266287	0.678270694
AC004014.2	0	0	0	0	0.051603396	0	0	0	0	0	0	0	0	0	0	0	0	0	0	0	0	0	0	0	0	0	0.013873621	0	0	0	0	0	0	0	0	0	0	0	0	0	0	0	0	0	0	0	0	0	0
AC004016.1	0	0	0	0	1.874557422	0	0	0	0	0	0	0	0	0	0	0	0	0	0	0	0	0	0	0	0	0	0	0	0	0	0.878966632	0	0	0	0	0	0	0	0	0	0	0	0	0	0	0	0	0	0
AC004022.2	0	0	0	0	0	0	0	0	0	0	0	0.276966738	0	0	0	0	0	0	0	0	0	0	0	0	0	0	0	0	0	0	0	0	0	0	0	0	0	0	0	0	0	0	0	0	0	0	0	0	0
AC004023.1	0	0	0	0	0.101036925	0	0	0.048908897	0	0	0	0	0	0	0	0	0	0	0	0	0	0	0	0	0	0	0	0	0	0	0	0	0	0	0	0	0	0	0	0.024970267	0	0	0	0	0	0.049500667	0	0	0
AC004024.1	0.4998183	0	0.211128392	0	5.70715458	0.578054349	0	0	0	0.564568608	0	0	0	0.567384702	0	0	0	0	0	0	0	0	0	0	0	0	0.28769508	0	0	0	0	0	0	0	0.236085274	0	0	0	0.235706411	0.352616571	0	0	1.353290148	0	0.287682142	0	0.310329783	0.538467811	0.366595699
AC004039.1	0	0.136869487	0.174897863	0.149100403	3.102607337	0.319238511	0	0.095357314	0	0	0.041468063	0.179277519	0.165047788	0.235009538	0	0.100718845	0	0.098082172	0.077878589	0.085003794	0.08093431	0.069831315	0.065979688	0	0	0.036586209	0.119162691	0	0	0.121373591	0	0.217519952	0.254161595	0	0.130381359	0.132287738	0	0.245666371	0.195258189	0.09736869	0.073879278	0.231551326	0.224211962	0	0.119157332	0.096511082	0.299921853	0.024781358	0.202457546
AC004052.1	0	0	0	0	0.354187734	0	0	0	0	0	0	0	0	0.281696525	0	0	0	0	0	0	0	0	0	0	0	0	0	0	0	0	0	0	0	0	0	0	0	0	0	0	0	0	0	0	0	0.086762978	0	0	0
AC004053.1	0	0	0	0	1.532246936	0	0	0	0.197354877	0	0	0	0	0	0	0	0	0	0	0	0	0	0	0	0	0.227661663	0	0	0	0	0	0	0	0	0	0.205793708	0	0	0.101251276	0.151471814	0	0.288170658	0	0	0	0	0	0.077102347	0.157476761
AC004054.1	0	0	0	0	5.22098956	0	0	0	0	0	0	0	0	0	0	0	0	0	0	0	0	0	0	0	0	0	0	0	0	0	0	0	0	0	0	0	0	0	0	0.161289431	0	0	0	0	0	0	0	0	0
AC004057.1	3.222724017	0.983371535	0.104716291	0	0.530748186	0.143352835	0	0.513838054	0	0	0.297937206	0.536692574	0.592912637	0.844241093	0.25658061	0.361819306	0.14335393	0	0.419653	0.305365036	0	0.250859883	0.592558544	0.668983909	0.714611943	1.182880629	0	0	0.447135993	0.145339595	0.165909364	1.786084651	0	0.310672221	0.117094503	0	0	0	0.35071978	0.174892155	0.796204993	0	0.26848407	0	1.854914375	1.213462133	0.923511523	1.068285536	1.636430198
AC004074.1	0	0	0	0	0.165765191	0	0	0	0	0	0	0	0	0	0	0	0	0	0	0	0	0	0	0	0	0	0	0	0	0	0	0	0	0	0	0.111318327	0	0	0	0	0	0	0	0	0	0	0	0	0
AC004076.1	0	0	0	0	0.599931315	0.13889049	0	0.082973849	0	0	0	0	0	0	0.062148416	0.350556448	0.069445775	0.113793129	0	0	0.563390976	0.121525508	0.229645257	0.046297108	0	0	0.06912518	0	0	0.281630811	0	0	0.1474368	0	0	0	0	0.142508799	0.056633739	0.169448041	0	0	0.065031647	0	0.069122071	0.251933356	0	0.258757878	0
AC004079.1	0	0	0	0	0.629315706	0	0	0	0	0	0	0	0	0	0	0	0	0	0	0	0	0	0	0	0	0	0	0	0	0	0	0	0	0	0	0	0	0	0	0	0	0	0	0	0	0	0	0	0
AC004080.1	0.978508217	0.37737045	0.344443281	0	0	0	0.176920582	1.352133954	1.049343964	0.3684239	0.294001444	2.047797663	3.900534915	0.925654039	1.434749962	3.570396588	0.660147688	0.540855586	0.644170127	0	2.677781682	0.082515338	2.18299507	1.383164315	0.156704865	8.041088133	5.913901116	3.095256021	0	1.33858343	0	0.0734371	0	0.204378819	0.231095361	0	5.379352841	0	0.230724505	0.460218193	0.872985659	0	0.088312461	0.552970636	1.220273922	0.228082333	5.974155786	0.819912677	1.435389236
AC004080.10	0	0	0	0	0	0	0	0	0	0	0	0	0	0	0	0	0	0	0	0	0	0	0	0	0	0	0	0	0	0	0	0	0	0	0	0	0	0	0	0	0	0	0	0	0	0	0	0	0
AC004080.11	0	0	0	0	0	0	0	0	0	0	0	0	0	0	0	0	0	0	0	0	0	0	0	0	0	0	0	0	0	0	0	0	0	0	0	0	0	0	0	0	0	0	0	0	0	0	0	0	0
AC004080.14	0	0	0	0	0	0	0	0	0	0	0	0	0	0	0	0	0	0	0	0	0	0	0	0	0	0	0	0	0	0	0	0	0	0	0	0	0	0	0	0	0	0	0	0	0	0	0	0	0
AC004080.16	0	0	0	0	0	0	0	0	0	0	0	0	0	0	0	0	0	0	0	0	0	0	0	0	0	0	0	0	0	0	0	0	0	0	0	0	0	0	0	0	0	0	0	0	0	0	0	0	0
AC004080.2	6.661247483	2.642368837	12.286837	6.23674112	2.693833417	8.474318337	2.408792816	16.41509265	16.12382247	5.768550832	6.538006932	11.53695979	9.028054644	0.252057593	7.813710225	18.47230724	9.758380474	5.470256757	0.375876249	1.91457287	9.89582064	5.504930641	4.882852925	6.163177555	18.34856132	18.36443451	10.35236596	17.18106901	3.604430789	1.431960974	3.566454536	0.899868638	9.268365198	0.556527936	6.71229498	0	1.373258802	2.371387433	11.93708834	10.33876859	18.06640681	6.705409881	2.164290647	2.258626463	2.939428508	17.0795107	8.409602236	0.07973714	6.67718461
AC004080.3	0	0.053346299	0.477177764	0	0.115168887	0.18663977	0.350140864	0.334498498	0.148338633	0.182285551	0.387902559	0.349376342	0	0	0.250543419	0.942149095	0.093320598	0.382285414	0.091061958	0	0	0.32660973	0.077148799	0.248854519	0	0.085559122	0.092889784	0	0.194051176	0	0	0.145338261	0	0	0.076226226	0	0	0.191502021	0.4566234	0.853885225	0	0	0.262166797	0	0.185771213	0.338545738	0.300593947	0	0
AC004080.7	0	0	0	0	0	0	0	0	0	0	0	0	0	0	0	0	0	0	0	0	0	0	0	0	0	0	0	0	0	0	0	0	0	0	0	0	0	0	0	0	0	0	0	0	0	0	0	0	0
AC004080.8	0	0	0	0	0	0	0	0	0	0	0	0	0	0	0	0	0	0	0	0	0	0	0	0	0	0	0	0	0	0	0	0	0	0	0	0	0	0	0	0	0	0	0	0	0	0	0	0	0
AC004080.9	0	0	0	0	0	0	0	0	0	0	0	0	0	0	0	0	0	0	0	0	0	0	0	0	0	0	0	0	0	0	0	0	0	0	0	0	0	0	0	0	0	0	0	0	0	0	0	0	0
AC004125.1	0	0	0	0	0	0	0	0	0	0	0	0	0	0	0	0	0	0	0	0	0	0	0	0	0	0	0	0	0	0	0	0	0	0	0	0	0	0	0	0	0	0	0	0	0	0	0	0	0
AC004129.1	0	0	0	0	0	0	0	0	0	0	0	0	0	0	0	0	0	0	0	0	0	0	0	0	0	0	0	0	0	0	0	0	0	0	0	0	0	0	0	0	0	0	0	0	0	0	0	0	0
AC004129.2	0	0	0.131026917	0	0.221367334	0	0.504757088	0	0	0.17518649	0	0.067153995	0.741885661	0.352120657	0	0	0	0.146958966	0	0	0.181898845	0.078472501	0.29657704	0.179372211	0.596108455	0.164454091	0	0	0.27974086	0	0	0	0	0.388730568	0	0.148657515	1.59868487	0.184044027	0.073140055	0.16412618	0.16604275	0	0.167971189	0.525877853	0.267804607	0	0	0.222783165	0
AC004129.3	0	0	0	0	0.306983271	0	0	0	0	0	0	0	0	0	0	0	0	0	0	0	0	0	0	0	0	0	0	0	0	0	0	0	0	0	0	0	0	0	0	0	0	0	0	0	0	0	0	0	0.315502222
AC004130.1	0	0.574787587	0	3.756910144	38.46803047	1.005488902	0	0	0	0	0	0	0	1.973859457	0	0	0	0	0	0	0	0	0	0	0	0	0	0	0	0	1.163702302	0	0	0	0	0	0	0	0.819992725	0	0	0	0	0	0	0	0	0	0
AC004134.1	0.548689422	0	0.463544114	1.185513868	2.741019519	0	1.785718408	0	0	0	0	0	0	0.622862317	0.283949208	0	0.317290032	0.259954082	0	0	0	0.555236542	0.524611831	0	0	0.290901014	0	0	0	0	0.367212726	0.494150087	1.347244719	0	0	1.57775176	0	0	0.77625978	0.193547318	0	0.736436127	0.29712237	0	0.315811063	0	0	0.985196661	0
AC004147.5	0	0	0	0	0	0	0	0	0	0	0	0	0	0	0	0	0	0	0	0	0	0	0	0	0	0	0	0	0	0	0	0	0	0	0	0	0	0	0	0	0	0	0	0	0	0	0	0.082712406	0
AC004148.1	1.210344314	2.337410204	3.013754299	8.258223535	12.82011562	5.009804355	1.796775487	4.797412666	3.688947587	13.31164218	7.081773688	5.433721534	3.047167111	5.278902768	1.813143164	23.80166135	1.583994354	3.018042745	5.463717495	2.589457689	2.988472259	6.44624468	2.131743122	1.669944796	4.774404249	6.248067443	3.520033924	2.325066294	1.455383819	2.464923534	5.712829566	10.24061035	11.1053841	2.634461963	2.738126264	3.54139327	5.515710276	18.44466831	9.252632048	6.763669811	1.773178921	9.917947843	2.897633023	4.535899997	2.089926151	14.61092132	3.55966516	8.853044301	7.849460848
AC004151.1	15.21913871	12.44970748	18.75113222	25.99844455	9.491186536	16.65149584	34.11558051	16.02568468	36.1102794	17.3919351	22.2630449	42.61456047	42.93208355	11.50268339	23.7610591	31.39823625	35.01990812	14.16766415	16.73997029	28.37633234	48.02397789	26.61583952	16.01777507	19.85221164	39.55453857	3.819299942	37.87700819	29.38493178	22.67907014	26.72156292	37.57631669	21.94979356	12.02704237	18.87430861	6.814719889	21.79588938	25.0920228	18.57658629	36.39884346	26.94009255	49.17708189	16.77434566	22.6021149	26.43922986	32.73793264	29.15927329	19.40247671	31.23553537	27.1153878
AC004158.1	0	0	0.278126468	0	0.704833591	0	0	0	0	0	0.197830305	0.142545548	0	0.37371739	0	0	0.190374019	0	0	0	0	0	0	0	0	0.174540608	0.568485479	0	0	0.386021964	0	0.592980104	0	0	0	0.315550352	0	0	0	0	0	0	0	0	0.189486638	0	0	0.118223599	0
AC004160.1	0	0.036051165	0.119776195	0.094254636	1.058495675	0.100904187	0.047324693	0	0.060147909	0.024637535	0.078642789	0.226662532	0	0.074281283	0.124165069	0.222844894	0.025226239	0.165341819	0.049231377	0.080603421	0	0.033108186	0.041709421	0.033634931	0.083834334	0.011564086	0.112994022	0	0.209822119	0.06393915	0.014597679	0.029465663	0.13389137	0	0.113329274	0.062719814	0.269799256	0.051766447	0.308583835	0.069246169	0	0.029275288	0.330719246	0	0.07532596	0.25929254	0.054170641	0.023498507	0.36795586
AC004217.1	0	0	0	0	3.050211943	0	0	0	0	0.185683683	0	0	0	0	0	0	0	0	0	0	0	0.249523745	0	0	0	0	0	0	0	0	0	0	0	0	0.077647221	0	0	0	0	0	0	0	0	0	0	0	0	0.059033089	0
AC004217.2	0	0	0	0	4.31489812	0	0	0	0	0	0	0	0	0	0.145532054	0.205223251	0	0	0	0	0	0	0	0	0.135108864	0	0	0	0	0	0	0	0	0	0	0.134773784	0	0	0	0.049599256	0	0	0	0	0	0	0	0.050494134	0
AC004223.2	0	0.075018233	0.191723209	0	16.51953728	0	0	0.156796171	0.208601203	0	0.545487973	0	0	0	0.117442228	0.331224291	0.262464181	0.215035546	1.152502909	0.279543728	0	0.3444712	0	0	0	0.120317515	0.391878777	0.331321947	0.409326699	0.13304985	0.455640791	0.613145788	0.278612189	0.284402144	0.32157939	0.435041846	0	1.346498583	0.107021109	0.24015522	0	0.304592148	0.368672059	1.53896607	0.130620384	0.158693315	0.281806825	0.407480237	0
AC004223.4	0	0.983371535	1.099521053	2.410306809	19.37230878	1.290175519	0	1.541514162	0.683608761	0	0.446905809	0.644031089	0	2.110602732	0.962177287	1.628186878	0.43006179	0.1761737	1.049132501	0	0.872237837	0.940724562	0.355535127	0.143353695	0.357305971	1.774320943	0.856152829	0	0.447135993	0.218009393	0.746592139	1.339563489	0	0	1.756417549	0.712839651	0.766598287	0.882524373	1.40287912	3.016889666	0	1.996362995	1.208178313	0	0.214028582	1.820193199	0.692633643	1.468892612	1.363691832
AC004224.1	2.825557325	0.143696897	0	3.287296376	0	0.251372226	0.471580565	0	0.599361203	0	0	0.28233053	2.599212087	0.493464864	0	0	0.125687072	0.308924305	0	0.535464042	0.764743737	0.109972026	0.103906393	0.502747465	2.088478565	0.576168381	0.250213679	0.317322428	0	0	0.145462788	0.097873037	2.134718745	16.88787941	0.205327685	3.958268061	0.896164195	2.321287699	0	0.153338544	3.49040569	0	0	0.736969668	0.250202427	0.151987963	0.134949747	0.234157657	0.159417496
AC004231.1	0.151478675	0.600882239	0.831819958	1.309156418	1.729652983	0.175189477	1.150309404	0.313977118	0	1.197716716	0.273078642	0.262353769	3.985245919	5.502587344	0.391954428	0.663261403	0.175190815	0.143532929	1.624031366	0.186591151	0.177658259	0.076643081	0	0	0.291105724	0.96372115	1.39505639	0.663456954	1.183950272	0.799278607	0.202755493	0	1.115816178	1.328838483	0.500848391	2.177878197	2.185980882	1.438027444	0.428609694	0	0.162171814	0.101655294	0.656221186	1.027236248	1.743742065	0	0	0.271986808	0
AC004232.1	0	0	0	0	0	0	0	0	0	0	0	0	0	0	0	0	0	0	0	0	0	0	0	0	0	0	0	0	0	0	0	0	0	0	0	0	0	0	0	0	0	0	0	0	0	0	0	0	0
AC004233.2	3.40498755	2.862161359	5.095697703	3.783554896	6.595665003	0.787593356	8.020957386	38.98528591	22.71369567	39.01040063	17.07046367	7.413716427	10.70326452	1.546112136	15.3050637	28.25612047	11.30767666	6.222305149	0.603850574	6.231468063	7.986921723	6.595895088	4.092716413	15.11438215	6.356611198	5.054663008	8.34361075	8.379912691	17.31321839	11.23615943	5.143582514	4.599801341	1.074929297	24.01797395	0.50547178	18.1833093	8.824639699	6.118557471	14.95630545	12.83452071	7.603161625	1.240450923	11.58987969	10.88554724	26.54156805	5.374313546	8.214813299	10.90004817	3.282317046
AC004233.3	0	0.097865512	0.625284326	0	1.901529471	0.3423967	0.963517126	1.636395529	0.272132025	0.668817488	0.711619802	0.256376884	0.708082717	1.34430716	0.459630013	0.432100754	0	0.420788981	0.501168331	0.364680547	1.041665331	0.898764186	0.424595907	0.342398753	0.568947638	0	0.170409316	0.432228151	0.355993164	0.347142054	0.594409089	0.399941617	0.363465302	0	0	0.567536604	0	0	0.279230137	0.104432006	0	0.993394056	0.160317826	0	0.511204958	0.621073116	0	1.48842661	0.86857686
AC004241.4	0	0.473686556	0.325929455	0	4.326545478	0.127481629	0	0.22847442	0.202641168	0.99606033	0.132475651	1.050000686	0	0.125128591	0.456346942	0.32176074	0.318706505	0.208891673	0.124397139	0	0.517112432	0.557715276	0.10539077	0.084988262	0.211831397	0.175319808	0.25378816	0.321855605	0.066271942	0.064624213	0.295081655	1.290525897	0.541303682	0	0.104130469	0.422612079	1.136208175	1.438829915	0.415853453	0.272175916	0	0	0.179069286	0	0.253776747	0.53955727	0.410632802	2.177108693	0.646779555
AC004386.2	0	0	0	0	0	0	0	0	0	0	0	0	0	0	0	0	0	0	0	0	0	0	0	0	0	0	0	0	0	0	0	0	0	0	0.39400718	0	0	0	0	0	0	0	0	0	0	0	0	0	0
AC004386.5	0	0	0	0	0.599348291	0	0	0	0	0	0	0	0	0	0	1.2257552	0	0	0	0	0	0	0	0	0	0	0	0	0	0.492374955	0	0	0	0	0	0	0	0	0	0	0	0	0	8.542832064	0	0	0	0.301590815	0
AC004386.6	0	0	0	0	0	0	0	0	0	0	0	0	0	0	0	0	0	0	0	0	0	0	0	0	0	0	0	0	0	0	0	0	0	0	0	0	0	0	0	0	0	0	0	0	0	0	0	0	0
AC004415.1	0	0	0	0	0.78489264	0	0	0	0	0	0	0	0	0	0	0	0	0	0	0	0	0	0	0	0	0	0	0	0	0	0	0	0	0	0	0	0	0	0	0	0	0	0	0	0	0	0	0	0
AC004448.1	0	0	0	0	0	0	0	0	0	0	0	0	0	0	0	0	0	0	0	0	0	0	0	0	0.436926639	0	0	0	0	0	0	0	0	0	0	0	0	0	0	0	0	0	0	0	0	0	0	0	0
AC004448.2	0	0.009732869	0	0	0.147085474	0.017025927	0	0.020342742	0	0	0.017692908	0.025497057	0	0	0	0.085946108	0	0.027898721	0.049841926	0	0	0.014897236	0.014075562	0.011350686	0	0.01561	0	0	0	0.05178568	0	0.132582601	0.108441472	0	0.069536206	0	0.060698934	0.034938957	0	0.010385916	0	0.019758899	0	0	0	0.041177755	0	0.010573301	0
AC004448.3	0.217733898	0	0	0	0	0	0	0	0	0	0	0	0	0	0	0	0	0	0	0	0	0	0	0	0	0	0	0	0	0	0.145719336	0.098045652	0.53462092	0	0	0	0	0	0	0	0	0	0	0	0	0	0	0.078190211	0
AC004458.1	0	0	0	0	0	0	0	0	0	0	0	0	0	0	0	0	0	0	0	0	0	0	0	0	0	0	0	0	0	0	0	0	0	0	0	0	0	0	0	0	0	0	0	0	0	0	0	0	0
AC004461.2	0.919020745	0.202530614	0.51760509	0	3.497933452	0.354291375	0	0.423310754	0	1.384103684	0.184085271	0	0	0.347751914	0.317064873	0	0.17714704	0.145135654	0	0	0.359284072	0.464993382	0.439346137	0.118097833	0.294356284	0.487241152	0.352658486	0	0.184180086	0.17960079	0.205019512	0	0.376091888	2.687353259	0.578789704	0.880878774	2.526160112	0.727042411	0.288930439	0.648359501	0.983895996	0.205580805	0.497661538	0	0.705285252	0.214216286	0.38040425	0.440038211	0.674063059
AC004461.3	0	0.101643633	0.324711786	0.3321801	4.71790853	0.177807502	0.166785655	0	0.565275489	0.520978006	0.092386506	0.19970578	0.367709207	0.523576668	0.39781178	0.897564206	0.17780886	0.145677879	0	0.378759123	0.180313177	0.311153728	0	0.118539045	0.147727998	0.570571727	0.530964021	0.224457209	0	0.54081533	0.514463658	0.484611698	0	0	0.363095035	0.589446486	0	0.364879317	0.870029641	0.542318138	0	0.619046558	0.249760398	0	0.176980048	0.752558085	0.381825437	0.496892463	0.225527117
AC004466.2	0	0	0	0	4.097869713	0.830112931	0	0.16530449	0	0.540497854	0	0.310782444	0	0	0.247630123	0.698395405	0	0	0.54001859	0.294712767	0.280603645	0.363163436	0.228755159	0.092235323	0.919578159	0	0.137714506	0	0.143846075	0.561078437	0.160121828	0.323208632	0.88119204	0	0.565049057	0.229324384	0	0.28391288	0.225656913	0.168791265	0	0.481680606	0	0	0	0.501913739	0.742746671	0.085918313	0.35096565
AC004466.3	0	0.448460645	0.764083704	0	3.549986033	0.261500777	0.49058198	0.312443652	0.207837096	0.510800169	0.135872462	0.979021619	1.081576898	1.026696128	0.468048145	0.990033046	0	0.321371804	0.637934048	0.278519758	0.530371725	0.572015668	0.108093097	0	0	0.359630374	1.17132997	0	0	0.132562488	0.151323926	0.916349749	0.832774895	0	0.747603367	0.650172429	0	0.536626542	1.919323631	0.31903404	3.388975098	0.151738213	0.857083761	0	0.260283843	0.632448082	0	1.62395054	0.663363646
AC004470.1	1.452413177	0	0	0	0	0	0	0	0	0	0	0	0	0	0	0	0	0	0	0	0	0	0	0	0	0	0	0	0	0	0.972033687	0	0	0	0	0	0	0	0	0	0	0	0	0	0	0	0	0	0
AC004477.1	0.294642291	0.194796748	0.142239926	1.000391007	1.021323819	0.146041007	0.502290381	0.523473612	0.154761752	0.665625042	0.151762082	0.637882821	0.302015506	2.580217237	0.217826702	0.491472252	0.170382475	0.358954665	0.285014926	0.311091281	0.296198052	0.255564041	0.201223427	0.227176261	0.323561084	0.580215115	0.14536792	0.368712865	0.65797441	0.419517563	0.30987095	0.852926974	0.568433461	0.316497987	0.337989112	1.694482798	1.128073033	1.098867715	0.258047489	0.163324109	0.630883192	0.141236046	0.638210342	0.428161034	3.197950415	0.647542308	0.365878074	0.725545444	0.154362662
AC004492.1	0	0	0	0	1.314988042	0	0	0	0	0	0	0	0	0	0	0	2.131052452	0	0	0	0	0	0	0	0	0.97690639	0	0	0	0	0	0.829729623	0	0	0	0	0	0	0	0	0	0	0	0	0	0	0	0	0
AC004494.2	0	0	0	0	0	0	0	0	0	0	0	0	0	0	0	0	0	0	0	0	0	0	0	0	0	0	0	0	0	0	0	0	0	0	0	0	0	0	0	0	0	0	0	0	0	0	0	0	0
AC004510.1	0	0	0	0	0	0	0	0	0	0	0	0	0	0	0	0	0	0	0	0	0	0	0	0	0	0	0	0	0	0	0	0	0	0	0	0	0	0	0	0	0	0	0	0	0	0	0	0	0
AC004520.1	0	0	0	0	0	0	0	0	0	0	0	0	0	0	0	0	0	0	0	0	0	0	0	0	0	0.654527281	0	0	0	0	0	0	0	0	0	0	0	0	0	0	0	0	0	0	0	0	0	0	0
AC004541.1	0	0	0	0	0	0	0	0	0	0	0	0	0	0	0	0	0	0	0	0	0	0	0	0	0	0	0	0	0	0	0	0	0	0	0	0	0	0	0	0	0	0	0	0	0	0	0	0	1.077965924
AC004542.2	0	0	0	0	0	0	0	0	0	0	0	0	0	0	0	0	0	0	0	0	0	0	0	0	0	0	0	0	0	0	0	0	0	0	0	0	0	0	0	0	0	0	0	0	0	0	0	0	0
AC004542.5	0	0	0	0	0	0	0	0	0	0	0	0	0	0	0	0	0	0	0	0	0	0	0	0	0	0	0	0	0	0	0	0	0	0	0	0	0	0	0	0	0	0	0	0	0	0	0	0	0
AC004543.1	0	0	0	0	0	0	0	0	0	0	0	0	0	0	0	0	0	0	0	0	0	0	0	0	0	0	0	0	0	0	0	0	0	0	0	0	0	0	0	0	0	0	0	0	0	0	0	0	0
AC004562.1	0	0	0	0	0	0	0	0	0	0	0	0	0	0	0	0	0	0	0	0	0	0	0	0	0	0	0	1.653570083	0	0	0	0	0	0	0	0	0	0	0	0	0	0	0	0	0	0	0	0	0
AC004584.2	0.301110049	0.199072774	0.127191982	0.650586879	1.719106318	0	0	1.040208743	0	0	0.180942352	0	0	0	0	0	0	0.142657728	0.169908288	0	0.353149954	0	0	0	0.578661378	0.1596408	0	0.439607656	0	0	0	0.135589963	0	0.377353088	0.142226982	0.288613127	0	0	0	0	0	0.404141777	0.163054959	0	0.173310949	0.631676804	0	0.108131341	0.220851555
AC004585.2	0	0	0	0	0	0	0	0	0	0	0	0.0362896	0	0	0	0	0	0	0	0	0	0	0	0	0	0	0	0	0	0	0	0	0	0	0	0	0	0	0	0	0	0	0	0	0	0	0	0	0
AC004594.1	0.035701307	0.094412767	0.030161199	0.154274506	11.057612	0.103223991	0	0.12333302	0.065632767	0	0	0.108207653	0.08538765	0.121582436	0.018475585	0.104214005	0.041289912	0.033828611	0.060435857	0	0	0.018063653	0.119471318	0.055053125	0.03430468	0.094639572	0.082198594	0.052122365	0	0.041861838	0.143359509	0.032152623	0	0	0.455307314	0.068439203	0	0.12709576	0.084180861	0.201495183	0	0.119793326	0.077330866	0	0.082194898	0.124825279	0.044332826	0.192309932	0.261854071
AC004595.1	0	0	0	0	1.762083976	0	0	0.852971169	0	0	0	0	0	0	0	0	0	0	0	0	0	0	0	0	0	0	0	0	0	0	0	0	3.031300618	0	0	0	0	0	0	0	0	0.828490643	0	0	0.710574891	0	0	0.886676995	0
AC004596.1	1.402899091	0.927498152	0.69136551	1.010381137	4.171600323	1.35207788	1.014612732	0.80773785	0.859689806	1.056427623	0.843026868	0.404958942	2.236897675	1.061697132	1.694015163	1.023784173	2.163341126	1.218534758	0.79161816	3.168162248	1.371131448	2.011155087	0.894224712	1.352085985	1.572687647	1.239635003	2.018769456	0.682724012	1.124614769	1.782061626	0.938896175	1.263451927	1.148219931	0.586040781	3.644566415	1.12056233	0	1.109841257	1.212905906	0.989730602	0	1.88293328	1.519375757	0.792800703	2.153257247	1.308017624	1.887251769	0.587759372	1.200462052
AC004597.1	0	0	0	0	0.157048483	0.127254389	0	0	0	0	0	0.190568914	0	0	0.113883372	0	0	0	0.124175398	0	0	0.111344226	0	0	0	0	0	0	0	0	0	0	0	0	0	0	0	0.261139119	0	0	0	0	0	0	0	0	0	0	0.161406662
AC004623.1	0	0.038373219	0.196139963	1.128662709	1.366919869	0.335635694	0.251864373	0.24061246	0.160055084	0.590049843	0.279027228	0.201051548	0.416460498	0	0.360443283	1.778987449	0.167819128	0.164992012	0.29476332	0.285983616	0.612657888	0.528610248	0.055494905	0.044751694	0.501941816	0.307723216	0.668177573	0.084738664	0.034896368	0.136114938	0.854585329	0.182954017	0.64131889	0.145476978	0.191909468	0.445063966	0.478628362	1.033138546	0.739034346	0.163791806	0.434974237	0.311609081	0.15715217	0.393604862	0.066814752	0.32469831	0.324336205	0.354337304	0.297999043
AC004672.1	0	0	0	0	5.190046195	0.034190475	0	0	0	0.133571309	0	0.025600853	0	0	0	0	0	0	0.033363217	0	0	0.059831524	0	0	0.056813018	0.031347092	0	0	0	0.034664329	0.039570337	0.053248932	0	0.07409711	0	0.056672118	0	0	0	0	0	0	0	0	0	0.041345385	0.036710468	0.021232687	0
AC004674.1	0	0	0	0	0.078349665	0	0	0	0	0	0	0	0	0	0	0	0	0	0	0	0	0	0	0	0	0	0	0	0	0	0	0	0	0	0	0	0	0	0	0	0	0	0	0	0	0	0	0	0
AC004690.2	0.059813527	0	0	0	0.042686143	0	0	0	0	0	0	0	0	0	0	0	0	0	0	0	0	0	0	0	0	0	0	0	0	0	0	0	0	0	0	0	0	0	0	0	0	0	0	0	0	0	0	0	0
AC004691.1	0	0.074606798	0.095335855	0	6.764856217	0.130511357	0.489685121	0	0.207457138	0.254933174	0	0.097723182	0.539799805	0.256204792	0.233596241	0.658815409	0	0.106928096	0.89147493	0	0	0.456775948	0.107895486	0.087008093	0	0	0.129909844	0	0.271387842	0.264640286	0.302094565	0.203261005	0.277084152	0	0	0	1.861138072	0	0.106434156	0.159225399	0	0.302921625	0	0	0.259808004	0.315645935	0.140130633	0.324196342	0.165537729
AC004692.1	0.291167736	0	0	0	0	0	0	0	0	0	0	0.126072124	0	0	0.150680594	0	0	0	0	0	0	0	0.139195356	0.112248648	0	0	0	0.425092309	0.175057959	0.170705468	0	0.393338807	0	0.364893317	0	0.558166896	0	0	0.137310103	0	0	0.195398737	0	0	0	0.203606517	0	0.104560966	0
AC004696.1	0	0	0	0	0.725734751	0.352832185	0	0	0.186950666	0	0.122218063	0.264190677	0	0	0	0.296846811	0	0	0	0	0	0.102906278	0	0	0	0	0.117068674	0	0	0	0	0	0	0	0	0	0	0	0	0	0	0.272978795	0	0	0	0.284445348	0.12627917	0	0.149174856
AC004699.1	0	0	0	0	0	0	0	0	0	0	0	0	0	0	0	0	0	0	0	0	0	0	0	0	0	0	0	0	0	0	0	0	0	0	0	0	0	0	0	0	0	0	0	0	0	0	0	0	0
AC004704.1	0	0.069999861	0	0	0.30224425	0	0	0.4389217	0.194646748	0	0	0	0	0.240384256	0.219171773	0	0	0	0	0	0	0.535712787	0	0.244906141	0	0	0	0	0	0.620747155	0.283440355	0.190709725	0.259974324	0	0.100022406	0.405939561	0	0	0.199723785	0.074696649	0	0	0	0	0	0	0	0.228133018	0.465947535
AC004706.1	0.140449511	0.139282999	0.35596391	0	0.501161541	1.949207155	0	0.29111644	0.129100176	0.793222106	0.421992971	0.547316523	0	0.318871494	0.363416222	1.63991822	0.32487034	0.133082294	0.237755625	0.692021788	0	0.355313487	0.604288372	0.270724839	0.539820626	0.595701735	0.485055869	0.205050215	1.266630969	0.658740554	1.69193577	0	3.103720769	0.704048993	0.530721844	0.403861372	1.447728278	1.33332465	0.662337696	0.099085658	0.300728166	1.79082164	0.5323865	0	0.080839009	0.589277564	0.348812088	0.655676959	0.309041425
AC004745.1	0	0	0	0	0	0	0	0	0	0	0	0	0	0	0	0	0	0	0	0	0	0	0	0	0	0	0	0	0	0	0	0	0	0	0	0	0	0	0	0	0	0	0	0	0	0	0	0	0
AC004754.3	0.660776735	0.618883691	0.534977874	0.356923221	0.510862883	0.222893838	0	0.380451012	0.556766101	0.124396473	0.69487674	0.834482744	0	0.250033937	0.199473686	0.160736855	0.509475519	0.965262146	0.217500797	0.542629038	1.033302273	0.334330656	2.158583471	0.445790348	1.746050055	0.175163412	0.507123531	0.88431335	0.264851293	0.387399384	0.36852303	1.214987669	0.473218205	0.207022435	0.416150313	0	0.681116765	0.130686036	0.363547176	1.651022503	0.884277624	4.323523874	0.298182575	0.560123244	1.236058018	1.617227856	0.068377749	0.435033316	0.605814926
AC004771.4	0	0.301180212	0.481076686	0.984282731	1.137877107	0.526861344	0.741303767	0.629499018	0.418741898	0.514569912	0.821251266	0.887622183	0	2.068546442	0.589377969	2.659572169	0.526865366	0.971230656	0.514113639	0.841725763	0	2.535443618	0.435563328	0.263432251	0.437732777	0.603807455	0.655541373	0	0.13694571	1.468948896	1.371966367	1.128248584	1.398201392	0.570903196	0.645532059	0.654970749	0	1.351467213	1.503824296	1.124859872	0	1.528580522	0.370032472	0	0.393307135	0.955673393	0.565693405	1.635935415	0.334129659
AC004774.2	0	0	0	0	0	0	0	0	0	0	0	0	0	0	0	0	0	0	0	0	0	0	0	0	0	0	0	0	0	0	0	0	0	0	0	0	0	0	0	0	0	0	0	0	0	0	0	0	0
AC004790.1	0	0	0	0	0	0	0	0	0	0	0	0	0	0	0	0	0	0	0	0	0	0	0	0	0	0	0	0	0	0	0	0	0	0	0	0	0	0	0	0	0	0	0	0	0	0	0	0	0
AC004801.2	0.475436919	1.152526587	0.736374635	2.396899026	3.279873897	0.36657105	0.859620543	0.656973943	0.874036362	1.611086028	1.333259437	1.303770253	0.37903786	2.338732065	1.640271421	2.081738293	0.458217312	0.300332059	0.894254147	0.780856421	0.55760519	2.485734839	0.530336094	1.221910826	0.30455862	0.756193265	3.283934088	0.462744901	0.285845602	0.278738582	0.954564532	4.067698886	1.556508661	0.198606889	0.449137838	1.06331152	0.653429092	1.692543534	1.56945976	1.397565677	0.339332551	1.701649588	1.201457595	3.761478046	0.364865156	2.105589346	1.082369732	2.048804353	2.440990873
AC004801.3	0	0	0.054208641	0.554554304	0.366337625	0.07420968	0	0.177332883	0.117961595	0	0	0.388962643	0	0	0	0	0.074210247	0.060800071	0.217242406	0	0	0.194794525	0	0	0	0	0.073867656	0	0	0.075238169	0	0.231151288	0	0	0	0.492022379	0	0.609143642	0.060519214	0.045268344	0	0.086121688	0.069493278	0	0.295457335	0	0	0.138255249	0
AC004801.6	0.126232229	1.836029062	0.746505091	0	2.702582786	1.094934234	1.095532765	0.87215866	1.160317529	1.71102388	0.910262139	1.311768843	0.905737709	0.573186182	0.849234595	1.473914229	0.656965557	0.717664643	2.279342268	0.621970503	0.296097098	1.08577698	0.60346453	1.021944745	1.091646465	1.137726358	1.235206178	0.368587196	0.531259738	0.518050949	0.591370188	1.762114957	1.394770223	0.949170345	1.550245019	0.967945865	0.520471639	1.048561678	0.71434949	1.291304957	1.756861324	1.694254894	0.888632856	2.568090621	2.32498942	0.794440152	1.254011557	0.589304751	1.018446333
AC004805.1	0.076395495	0.075760988	0.032270243	0	0.2180797	0.044176802	0	0.105565739	0.070222187	0	0.045907404	0.033078329	0.182716889	1.127396212	0.079070015	1.115012466	0	0.036194102	0.086215839	0.094103829	0.71678951	0.19326767	0.073043108	0.088354134	0.14681384	0.040502926	0.175892784	0	0	0.134367175	0	0.103202756	0.562741451	0.191478671	0.036084816	0.732248651	0	0.453276751	0.18013454	0.431169767	0.490730305	0.666483809	0	0	0.131913656	0.267107559	0.047432832	0.329211756	0.056032882
AC004805.2	0.256130954	0	0	0	1.827887942	0	0	0	0	0	0	0	0	0.290755231	0	0	0	0	0	0	0	0	0	0	0	0	0	0	0	0	0	0.115335861	0	0.320984992	0	0.491001585	0	0	0	0	0	0	0	0	0.147422177	0	0	0.091978941	0.187861281
AC004812.1	1.402899091	0	0	0	18.0213134	0	0	0	0	0	0	0	0	0	0	0	0	0	0	0	0	0.709819443	0	0.540834394	0	0	0	0	0	0	0	0	0	0	0	0	0	0	0	0	0	0	0	0	0	0	0	0.503793747	0
AC004812.2	1.414958396	3.527504912	3.735581145	5.477481695	4.501981506	3.272880782	2.494377432	5.580565913	4.118628525	8.723852175	2.727960867	3.982289655	2.397133898	10.03897002	4.942668882	3.614046135	0.920504748	2.541814625	2.72794491	2.396546801	0.898896491	4.056885907	2.592995441	4.954807553	1.699506913	3.875901762	4.03831017	3.787259847	5.706856035	5.461270628	3.235470296	10.48653032	6.586636968	2.216543929	3.258179718	8.928537899	4.010912528	4.897293797	3.586587091	3.493834102	4.039580632	3.719107949	5.044269467	5.197501457	2.443237449	3.792876319	4.868502248	6.076320382	3.978281119
AC004813.1	0	0	0	0	0.23494453	0	0	0	0	0	0.197830305	0	0	0	0	0	0	0	0	0	0	0	0	0	0	0	0	0	0	0	0	0	0	0	0	0	0	0	0	0.116128391	0	0	0	0	0	0	0	0	0
AC004817.1	0	0.113203658	0	0	0.122197224	0	0	0	0	0	0	0.074139501	0	0	0	0	0	0	0	0	0	0	0	0	0	0	0.098558509	0	0	0	0	0.077103862	0	0	0	0	0	0	0.080748243	0.120799297	0	0	0	0	0	0	0.1063127	0	0.251176526
AC004817.2	0	0.062688047	0	0	0	0	0	0	0	0	0	0.082111491	0	0	0	0.276783432	0	0	0.107008292	0	0	0	0	0	0	0	0.109156198	0	0	0	0.253833682	0	0	0	0	0	0	0.225036937	0	0	0	0	0	0	0	0.132610082	0	0	0.139092377
AC004817.3	0	0.019168586	0.07348339	0	0.579360631	0.033532039	0.125813885	0	0.053301576	0.196498515	0	0	0	0.06582622	0.330095956	0.084634107	0	0.027472836	0.196324278	0.14285748	0	0	0.027721386	0	0.055718921	0.061486828	0.066754988	0	0.17431793	0.033996768	0.11642489	0	0	0.072670158	0.082169651	0	0	0	0.109383717	0.040909485	0.434565618	0.038914544	0.15700454	0	0	0.162196643	0.072007005	0	0.5103756
AC004824.1	0	0	0	0	0	0	0	0	0	0	0	0	0	0	0	0	0	0	0	0	0	0	0	0	0	0	0	0	0	0	0	0	0	0	0	0	0	0	0	0	0	0	0	0	0	0	0	0	0
AC004828.1	0	0	0	0	0	0	0	0	0.347030747	0	0	0	0	0	0	0	0.327478244	0	0.106517428	0	0	0	0	0	0	0	0	0	0	0	0	0	0	0	0.089163704	0	0	0	0.178041234	0	0	0	0	0	0	0	0	0	0
AC004832.1	0	3.709992609	0	0	1.601894524	0	0	2.326285007	0	0	0	0	0	0	0	0	0	0	0.633294528	0	0	0	0	0	0	0	0	0	1.349537723	0	0	0	0	0	0	0	0	0	0.529268032	0	6.007728582	0	0.607750303	0	0	1.569621148	0	0	0
AC004837.3	0	0	0	0	0	0	0	0	0	0	0	0	0	0	0.113077118	0	0	0	0	0	0	0	0	0	0	0	0.125771124	0	0	0	0	0	0	0	0	0	0	0	0.103043334	0	0	0	0	0	0	0	0	0	0
AC004840.2	0	0	0	0	0.30913754	0	0	0	0	0	0	0	0	0	0	0	0	0	0	0	0	0	0	0	0	0.229658695	0	0	0	0	0	0	0	0	0	0	0	0	0.204278889	0.152800514	0	0	0	0	0.249324523	0	0	0.466672103	0
AC004846.1	0	0	1.819141143	0	10.24467428	0.830112931	0	0.991826941	0	1.621493561	0.862632144	1.243129776	0	0	1.485780741	2.095186215	0	0	0	0	0	0.726326871	2.745061907	0	0	0.761078234	2.478861099	4.191607885	0.863076451	0	1.92146194	0	0	0	0	0	0	0	0	2.025495186	0	0.963361213	1.554710077	4.867427572	0	1.003827479	0	2.062039523	0
AC004846.2	0.158886898	0.577746597	0.268461842	0.686591043	1.474072825	0.091878651	0.517099925	0.329332498	1.022333823	0.717881319	0.477389732	0.963145592	0.760027009	0.721462144	0.246674023	0.463799265	0.275638058	0.225828836	0.44827798	0.782866347	0.186346822	0.643131129	0.379786557	0.245011206	0.458013832	1.179328435	0.914551928	0.231968004	0.28658137	0.838368166	1.488700242	1.144749236	1.365450729	0.796472413	0.750489867	0.609170564	0.65511102	0	1.048999702	1.00883737	0.510308992	0.319880557	0.172078593	0	0.18290216	0.333317232	1.085155754	0.798808104	1.281905423
AC004849.1	0	0.85020664	6.518589097	0	148.6758355	2.974571336	0	2.665534904	0	2.905175963	0	1.670455637	0	14.59833557	0.665505957	15.0155012	0	0	7.256499798	3.168162248	0	7.157346046	1.229558979	1.487294584	0	2.045397754	1.480430934	0	1.546345308	4.523694896	2.581964482	2.895410665	3.15760481	0	1.822283208	1.232618563	0	3.052063456	5.458076575	11.79428967	0	6.904088693	4.874663888	0	2.960728714	0.899262116	0.798452671	16.16338272	9.432201837
AC004852.1	0	0	0	0	0	0	0	0	0	0	0	0	0	0	0	0	0	0	0	0	0	0	0	0	0	0	0	0	0	0	0	0	0	0	0	0	0	0	0	0	0	0	0	0	0	0	0	0	0
AC004853.1	0	0	0	0	0.126223781	0	0	0	0	0	0	0	0	0	0	0	0	0	0	0	0	0	0	0	0	0	0.101806139	0	0	0	0	0	0	0	0	0	0	0	0	0	0	0	0	0	0	0	0	0	0
AC004854.1	0	0	0.149423246	0	0	0	0	0	0	0.399565748	0	0	0	0	0	0	0.204556611	0	0.199605725	0	0	0.178980261	0	0	0	0	0.203612277	0	0.212677865	0	0.236741729	0.159289068	0.868567512	0	0	0	0	0	0.500454013	0	0	0	0	0	0	0	0	0.127031088	0.259453116
AC004854.2	0.171346454	1.529309931	0.506649534	0.740431978	0.978256198	0.19816714	0.092941624	0.295965014	0.157500422	0.48385998	0.926686023	0.111286427	2.458879887	0.194509398	0.532035296	7.752625188	0.247710816	0.487075656	1.546978999	1.371917587	1.406718066	0.39012977	0.40956857	0.957813583	5.927163039	0.363373924	0	2.751742581	0.618108881	3.063932143	0.458697368	0.462944217	1.472526324	0.2147325	0.445137883	0	0.529862522	1.423307871	0.848444936	0.755519544	0.275163141	0.229976584	0.788683599	0.871475582	1.47933704	1.497730104	0.31915943	0.553788547	0.628377083
AC004858.1	0	0	0	0	14.56267749	0	0	0	0	0	0	0	0	0	0	0	0	0	0	0.628395818	0	0	0	0.196667052	0.490188357	0	0	0	0	0.299087266	0	0	0	0	0	0.977945306	0	0	0	0	0	0	0	0	0	0	0	1.099186358	0
AC004862.1	0	0	0	0	0.253769622	0	0	0	0	0	0	0	0	0	0	0	0	0	0	0	0	0	0	0	0	0.017138709	0	0	0	0	0	0	0	0	0	0	0	0	0	0.011403023	0	0	0.017505246	0	0	0.022605175	0	0	0
AC004866.2	0	0	0	0	0	0	0	0	0	0	0	0	0	0	0	0	0	0	0	0	0	0	0	0	0.493245665	0	0	0	0	0	0	0	0	0	0	0	0	0	0	0	0	0	0	0	0	0	0	0	0
AC004869.2	0	0	0	0	0	0	0	0	0	0	0	0	0	0	0	0	0	0	0	0	0	0	0	0	0	0	0	0	0	0	0	0	0	0	0	0	0	0	0	0	0	0	0	0	0	0	0	0	0
AC004870.1	0	0	0	0	0	0	0	0	0	0	0	0	0	0	0	0	0.161882669	0	0	0	0	0	0	0	0	0	0	0	0	0.082062492	0	0	0	0.175413567	0.066114583	0	0.288560806	0	0.066008485	0	0	0	0	0	0	0	0	0.050265136	0
AC004870.4	0	0	0	0	0.133289257	0	0	0	0	0	0	0	0	0	0	0	0	0	0	0	0	0	0	0	0	0.297062306	0	0	0	0	0	0	0	0	0	0	0	0	0	0	0	0	0	0	0	0	0	0.067070877	0
AC004875.1	0	0	0	0	0	0	0	0	0	0	0	0	0	0	0	0	0	0	0	0	0	0	0	0	0	0	0	0	0	0	0	0	0	0	0	0	0	0	0	0	0	0	0	0	0	0	0	0	0
AC004879.1	0	0	0	0	0	0	0	0	0	0	0	0	0	0	0	0	0	0	0	0	0	0	0	0	0	0	0	0	0	0	0	0	0	0	0	0	0	0	0	0	0	0	0	0	0	0	0	0	0
AC004890.1	4.092434918	7.891420743	3.457373223	2.947410168	0	0.394418299	8.8792628	5.655057477	2.507824406	1.540866809	4.918432997	5.906583466	4.893986073	10.0655927	5.647608561	4.977514211	1.577685241	2.908326053	2.694125892	0.840175624	2.3998588	12.42380107	5.869276012	8.940201696	3.276949793	2.89293826	7.066808438	11.94955618	5.331046807	0.399884632	2.282399542	6.757024669	7.536382751	2.564333142	4.510402635	4.576351791	1.406136085	8.093869938	14.15280261	4.811949888	76.67322113	0	1.477404051	11.56350197	8.636821884	5.723480431	2.117443548	3.674075946	4.502443308
AC004890.2	0.289054367	0.745299382	1.355304874	2.185886609	3.011756738	1.454203921	0.564439206	0.79884914	0.797090056	1.436603052	0.625312366	1.739683135	1.382676156	5.643823855	0.74793458	4.13444847	0.317587189	0.58886812	0.94601243	0.534084949	0.474615016	2.72028205	0.400736619	0.334301756	1.416507775	1.409892528	1.597243209	0.548608946	0.260681017	0.813438932	1.276775693	2.863548267	1.667889593	0.50714276	2.061641878	0.941996485	0.297952039	1.269132451	2.358223049	0.999231645	0.804593947	2.657532618	1.064381238	1.470143191	1.064780919	3.860657964	2.189528842	1.660832583	1.7384756
AC004890.3	0	0.111807996	0.809614719	0.48719748	12.71275198	0.391176504	0.24461896	0.07789691	0.207267679	0.127350179	0.271000418	0.488169684	0	1.023883262	0.233382911	1.151874065	0.195589746	0.267076111	0.318093142	0.138878345	0.132229663	0.684538202	0.323390855	0.217321583	0.650003192	0.239096724	0.843642834	0.49380586	0.067785	0.330498257	0.603637358	1.066145735	0	0	0.745555139	0.324195567	0	1.605468996	1.116538039	0.755629939	0	0.605289968	0.366315251	0	0.259570737	0.630715347	0.14000266	0.566825476	0.413466382
AC004898.1	0	0.053276656	0.06807926	0.348225353	40.60154332	0.093198058	0.174841881	0.111353939	0	0.72819032	0.09684904	0	0	0	0.083405446	0.235229784	0	0.076357269	0	0.198527138	0	0.978550041	0.077048082	0	0.309727369	0	0	0	0	0.094489711	0	0.072574262	0	0	0.380633568	0.154479611	0.33225931	0.191252018	0.076004548	0.284256831	0	0.43263219	0	0	0.092764346	0.112701257	0.300201527	0.057877088	0.118210362
AC004908.3	0	1.240621529	1.001255285	2.560709954	6.76640247	1.484906011	1.285717253	1.501229258	1.270965409	4.462350279	0.830887281	1.539491915	0	0.672691303	0.715552005	0.288297623	0.456897646	0.748667756	2.117736901	1.216574303	0	0.899483198	0.755441037	1.599139136	0.189800932	1.989762935	0.341091287	0	0.356277959	1.042259304	1.057572652	2.134728375	0.970016198	0.495087252	0.839708102	0.757320845	0	2.812781681	0.465755868	0.905801447	0.211472046	0.92790952	1.6044608	2.009274102	0.568459913	1.105013289	1.226423303	1.418683192	0.869271721
AC004910.1	0.31373601	0	0	0	0	0	0	0	0	0	0	0	0	0.178073725	0	0.228953004	0	0	0	0.193229718	0	0	0.074992161	0	0.150731363	0	0	0	0	0.091968384	0	0	0	0	0.074095378	0.150357538	0	0	0.073976472	0.110668733	0	0	0	1.063783408	0.090289059	0.109693981	0.097397022	0	0
AC004911.1	0	0	0.059872231	0	0.404611705	0	0	0	0	0	0.085173782	0.061371504	0	0	0	0	0	0	0	0	0	0	0	0	0	0	0	0	0	0	0	0	0	0	0	0	0	0	0.066842116	0	0	0	0	0	0	0.198229996	0	0	0
AC004915.1	0	0	0	0	0	0	0	0	0	0	0	0	0	0	0	0	0	0	0	0	0	0	0	0	0	0	0	0	0	0	0	0	0	0	0	0	0	0	0	0	0	0	0	0	0	0	0	0	0
AC004918.1	1.282650598	2.75599451	7.856169718	9.006826136	18.76505014	4.357553853	9.044547778	6.535753116	6.926643578	13.58264086	5.58806381	10.55207301	3.451213555	3.640104453	3.816719876	7.25424214	4.728445603	4.709557715	4.704473635	2.172454113	2.256490612	8.842322199	2.222787142	2.472385801	3.851479951	7.735322416	9.690093388	7.02230412	4.048613169	4.793941604	6.008935522	12.41792751	5.314617966	1.80835441	4.316681261	3.841927988	3.305332874	13.88887058	5.519509472	5.65560344	2.746390209	4.949424621	5.903860086	20.65812117	5.629229659	13.45389556	9.954734603	9.500110662	8.584528633
AC004920.1	0	0.084667881	0.32457705	0	0.182788794	0	0	0	0	0	0	0	0	0	0	0	0	0	0	0	0	0	0	0	0	0.135794042	0	0	0	0.150164146	0	0	0	0	0	0	0	0	0	0	0	0	0	0	0	0	0.159027918	0	0
AC004921.1	0.168424448	0.27837598	0.355721097	0.727805239	0	0.389575509	0	0.116367145	0.309629071	0	1.416929197	1.020960607	0.402824684	0	1.568887167	0.737459814	0.097394621	0.079794909	1.615635426	1.037324611	0.987663581	0.170434136	0.805168227	0.519437126	0.16183572	0.178588617	0.484724999	0.73767724	1.620181714	0	0.901750215	0.227524767	0.206773576	0.422141245	0.556877815	0.32286871	0.694435556	0.199862273	1.270820922	0.178232523	0	0	1.641672032	0.571076086	0.09694064	2.237727285	0.313716739	0.544344676	3.458902938
AC004923.2	0.334566721	0.110595986	0	0	19.57871085	0.193468054	0	0	0.307531313	0	0	0	0	0	0	0	0	0	0	0	0	0	0	0	0	0	0	0	0	0	0	0.301311029	0.821490682	0	0.31605996	0	0	0	0	0	0	0	0	0	0	0	0	0.120145934	0
AC004923.4	0	1.822364435	1.764164844	0.360948065	3.576625121	0.772825029	1.268609153	1.154223504	0.614230335	2.641783825	1.003875025	2.314677364	1.598216471	0.948200416	1.556149247	0.731472318	1.062642529	1.108058671	0.848391857	1.028902489	2.351147187	2.451230335	1.038220302	0.193207415	0.963130575	1.594247776	1.250052643	0.487791987	0.50219604	0.391767894	2.347875686	5.71716271	2.871326702	0	1.420345234	1.280989251	0.344398689	2.378874899	3.466383319	1.708925911	3.755846556	2.130084197	1.085562111	0.566439474	0.961535712	1.75228342	1.452125021	3.119567236	1.102763517
AC004924.1	0	1.917244503	0.699982722	0	0	0.958251168	0	1.717391616	1.523208783	2.807686836	0.995790126	0.717511146	0	0	0	1.20930211	0.958258485	0	0	0	0	1.257666663	0.792199074	0	0	0.439280055	0	1.209658652	1.992606034	0.97153179	0.554515862	1.865499489	0	1.038354136	3.913628365	0	0	0	0.390734788	1.461347198	0	1.112067977	0.897349441	0	0	2.896951784	1.02887861	1.487713079	0
AC004938.1	0	0	0	0	0	0	0	0	0	0	0	0.173553832	0	0	0	0	0	0	0	0	0	0	0	0.463572338	0	0	0	0.58519201	0	0	0	0	0	0	0	0	0	0	0.189024297	0	0	0	0.434107359	0	0	0	0	0.143941071	0
AC004941.1	0	0.013080102	0	0	0.141192626	0	0	0	0	0	0	0	0	0	0	0.057751928	0	0	0	0	0	0	0.018916292	0	0	0	0	0	0	0	0	0	0	0	0	0	0	0	0	0	0	0	0.021427094	0	0	0.055339207	0	0.028419134	0
AC004941.2	0	0	0	0	0	0	1.762222113	0.374110162	0	0	0	0	0	0	0	0	0	0	0	0.666981526	0	0.273965399	0	0	0	0	0	0	0	0	0	0	0	0.678573536	0	0	0	0	0.255348612	0	0	0	0	0	0.934966962	0	0	0	0
AC004943.1	0.109123559	0.096193091	0.184379657	0.235775445	5.37347353	0.147238652	0.434065317	0.376976062	0.468092741	0.575214569	0.371587565	0.425242684	0.260993365	0.454208673	0.225887703	1.221060204	0.042068508	0.206799064	0.266827099	0.089612132	0	0.441702612	0.121724166	0	0.034951557	0.385696689	0.397805838	0.15931568	0.240562853	0.36253536	0.146062811	0.196553512	0.133970269	0.13675436	0.068724883	0.453243361	0.224965202	0.345313013	0.274458378	0.346434872	0.194711298	0.219694042	0.256064506	0.123334936	0.418724155	0.279793988	0.158090806	0.744557878	0.373508523
AC004944.1	0	0	0	0	0.057603268	0	0	0	0	0	0	0	0	0	0	0	0	0	0	0	0	0	0	0	0	0	0	0	0	0	0	0	0	0	0	0	0	0	0	0	0	0	0	0	0	0	0	0	0
AC004946.1	0	0	0	0	0.187855435	0	0	0	0	0	0	0	0	0	0	0	0	0	0	0	0	0	0	0	0	0	0	0	0	0	0	0	0	0	0	0	0	0	0	0	0	0	0	0	0	0	0	0	0
AC004947.1	0	0.014674548	0	0	0	0.051341037	0.048158533	0	0.040805126	0.100286549	0.160056881	0.249877578	0	0.100786783	0.068919711	0.323959034	0.077012144	0.546828975	0	0.164047236	0	0.04492205	0.106110807	0.017113782	0.127967187	0.117678404	0.025552206	0	0.186829207	0.104105168	0.23767814	0.01998989	0	0.055632782	0.146778655	0.04254994	0	0.052678549	0	0	0	0.029791105	0.240390267	0	0.051102114	0.465637342	0.082687655	0.031883387	0.13023968
AC004948.1	0	0.060729046	0	1.19080634	0	0.106234691	0	0	0.16886764	0.207512569	0	0.079545507	0	0.417095302	0.09507228	0.26813395	0.106235502	0.087038197	0.207328566	0.452594607	0	0.185905092	0	0.354117758	0	0	0.211490133	0.268213005	0	0	0.368852069	0.082726019	0.676629602	0	0.520652345	0.352176732	0	0.654013598	0.086636136	0.259215158	0	0	0.198965873	0	0.211480622	0.256932033	0.456258669	0.065972991	0
AC004951.1	0.0661603	0.24057294	0.335361497	0.285895627	2.26634595	0.191290761	0	0.137133629	0.364884419	0.298924858	0.039756894	0.401052586	0.316474269	0.52572784	0.684764972	1.255315213	0.191292222	0.219414619	0.186662374	0.407480675	0.232783731	0.502123078	0.158142634	0.102022351	0.127144247	0.385841377	0.456981896	0.193182357	0.278441599	0.426672187	1.416897979	0.297920068	0.243673683	0	0.187501809	0.317072299	0	0.549567696	0.717603494	0.373403185	0.212492008	0.399593558	0.537399786	1.121647297	0.228480672	0.601435756	0.328623607	0.784039144	0.388206378
AC004951.3	0.211034393	0.802246265	1.203431833	0	1.581357415	0.549151631	0	1.968395006	0	0.476746825	1.458364428	1.187879564	0.252367943	0.838468504	0.218422468	5.698190201	0.305086569	0.399929357	0.774026645	1.039807097	1.113780623	1.014374451	0.554877898	0.569493994	0.30416816	0.727252535	0.242942512	0.462151639	0.25375923	0.185587483	2.11853496	2.898380317	0.777256569	0.528939372	0.946964265	0.404551733	0	0.375638579	0.796163877	0.483868294	1.468555876	0.566489329	0.685667008	0.715553455	0.485863174	2.434925115	0.786168784	1.55357935	1.083493955
AC004953.1	0	0	0	0	0.322726003	0	0	0.312443652	0	0	0	0.195804324	0	0	0	0	0	0	0.255173619	0	0	0	0	0	0	0	0	0	0	0	0	0	0	0	0	0	0	0	0	0	0	0	0	0	0	0	0	0	0
AC004967.1	12.98073969	8.764546298	12.48302521	25.06287707	54.99121135	13.41551636	29.96171825	45.41546719	27.16388997	56.46570193	11.45158645	19.25321575	26.42241549	36.36847089	18.43764154	29.82945206	9.422875105	13.084937	14.64936335	18.71129382	7.450120944	36.05311102	6.337592591	14.37385369	13.26908082	14.64266849	24.00483985	92.33727707	27.23228247	14.41105488	13.49321931	30.34545835	19.66615613	10.7296594	15.13269635	37.85545331	40.425626	42.93372485	36.46858025	35.26717904	15.96684912	17.23705365	18.39566353	40.26789074	15.73756471	24.52752511	20.5775722	36.00265651	17.21851611
AC004969.1	0	0	0	0	0.304858819	0	0	0.147572867	0	0.241260288	0	0	0	0	0	0	0	0	0	0.263099979	0	0	0	0.082341569	0	0	0	0	0	0	0	0	0	0	0	0	0	0	0	0	0	0	0.115661822	0	0	0.298716828	0	0.076702162	0
AC004973.1	0	0.128535177	0.246371871	0	0.971227389	0	0	0	0	0.658811557	0	0.084180442	0	0	0.100611924	0.283757503	0	0	0.219409128	0	0	0.196737357	0	0	0	0	0	0	0	0.341948591	0	0.17509255	0	0	0	0	0	0.230707159	0.275052678	0.068579758	0	0.130470967	0.10527958	0	0.335704673	0.135951438	0.24142191	0.139634172	0
AC004975.2	0.874018549	0.722299446	1.3844791	0.472107292	2.962796067	0.505413891	0	0.905810091	1.606783071	1.480868455	0	0.473049384	1.045205285	2.232382642	2.713850839	1.2756532	3.158860936	0.310564611	0.986370238	1.884075249	0.512536216	1.105559486	0.626748648	1.853195375	1.259740699	1.042609829	3.14427809	2.552058606	0.919596502	1.921569513	2.632232817	6.001955701	2.414310227	0.273831445	2.064179209	2.094360744	0.450461294	2.074322773	1.957823338	1.233221848	0.233929255	1.173084096	1.419876814	0	1.131889208	2.139129707	2.170660713	1.961674768	0.480791881
AC004980.3	0.676466411	0	0	0	0.241381367	0.195588252	0.36692844	0	0	0	0.406500627	0	0	1.151868669	0	0	0.195589746	0.160245667	0	0	0	0.171134551	0.323390855	0	0.325001596	0	0	2.469029302	0	0	0.226364009	1.066145735	0.83049332	0.847752144	0.639047262	0.324195567	0	0.401367249	0	0.11930999	0	2.042853641	0.183157626	0	0.389356105	0.47303651	0.21000399	0.121462602	0
AC004980.4	0	0	0	0	0.863766655	0	0	0	0	0	0	0	0	0	0	0	0	0	0	0	0	0	0	0	0	0	0	0	0	0	0	0	0	0	0	0	0	0	0	0	0	0	0	0	0	0	0	0	0
AC004982.2	2.783092301	1.698447484	1.929200935	2.004409285	1.222254781	0.701517402	1.625726296	5.52212549	3.017362139	2.982423416	1.500880204	4.140412584	3.413531712	6.6426646	10.67271518	9.998761495	3.796476103	4.057086825	2.09389867	7.64754078	2.176056939	4.368877124	2.490389979	2.118320147	1.508533419	3.329387327	7.188219565	1.666951575	7.465361856	5.480730926	3.868469328	7.969241285	0.7884886	1.878040515	7.213292142	3.625181068	5.737522902	2.286401294	12.01407838	6.721014516	3.514347587	5.459418111	2.975517379	0.725893823	2.300126816	3.94219878	9.747584056	9.430553011	6.123843412
AC004984.1	0	0	0	0	12.06906833	0	0	0	0	0	0	0	0	0	0	0	0	0	0	0	0	0	0	0	0	0	0	0	0	0	0	0	0	0	0	0	0	0	0	0	0	0	0	0	0	0	0	0	0
AC004987.4	0	0	0	0	2.085306481	0	0	0	0.335736847	0	0	0	0	0	0	0	0	0	0	0	0	0	0.174611926	0	0	0	0	0	0	0	0	0.164473032	0	0	0	0	0	0	0	0	0	0	0	0	0.210229258	0	0	0	0
AC004997.1	0	0.099197663	0.025351829	0	0	0.138822969	0	0	0.05516726	0.067792147	0.144261282	0.10394668	0	0.272521189	0.062118203	0.26278952	0	0.142172262	0.033866018	0	0.140779272	0	0.14345851	0.0231373	0.230676874	0	0.034545787	0.087622333	0.072167793	0	0.241000088	0.108102839	0	0	0.028348596	0	0	0	0.056606207	0.084682832	0.064253782	0.080553295	0.032500016	0.203499646	0.034544234	0.16787392	0.074527425	0.107763368	0.264119993
AC005002.2	0	0	0	0	0	0	0	0	0	1.555187132	0	0	0	0	0	0	0	0	0	0	0	0	0	0	0	0	0	0	0.275927787	0	0	0	0	0	0	0	0	0	0	0	0	0	0	0	0	0	0	0	0
AC005005.1	0	0.179515771	0	0.391115279	0.258370085	0	0	0	0	0.408939725	0	0	0	0	0.093678258	0	0	0	0	0.222979161	0.424608449	0	0	0	0.521813413	0	0.104194553	0	0.108833687	0	0	0	0.222236116	0	0	0.173506425	1.119548232	0.42961597	0.085365812	0.063853587	0	0	0.098024242	0	0.104189867	0	0	0	0.132769997
AC005005.3	0.087556823	0.665693709	1.072562178	2.080955193	6.810891966	1.468299042	0.189970043	0.907416138	0.563371192	0.197799214	1.841505498	2.653773494	0.209411697	1.590286768	0.996842965	6.38957498	0.303788328	0.788158652	1.828020375	0.862818655	1.026889936	1.727730728	1.004575847	0.641329863	0.252394856	2.924483597	2.469484792	0.38348753	0.157924627	0.923988745	2.929888774	3.351283834	1.397408086	0.548633923	1.943768755	0.671383728	0	1.039000325	2.394844001	1.235408411	0.937376091	1.645229646	0.995676028	0.296878561	1.007907647	2.326601561	1.467793847	4.653482102	1.348604178
AC005008.1	0	0	0	0	0.431883328	0	0	0	0	0	0	0	0	0	0	0	0	0	0	0	0	0	0	0	0	0	0	0	0	0	0	0	0	0	0	0	0	0	0	0	0	0	0	0	0	0	0	0	0
AC005013.1	0.209957687	0	0.088688287	0	0.599348291	0	0	0	0	0.237157221	0	0	0	0.238340173	4.672123451	0	0.121412002	0.795777801	0	0	0.246244015	0	0.100372162	0	0	0.222628327	1.450218058	0	0	0	0.140515074	0.094544022	0	0.263120351	0.099171875	0.402487694	0	0	0.198025454	0.074061474	0	0	0.113694785	0	0	0	1.042876958	0.376988518	1.077965924
AC005014.1	0.124450726	0	0.052569267	0.089630585	0.236839244	0.023988479	0.270017904	0.085984997	0.076262805	0.14057303	0.024928214	0.053885666	0.198434471	0.047091405	0.064403802	0	0	0	0.070224192	0.45989452	0.291918308	0	0.039663193	0	1.116100911	0.087974097	0.023877918	0	0	0.048641881	0	0	0.15278733	0.363912421	0.019594443	0.357857002	0	0.29536098	0.078251994	0.058532455	0.355295776	0	0	0.562632757	0.119384222	0.087025366	0.025756538	0.029794254	0.030426458
AC005014.2	0.206102037	0.272520325	0.261178862	1.33592965	2.206282107	0	1.117937233	0.142399194	0.189447503	1.629614563	0.247700716	0.803157301	1.478817161	0.467926616	1.279904611	0.601622753	0.357547198	0.195291046	1.395573918	0.253876107	0	0.417122611	0.2955868	0.397274012	1.386275588	0.327809991	0.830425365	0.60180013	0.247828296	0.724999516	0.827607981	1.763348599	1.771210712	1.291442122	0.486753444	0.395096434	0.42489254	1.467436186	0.388777853	0.581611305	0	1.383122943	0.892855203	1.397658668	0.11862686	1.29709928	0.639828518	0.444078629	0.907003048
AC005014.3	0	0.429578092	0.548933819	1.403898001	0	1.12720598	0.704888845	0.448932194	0	0.733939191	0.390454549	0	0	0.737600113	1.008766924	0	0.751476391	1.5392018	0.3666442	0	0	0.328758479	0.621250853	0	0.624345171	0	1.122010813	0	1.17196697	1.142828184	0	0.292588867	2.393132067	0	0.306910856	0.622796748	2.679059277	0	0.306418334	0.229200771	0	0.436047707	0	0	0.74797357	0.454364017	0	0	0
AC005020.1	0	0	0	0	0	0	0	0	0	0	0	0	0	0	0	0	0	0	0	0	0	0	0	0	0	0	0	0	0	0	0	0	0	0	0	0	0	0	0	0	0	0	0	0	0	0	0	0	0
AC005020.2	0	0	0.144323006	0	0.243830809	0.065857668	0	0	0	0	0	0.098624687	0	0.387852458	0.117875594	0	0	0	0.064264205	0	0	0.115247437	0.163336248	0.395148376	0	0	0	0	0.205418565	0	0.076220354	0	0	0	0	0	0.234788405	0.135146721	0.053708011	0.040173567	0.121928071	0.076429026	0.123344157	0	0.065551189	0.079639449	0.141423351	0.040898385	0
AC005034.2	0	0	0	0	0	0.145991231	0	0	0	0	0	0	0	0.286593091	0	0	0	0	0	0	0	0	0	0	0	0	0	0	0	0	0	0	0	0	0	0	0	0	0	0	0	0	0	0	0	0	0	0	0
AC005034.3	0	0.295724049	0.125963074	0	7.235610531	0	0	0.206031683	0	0	0	0.129117344	0	0.338512129	0.771601109	0.435231919	0	0.141279392	0.168266662	0	0	0.60351798	0	0	0	0	0.171644166	0	0	0.349657576	0.199572134	0	0	0	0.281705617	0.285824594	0	0	0.140626772	0.210377519	0	0.400237026	0.161479549	0	0	0	0	0.107086594	0.656153171
AC005037.2	0	0.85020664	2.172863033	0	43.13434734	0.743642834	1.395092506	0	0	0	1.545549258	1.670455637	0	7.299167783	2.662023827	9.384688253	1.487297024	1.218534758	0.72564998	1.584081124	0	1.301335645	0	0	0	0	0.740215467	0	0	1.507898299	0.860654827	0	3.15760481	0	0.607427736	1.232618563	0	3.052063456	4.24517067	4.082638733	0	2.58903326	1.392761111	13.0812116	2.220546536	2.697786349	0.798452671	1.84724374	7.54576147
AC005040.1	0	0	0	0	0	0	0	0	0	0	0	0	0	0	0	0	0	0	0	0	0	0	0	0	0	0	0	0	0	0	0	0	0	0	0	0	0	0	0	0	0	0	0	0	0	0	0	0	0
AC005041.1	2.761767293	3.161235773	4.004742551	5.343718602	0.176502569	8.485722034	1.028502255	7.575637097	6.971668114	2.74706455	4.830163957	6.746521329	2.859046511	5.802290036	3.519737681	7.700771235	1.740063029	7.225768717	14.83960266	2.691086731	5.994705722	4.588348717	3.212043223	1.589096049	9.822752741	7.561483784	3.13188995	3.309900718	4.857434609	4.277497143	2.648345539	2.988411836	7.084842846	4.080957105	5.334817751	2.884203969	6.033474064	2.152239739	5.07355098	4.013118007	5.825189917	4.094043913	5.91516572	2.935083203	5.029778864	7.638473536	11.46572704	1.524669958	4.353614631
AC005041.2	0.403448105	0.400097242	0	0	0.575844437	0	0	0.557497496	0.370846583	0	0.484878198	0.174688171	0	1.831947993	0.626358547	5.29958866	0.233301494	4.013996851	0.682964687	0.496966627	0	0	0	0.77767037	0	0.641693413	0.928897841	1.767050383	0.24256397	0	0	0	0	0	2.667917899	0.386703863	0	0.478755052	0	0.99619943	0	0.270748576	0.873889324	0	0.464428034	0.282121448	7.01385876	0.72440931	0.295912214
AC005041.3	0.380447211	1.509149536	1.687400568	2.466014979	4.887135836	0.879996451	1.238171469	0.657142657	1.398817311	3.652732798	0.571543639	4.612413715	1.364886717	5.182521594	1.181298709	3.609273017	1.76000634	0.720982045	3.220141667	2.108853762	0.223099354	0.962467041	1.273133489	0.806668249	0.913910497	2.319588208	2.299344194	5.832083083	1.143676037	3.457246022	1.527695472	4.711176676	4.670725143	0.953557881	2.78536971	1.458630287	0	3.160225951	3.408844949	1.274907216	0.407303633	1.531877923	1.751144941	3.869942414	1.094876566	2.660374828	2.125926373	3.210617779	1.534731146
AC005042.1	3.165515898	0	0	0	99.39960893	1.830505437	0	0	0	0	0	1.370630266	0	0	0	0	0	0	1.786215335	0	0	1.60164387	0	0	0	0	0	0	0	0	0	0	0	0	0	3.034138001	0	0	0	0	0	0	0	0	1.821986901	2.213568286	1.96542196	1.136765378	0
AC005045.2	0	0	0	0	0	0	0	0	0	0	0	0	0	0	0	0	0	0	0	0	0	0	0	0	0	0	0	0	0	0	0	0	0	0	0	0	0	0	0	0	0	0	0	0	0	0	0	0	0
AC005046.2	0.197528192	2.285355447	4.505648784	4.694634915	34.95974609	1.827576629	1.071431045	3.548360065	2.360364331	2.454292653	4.154436405	6.243494987	2.362163945	1.56961304	2.044434299	7.495738201	1.028019703	2.433170205	3.120875433	0.729944582	1.389998217	8.495119089	1.227591685	0.913793792	1.138805592	0.942519285	2.387639011	0.576765245	0.593796598	2.200325197	5.552256422	3.202092563	0.970016198	1.980349008	0.559805401	0.189330211	2.443302061	6.328758782	5.961675107	7.94318192	1.268832277	3.446521075	3.850705919	10.04637051	2.16014767	9.254486291	4.415123891	6.809679322	7.823445492
AC005048.1	0	0	0	0	0	0	0	0	0	0	0	0	0	0	0	0	0	0	0	0	0	0	0	0	0	0	0	0	0	0	0	0	0	0	0	0	0	0	0	0	0	0	0	0	0	0	0	0	0
AC005052.1	0	1.981064015	1.012596365	0	7.69842514	2.079312002	0	1.656254698	0	1.35386841	1.440511929	2.594882542	0	1.360621567	1.86083219	0	0	1.703582575	0	0	0	2.425790716	0.572998359	0.462072104	0	1.27092676	2.759638246	0	1.441253879	2.10812966	1.604327445	2.158908147	0	1.502085109	1.698438718	2.297696739	2.470977003	0	1.695713111	0.845595077	0	0.804359848	0	0	3.449392677	1.67629443	2.97675559	0.430425726	0
AC005062.1	0.33704596	0.238747574	0.305082173	0.728231022	14.43204505	0	0.208937411	0.299404857	0	0.598257765	0.405073752	0.145936842	0.230320197	0.273291773	0.622938493	2.178536056	0.111373256	0.250930715	0.27169422	0.05931037	0.169412809	0.414153622	0.276219178	0.148497431	1.06411404	0.561606872	0.859158046	0.281184304	0.463179874	0.47989275	0.161121029	0.346907237	0.532014539	0.422388207	0.750519137	1.107626041	0.198526233	0.457095307	1.407803422	0.441595869	0.360838612	0.840123117	0.860426521	0.489780153	0.498843527	0.976421892	0.538114749	0.501435898	0.353155763
AC005064.1	0	0	0	0	0.096995448	0	0	0	0.083287379	0	0	0	0	0.051428999	0	0	0	0	0	0	0	0	0.043316573	0	0	0.02401935	0.026077316	0	0	0	0	0	0	0.056776061	0.021399289	0	0	0	0	0	0	0	0	0	0	0	0	0	0
AC005064.2	0	0	0	0	1.7446376	0	0	0	0	0	0	0	0	0	0	0	0	0	0	0	0	0	0	0	0	0	0	0	0	0	0	0	0	0	0	0	0	0	0	0	0	0	0	0	0	0	0	0	0
AC005071.1	0	0	0	0	0	0	1.424775325	0	0	0	0	0	3.141175458	0	0	0	0	0	0	0	0	0	0	0	0	0	0	0	0	0	0	0	1.612393946	0	0	0	0	1.558500488	0	0	0	0	0	0	0	0	0	0	0
AC005072.1	0	0.022939808	0	0	15.99643408	0	0	0	0.191364341	0.078385861	0	0.060095088	0.165975544	0.078776853	0.035912632	0.101285	0.120388292	0	0.039158178	0.341926448	0.081389253	0.245783461	0.099525853	0	0	0.07358373	0.039944174	0.101314862	0	0.081370566	0.046443431	0.062497903	0.085196757	0	0.032778562	0.199547019	0.429191621	0	0.03272596	0.097916012	0	0.093141163	0	0	0.039942377	0	0	0.149523945	0.050898897
AC005076.2	1.529286397	1.286799238	1.11579453	1.501917907	2.381194563	1.125513478	1.960670549	6.435705895	2.811418013	1.727401924	1.253148047	2.167077583	1.662559083	1.57819844	2.518130647	4.464067926	0.803944337	2.107735798	1.490524283	1.541268121	1.956641634	2.60267129	0.664626475	3.10857967	2.137397883	1.03191238	1.92055905	0.60891601	3.844966711	2.934288581	0.744350121	1.752897268	2.560220116	2.439196765	0.722346497	3.864425765	3.152721784	1.979716836	2.097999404	1.618343282	1.19072098	1.026283454	2.183247147	0.942790025	6.161516513	1.069392787	3.280129893	1.298063168	2.141364741
AC005077.1	0	0.10882645	0	0	0.704833591	0.190372565	0	0	0	0	0	0	0	0	0	0	0	0	0	0	0	0.333141925	0	0	0	0	0	0	0.197932199	0.193010982	0	0	0	0	0	0	0	0	0	0	0	0	0	0	0	0	0.204403884	0	0
AC005086.4	0	0	0	0	4.827627333	0	0	0	0	0	0	0	0	0	0	0	0	0	0	0	0	0.285224251	0	0	0	0.298870905	0	0	0	0.330498257	0	0	0	0	0	0	0	0	0	0	0	0	0	0	0	0	0	0	0
AC005088.1	0	0	0	0	4.681143139	0	0	0.155651674	0	0	0	0	0	0	0	0.328806596	0	0	0	0	0	0	0	0	0	0	0.129672783	0	0	0.420808828	0	0.101445045	0	0	0	0	0	0	0.106239934	0	0	0	0	0	0	0	0	0.257754941	0.165235653
AC005090.1	0	0.141947543	0.181386827	0	0.153224694	0	0	0	0	0	0	0.092964488	0	0	0	0	0	0.203442325	0	0	0	0.434532946	0.102641445	0	0	0	0.247167599	0	0	0	0	0.290044616	0	0	0	0	0	0	0	0	0	0	0	0	0	0	2.132910092	0	0
AC005099.1	6.273948723	0.535212049	0.598427852	2.186398526	2.310929805	0.819226204	0.878222168	0.559325357	0.744124947	0.914416041	0.486467963	1.489717814	3.38834992	2.756931569	0.628412182	1.181547636	0	0.383538809	0.45680261	1.246490065	1.898904668	0.512000909	1.064274002	3.745056525	3.305958856	1.609493315	0.465971704	0	1.703514831	0.711925754	0.677236585	0.820208136	1.739270846	4.311722993	0.860356662	6.983491399	0.417230543	3.122110814	1.049859538	1.641979294	1.733377427	0.135818138	0.328782951	2.058682481	4.077069049	1.132185746	0.376974376	1.017498191	1.484412092
AC005100.1	0	0	0.031245484	0	0.211154461	0.042773944	0	0	0	0	0	0	0	0	0.038279552	0	0	0	0	0	0	0	0	0	0	0	0	0	0	0.043366758	0	0	0	0	0	0	0	0	0	0	0	0	0	0	0.127724666	0.206900331	0	0	0
AC005102.1	3.608291608	0.340792641	0.435479856	0.556869771	0	0.447117194	2.516409029	0.178073313	0.710724766	0.58224821	0	0	1.849293276	0.58515249	0.133379064	0.37617122	0	0	1.163463851	1.587388183	2.115950661	0	0	0	2.476525731	0.409933579	0	1.128846383	0	0.151104631	0.344980641	0.812407502	0.949259066	1.614976683	0	1.482230255	0	0	0.729262841	0.181829422	1.103716316	0	0.139566875	0.873901401	0.593381955	0	0.320047835	0.740440079	0.189037866
AC005104.1	0.558620453	2.123593055	3.421521879	1.206971132	9.368546029	1.292121485	2.12104562	2.122778928	2.56739942	8.202849777	2.349794346	3.38626301	2.004098369	5.707222592	1.011809961	8.153213323	0.969098513	1.323295665	2.048894061	1.720269094	2.620660289	5.087574647	0.934687369	0.753742051	1.878685696	2.665495716	3.054644824	2.038904288	0.335857804	1.801290275	2.803943329	6.665995233	2.743258478	0	2.110880096	1.338590294	0.575815908	4.971687077	1.448901172	3.054281767	0.299027214	3.936267761	1.512500754	1.894112087	0.80381775	7.031334557	3.468391694	6.319078132	4.302108349
AC005150.3	0	0	0	0	0	0	0	0	0	0	0	0	0	0	0	0	0	0	0	0	0	0	0	0	0	0	0	0	0	0	0	0	0	0	0	0	0	0	0	0	0	1.218368593	0	0	0	0	0	0	1.331604965
AC005154.2	0	0.234371392	1.834376831	0.382972893	2.276921147	1.127475711	0.288432621	0.857257457	0.244391359	0.400426263	0.905361231	1.765190737	0	2.213329843	0.825552256	0.776106308	0.973736458	0.587835863	0.600106803	0.65501129	0.41576879	0.403572863	0.635522229	0.444159761	0.340633403	1.033711428	1.173291997	0.646945941	0.266419866	1.298979152	0.355877373	5.307767893	0.32641428	0	0.669783921	0.084947151	0.913534211	0.946512141	0.585120437	0.343883425	2.372039282	0.832653913	0.623892989	1.202006522	1.122228831	2.04512734	0.770366396	0.604697161	1.170053466
AC005154.3	0	0	0	0	0	0	0	0	0	0	0	0	0	0	0	0	0	0	0	0	0	0	0	0	0	0	0	0	0	0	0	0	0	0	0	0	0	0	0	0	0	0	0	0	0	0	0	0	0
AC005154.5	0	0	0	0	0.128244831	0.103915156	0	0	0	0	0.107985974	0.077808705	0	0	0.185992931	0.262279497	0.103915949	0	0	0.221356314	0	0	0	0	0	0	0.103436222	0	0	0	0.120266177	0.323679096	0	0	0.169761463	0	0	0	0.084744517	0	0	0	0	0	0	0.251322164	0.111574172	0.064532532	0
AC005158.1	0	0	0	0	0	0	0	0	0	0	0	0	0	0	0	0	0	0	0	0	0	0	0	0	0	0	0	0	0	0	0	0	0	0	0	0	0	0	0	0	0	0	0	0	0	0	0	0	0
AC005162.1	0	0	0	0	0	0	0	0	0	0	0	0	0	0.48492741	1.105338613	0	0	0.101193198	0	0	0	0	0	0	0	0	0	0	0	0.250446776	0	0	0	0	0	0	0	0	0	0	0	0	0	0	0	0	0.132614977	0.230106487	0
AC005162.2	0.100451684	0.058110136	0.010607956	0.217038747	1.021549905	0.029043821	0.081730399	0.173509188	0.046167231	0.056732484	0.045272395	0.065241555	0	0.313585076	6.640980515	0.036652973	0.130698193	1.189781701	0.141705448	0.061868099	0.058906217	0.088944015	0.168076411	0.009681332	0.024130509	0.053256898	0.939573742	0	0.015098571	0.412248843	0.201683149	0.147008646	0.061661933	0.220301742	0.106757031	0.288847963	0.051771894	0.208603198	0.047371427	0.248036636	0	0.202235308	0.149588663	0	0.144543306	0.07024342	0.904349974	1.118266349	0.86570575
AC005165.1	0.166381563	0	0.404117383	0	1.157703421	0.360797062	0	0.775950862	0.152936731	0.281903867	0.849843797	0.414236977	0.198969335	0.566620033	0.107628996	0.424967015	0.072159963	0.098533808	0.258182742	0.153711376	0.097568383	0.063137578	0.099425254	0.016035521	1.039172892	0.242580866	0.359134189	0.364364836	0.900298077	1.365643742	0.055675784	0.131112936	0.10213277	0.052127617	0.039294517	0.39869064	0.600260923	0.789752269	0.078462916	0.26410601	0.578911851	0.027914105	0.202719946	0	0.215470823	0.843512713	0.64564906	0.014937281	0.03050847
AC005176.2	0	0	0	0	0	0	0	0	0	0	0	0	0	0	0	0	0	0	0	0	0	0	0	0	0	0	0	0	0	0	0	0	0	0	0	0	0	0	0	0	0	0	0	0	0	0	0	0	0
AC005178.1	0	0	0	0	0	0	0	0	0	0	0	0	0	0	0	0	0	0	0	0	0	0	0	0	0	0	0	0	0	0	0	0	0	0	0	0	0	0	0	0	0	0	0	0	0	0	0	0	0
AC005181.1	0	0	0	0	0	0	0	0	0	0	0	0	0	0	0	0	0	0	0	0	0	0	0	0	0	0	0	0	0	0	0	0	0	0	0	0	0	0	0	0.034672091	0	0	0	0	0	0	0	0	0
AC005183.1	0	0	0.026351042	0	56.00559986	0	0.067675028	0	0	0.211392288	0.037486794	0.081032714	0	0.070815574	0.03228326	0.091049022	0.036073905	0	0	0.076842743	0	0.220944304	0	0	0.059942184	0.066147275	0	0.091075866	0	0.073147164	0	0.140454484	0	0	0.029465924	0	0	0.148053609	0.058837275	0.022005127	0	0.041864105	0	0.634561048	0	0.043622619	0	0.022402147	0
AC005185.1	0	0	0	0	0	0	0	0	0	0	0	0	0	0	0	0	0	0	0	0	0	0	0	0	0	0	0	0	0	0	0	0	0	0	0	0	0	0	0	0	0	0	0	0	0	0	0	0	0
AC005191.1	0	0	0	0	0	0	0	0	0	0	0	0	0	0	0	0	0	0	0	0	0	0	0	0	0	0	0	0	0	0	0	0	0	0.864328303	0	0	0	0	0	0	0	0	0	0	0	0	0	0	0
AC005215.1	0	0	0.573062778	0	2.904534027	0	0	0	0	0	0	0	0	0	0	0	0	0	0	0	0	0	0	0	0	0	0	0	0	0	0	0	0	0	0	0	0	0	0	0	0	0	0.734643223	0	0	0	0	0	0
AC005220.1	0	0.092330133	0	0	0.099665383	0	0	0	0.128369971	0.157747111	0	0	0	0	0	0.203830333	0.161516419	0	0.078803618	0	0	0	0.133526767	0	0	0	0	0.203890429	0	0.081876831	0.186929555	0	0	0	0	0	0	0	0.065859144	0.049262609	0	0	0.075625038	0	0	0.097657424	0	0	0
AC005225.2	0	0.133220627	0.113490126	0	0.191739279	0.07768195	0	0.092815144	0	0	0.161450194	0.174498086	0	0	0.069519665	0.19606748	0.077682543	0.318224529	0	0	0	0	0.321103542	0.155364831	0	0.142443369	0.077323923	0	0.080766675	0.236275686	0.089905183	0.060491714	0	0.168351215	0	0.386283075	0	0.159411367	0.063350907	0.284318693	0	0	0.363724338	0	0.077320445	0.093938154	0.750667147	0.337689824	0
AC005225.3	0.237871137	0.078631828	0.401916862	0.513951099	1.18830326	0	0	0	0	0	0.571763887	0.617972027	0	0.540054032	0.123099368	0.694358437	0.137553482	0	0.268448547	0	0	1.083192675	0.341149312	0	0	0	0	0.347281578	0.143014595	0	0.159196269	0	0.876098444	0	0.224713151	0	0	0	0.224352537	1.342524747	0	0.159632108	0.644051381	0.806548692	0.13691231	0.499012504	1.033834673	0.256265027	0
AC005229.3	0	0	0	0	0.272768417	0	0	0	0	0	0	0	0	0	0	0	0	0	0	0	0	0	0	0	0	0	0	0	0	0	0	0	0	0	0	0	0	0	0	0	0	0	0	0	0	0	0	0	0
AC005229.4	2.190513959	2.395122617	2.609808192	1.334916662	2.445111978	2.046201938	1.767032546	7.450885556	1.652106342	4.441033319	3.307672297	2.504923466	2.95539165	3.25174936	3.371735366	3.033158569	0.941909671	1.915949101	3.517982796	2.629084596	1.185735513	3.552326601	2.899924362	3.00977539	3.184217183	2.769382947	4.623147376	4.346075692	6.483675321	3.490530729	2.556121343	3.110919849	5.378558876	0.844666604	3.952978314	2.530288879	3.242173647	2.466089489	3.946634685	5.725848196	1.743826586	1.432331412	5.474729753	2.856679512	2.812557577	2.042364188	6.625922077	1.391735957	5.314303346
AC005230.1	0	0	0	0	7.728438493	0	0	0	0	0	0	0	0	0	0	0	0	0	0	0	0	0	0	0	0	0.229658695	0	0	0	0	0	0	0	0	0	0	0	0	0	0	0	0	0	0	0	0	0	0	0
AC005234.1	0	0	0	0	0	0	0	0	0	0	0	0	0	0	0	0	0	0	0	0	0	0	0	0	0	0	0	0	0	0	0	0	0	0	0	0	0	0	0	0	0	0	0	0	0	0	0	0	0
AC005237.1	0	0	0	0.477174634	1.576103736	0.255419363	0	0	0.203003675	0.498921096	0.265425275	0	0	0.752114605	0	0	0.127710657	0	0	0	0	0	0.211158608	0	0	0	0.381363246	0	0	0	0.443414294	0.29834643	0	0	0.104316749	0	0	0.262073427	0.104149344	0	0	0.444628252	0	0	0.127115365	0.154434997	0	0.475855275	0
AC005237.2	0	0	0	0	2.011511389	0	0	0	0	0	0	0	0	0.639927038	0.583457277	0.822767189	0	0	0	0	0.661148315	0.285224251	0	0	0.541669326	0.298870905	0	0	0	0.330498257	0.377273349	0	0	0	0.266269692	0	0	0	0.531684781	0	0	0.37830623	0	0	0	0	0	0.20243767	0
AC005244.1	11.65358065	0	0	2.360536462	2.85883831	0.210589121	1.185211332	0.754841743	1.004239419	0.822704697	0	0	0	0.413404193	0.188461864	1.063044333	0	0.172535895	0.616481399	5.383072139	5.552475671	0	0	0.280787178	11.54762307	0.193075894	0.419237079	0	0	0.213507724	0.731175783	0	1.788377946	1.825542964	0.172014934	1.396240496	5.255381767	4.321505778	0.171738889	0.385381827	1.559528363	0	0	0	0.209609113	0.254658298	0	0.523113271	0
AC005252.1	0	0	0	0	0.082882595	0	0	0	0	0	0	0	0	0	0.060102137	0	0	0	0	0	0	0	0	0	0	0	0	0	0	0	0	0	0	0	0	0	0	0	0	0	0	0	0	0	0	0	0	0	0
AC005255.1	4.572411853	3.022956941	3.862867613	0	8.565685997	1.652539631	2.480164455	3.948940599	1.576097977	2.582378634	2.060732344	2.96969891	4.10097907	6.48814914	9.169193181	8.341945113	4.957656747	11.37299108	2.257577715	7.744396607	1.340661861	8.964756664	3.552059274	11.01699692	7.688695162	4.242306453	5.263754433	0	7.903542684	4.35615064	6.885238619	4.632657064	2.105069873	1.432544132	8.638972243	0.547830472	3.534869879	1.356472647	10.51185118	4.233847575	0	4.986286278	5.261541974	3.875914548	7.566306714	2.797704362	3.193810685	3.283988871	4.611298676
AC005256.1	0.269552664	9.088671851	0.227723637	0.582403101	0	0.623490935	1.169684546	0.744952986	2.973250332	0	0	0.816991403	0.6446954	0	2.092420475	1.967096228	5.767335185	7.790108673	3.346228728	16.93375804	0.316138605	5.864534434	1.288620764	6.234946726	0.259007822	1.572008754	1.086080336	0.787070476	0.324124781	0.158033009	20.56551622	0.971037289	0	5.404882662	2.291779754	0	4.445600547	1.27946765	0.508467105	0	0	3.798756224	0.29193246	1.827942232	1.086031493	0.753966491	3.514586431	1.742378375	5.338049599
AC005261.1	0.107142651	0.433865484	1.120139415	1.562594217	1.108709814	1.486962976	0.348697454	0.074026571	1.2064382	1.422017134	1.432542076	2.238388807	0.640638952	0.851384812	1.178244436	0.820982058	1.347570486	0.53299329	6.272487567	1.84769367	0.565469008	0.284605409	3.636656109	0.289133423	0.900823473	0.355026731	9.204432383	1.877083679	5.056740394	2.3084683	2.868226979	0.156800716	1.315383214	10.87602175	0.885639919	0.513479636	1.711831107	0.985348323	2.551602443	4.62031756	2.408826735	0.197730464	3.031499124	0.908220376	0.601267537	1.835595138	1.380358187	3.837970504	3.575600575
AC005261.2	4.638989949	18.89064109	12.3819513	29.5682416	62.13642768	17.97317316	11.04016841	11.97925691	15.43080612	30.42452009	28.10300745	24.32949196	4.368727352	7.701667688	15.46949685	20.01596638	7.930387889	9.505601346	25.2113094	13.10717383	4.216567317	15.71138159	16.77143859	7.164722052	12.11886529	19.15314684	11.03126179	8.127269775	7.39108025	14.61861009	17.79360398	26.6992495	18.72315788	4.360209475	15.80396296	21.31521137	9.025623609	39.97930749	16.29817386	24.18773284	4.283575382	14.69024038	16.94078991	21.9228572	21.96140341	30.79708756	16.09356554	21.85456802	23.07323023
AC005261.4	2.139294499	7.837861642	3.539335019	6.548145189	14.63102219	6.803929235	3.094385688	4.557391086	7.128287169	10.06847987	9.159471702	11.69439556	1.705533534	3.440358649	4.474506476	6.244713858	3.762807778	4.096388328	6.991388687	3.84296937	1.881766539	8.659284695	8.607800623	2.955259707	4.710763204	6.616160245	3.386285343	5.335599063	3.161913294	5.278188412	6.741071167	12.24225621	7.879192941	4.691711322	5.052395319	8.03115517	4.594054717	8.990916173	4.497822911	6.508639945	1.717733226	4.486411425	5.88881521	17.52976803	6.105300511	12.27931057	4.814929033	7.362299959	9.283738299
AC005261.5	0	0.344872552	0	0	1.489085051	0.603293341	0	0	0.319659308	0	0.208975674	0.451728848	0	0.789543783	0.359935616	0	0.201099316	0	0.588696322	0	0	0	0.166250228	0.134065991	0.33415657	0.184373882	0	0	0	0.20388484	0.23274046	0	0	0	0	0	0	0	0.491995635	0.368012506	0	0	0.188316995	0	0.200161941	0	0.431839191	0	0
AC005261.6	0.089008738	0.29423157	0.375982068	0.192314795	100.30031	1.492647188	0.67592081	0.67647317	0.490897135	1.105935767	0.427895396	0.462476543	0.212884278	0.505205557	0.460624166	0.389731826	0.205883943	0.084339825	0.502252329	0.986767189	0.104391839	1.306026833	0.297859998	0.480395078	0.342106943	0.707852143	0.153700111	0	0.428115788	1.200230513	0.655264238	0.200403334	0.32782631	0.334639004	0.630638745	2.474124066	0	1.161852563	0.503701371	1.161702538	0.095292018	0.477860501	0.385595001	0	0.102462133	0.248966584	0.497377872	0.543385325	0.913978318
AC005262.1	0.341036243	0.450938328	0	0	0	0	0.739938567	0.47125479	0	0	0.204934708	0	0.815664345	0	0.176487768	0	0.39442131	0	0.384875127	0.420087812	0	0.172552793	0.32607089	0.657367772	1.966169876	0.361617283	0.196300234	0.497898174	0.410080524	0.399884632	0.228239954	0.61427497	1.256063792	8.120388282	0.322171617	0.326882271	1.406136085	1.214080491	0.160827302	0.240597494	0	0.457729637	0.369351013	0	1.177748439	0	0.211744355	0.734815189	0.750407218
AC005277.2	0	0	0.133714648	1.367900616	1.807265617	0.549151631	0	0.218710556	0.290971934	0.357560118	0.570664341	0.274126053	0	0.359343645	0.327633702	0.462015422	0.183051941	0.299947017	0.178621533	0.389927661	0	0.320328774	0.151330336	0	0.30416816	0	0.546620653	0	0	1.29911238	0	1.282889649	1.554513137	0	0.299041347	0.3034138	0	0	0.597122907	2.009914453	0	0.424866996	0	2.146660365	0.18219869	0	0.393084392	0.227353076	0.464354552
AC005280.1	0.181551647	0.780189622	0.690203552	1.176796854	0.906954988	1.259818448	0.196954236	1.50524324	1.168166736	0.410142489	1.200073541	0.471658062	0.434221313	0.412188298	0.845584039	1.059917732	1.259828067	1.118184837	0.717112921	1.118174911	1.064643242	1.65346176	0.260377196	0.419942	0	0.48127006	0.418004028	0.265057557	0.982384078	2.660996997	0	0.654022174	0.445779503	1.36513029	1.200563054	0.870083691	0	0.861759093	0.856168875	1.729117581	0.388735379	0.852858015	1.179750588	1.231172856	0.940466768	1.142591865	2.141731871	0.717165217	1.198444469
AC005281.1	0	0	0.286216865	0	0.676980672	0.156728237	0	0.18726041	0	0.15307184	0.081433989	0	0	0.153835369	0.070130156	0	0.078364717	0.064203807	0	0	0	0	0.453492664	0.156729177	0	0.215541366	0	0	0.081475933	0.15890037	0.272084073	0.2440917	0	0.169829601	0.064009948	0.259783495	0.838125021	0	0.639072266	0.143407727	0	0	0.146767362	0	0.779994392	0.189526154	0	0.340655267	0.099395321
AC005288.1	9.4744627	28.80421006	27.5296693	31.63667821	58.08730318	35.11377698	29.74466999	34.01966408	32.72419242	37.78079996	36.31681325	18.39832069	14.76352465	38.62108498	35.5101597	44.62746637	17.2664808	28.22466556	36.37025201	26.52414906	6.397763112	52.07763669	28.82315003	15.38485188	22.34574926	26.48552255	27.68061561	25.35922771	19.93706601	35.8529121	47.36403682	24.36993088	33.48529752	15.11167484	112.1509368	70.03566681	18.34844086	36.28406601	48.26801362	86.18482015	6.76218752	32.46527288	40.42246201	28.23107992	75.51923846	28.00678666	44.03002265	26.75496282	39.58892529
AC005294.1	0	0	0	0	0	0	0	0	0	0	0	0	0	0	0	0	0	0	0	0	0	0	0	0	0	0	0	0	0	0	0.294031542	0	0	0	0	0	0	0	0	0	0	0	0	0	0	0	0	0	0
AC005297.3	0	0	0	0	0	0	0	0	0	0	0	0	0	0	0	0	0	0	0	0	0	0	0	0	0	0	0	0	0	0	0	0	0	0	0	0	0	0	0	0	0	0	0	0	0	0	0	0	0
AC005300.1	0.661957748	0.10940997	0	0	0.944817146	0	0	0	0	0	0	0	0	0.375721237	0.171283034	0	0	0	0	0	0	0.167464104	0	0	0.636062105	0	0	0	0	0	0	0.447119717	0	1.659139584	0	0	0	0.392758836	0	0	1.771716204	0	0.179229312	0	0.190502652	0	0	0	0
AC005301.1	0	0	0	0	0	0	0	0	0	0	0	0	0	0	0	0	0	0	0	0	0	0	0	0	0	0	0	0	0	0	0	0	0	0	0	0	0	0	0	0	0	0	0	0	0	0	0	0	0
AC005303.1	0	0	0	0	0	0	0	0	0	0	0	0	0	0	0	0	0	0	0	0	0	0	0	0	0	0	0	0	0	0	0	0	0	0	0	0	0	0	0.078674978	0	0	0	0	0	0	0	0	0	0
AC005307.1	0	0.103974315	0.199294444	1.019390905	1.010111834	0.045471154	2.900370662	0.543293738	1.011915134	0.532923998	0.141757384	0.374522538	0	4.641712812	0.284853505	0	0.181886005	0.149018263	0.044370954	0	0	0.19893029	0.526282569	0.909428535	0	0	1.538893812	0.229603999	0.520044791	0.046101349	0	6.79849801	0	0.098544437	0.185710391	1.055184298	3.080064965	0	0.185412368	4.105175593	1.010216781	2.796815547	0.085162463	0.533246842	7.196268008	0	12.15682335	0.677714901	2.941405108
AC005323.1	0	0	0	0	0	0	0	0	0	0	0	0.07252996	0	0	0	0	0	0	0	0	0	0	0	0	0	0	0	0	0	0	0	0	0.102825665	0	0	0	0	0	0	0.029544197	0	0	0	0	0	0	0	0	0
AC005324.5	0	0.78618057	0.273986232	1.401439336	1.542980715	0.125025765	0.234551455	0.448145973	0.397474796	0	0.519694321	0.280847182	0	0	0.335666752	0.946686591	1.00021376	0.102433745	1.098006274	0	0	0.875153919	0.310081424	0.08335101	0.415501165	0.917025963	0.497798143	0.315655235	0.129990499	0.126758526	1.591683884	0	0.265437882	0	0.408497812	0	2.228639504	0.513131509	1.121566231	0.228799369	0	0.435284051	0.234159486	0	0.373331817	0.60475771	0.134240729	0.543497282	0.158579926
AC005326.1	0	0.331787957	0	0	41.54506936	0	0	1.386944991	0	1.133727205	0.603141174	0	0	1.139382288	0	0	0	1.426577278	0.56636096	0	0	1.523514901	1.439483683	0	0.96443563	1.064272002	0.577729145	1.465358854	1.810355482	0	3.358652985	0.451966543	0	0	0	0	2.069192124	2.382098307	1.419987402	0	0	0.673569629	0.543516531	0	0	4.913041806	0	2.162626817	0.736171851
AC005332.1	0.188481099	0.093457829	0.079616355	0.203618794	0.605296022	0.272479817	0.102235787	0.781347636	0.086625232	0.745144369	0.22652325	0.285635162	0	0.962821521	0.097539804	0.68773288	0.05449638	0.133945805	0.212709612	0.232170669	0	0.19073011	0	0.03633086	0.543323279	0.099927829	0.162734393	0.137587129	0.169979942	0.221004941	0.441496217	0.25461932	0.115698497	0	0.934789554	0.361317197	0	0.111831333	0.488865892	0.1662143	0.706252062	0.189730682	0.204129873	0.639082093	0	0.263600498	0.643638184	0.2030558	0.552971833
AC005332.4	1.416193397	0.264602964	1.066382655	1.197339442	1.669805264	2.136350485	0.20039234	2.29727896	0.905568514	2.990664931	2.923053758	2.45277875	0.883602473	0.629075408	2.453576076	0.808815027	0.640910039	1.83782998	1.702472571	1.289386731	1.227658442	1.526554332	1.059689734	0.617171618	3.490727864	1.077276822	0.850601714	0.179789665	0.629335547	2.887944871	1.689544838	3.327195099	1.209496506	2.160605214	2.210370454	1.77054437	2.538759415	1.38827026	1.800303229	1.36834575	1.318404277	0.826424582	2.267317838	1.04388721	4.111056728	1.463935934	1.796817183	0.751795956	2.393568227
AC005332.5	0.496528819	2.014383556	1.963918617	3.218442584	2.770369689	2.76684076	1.762866435	4.584525115	3.692737052	5.761489734	2.38698357	3.73302554	3.778598632	7.583661854	2.079006543	4.545826324	1.879377885	1.77500639	3.947960402	1.501257139	3.494054019	3.973950751	2.654228963	0.765671215	2.385523597	5.81536122	4.988538022	3.558652106	0.84130231	2.487618692	4.682465752	16.56577188	6.262101825	0.452547762	8.805592275	4.153496408	2.6055933	2.838921181	2.767288063	2.483916217	3.769382906	3.665351657	1.931023814	1.989683373	1.480905624	4.703124428	4.147866747	3.387851773	2.218205566
AC005332.6	8.706523357	12.3784964	17.40670831	14.61092065	25.7284771	27.372981	8.665716682	24.41232104	31.00180944	32.89283788	23.2387961	16.30538552	12.53459128	37.32695949	17.56334241	18.8760426	20.33436972	17.94137038	19.50833332	12.02621808	17.20049431	22.26125967	19.45742357	7.218037664	8.000424427	20.21169489	18.4645874	23.81797593	19.71868197	19.55053898	25.93809167	33.21048919	28.38277025	15.94287731	55.71782192	45.12877767	10.71715428	24.52517406	19.55265775	23.67492524	9.637869269	21.75461565	25.06111742	9.314933285	19.5827726	27.10162363	24.87695334	15.11691693	26.16346188
AC005332.7	0	0.197786359	0.168493418	0	2.846662321	0.576653571	0	1.515780753	0.366652841	0.450560408	0.239697462	0.345425398	0	2.264039118	0.206425111	0	0.115331595	0	0.112540223	0	0	0.201822653	0	0	0.191640683	0	0.459196671	0	0	0.233858218	0.13347797	0.179618368	0.244854654	0	0.847847437	0.382330798	0	0.710011531	0.094054093	0.140704835	0	0.401530199	0.324002585	0	0	1.952517422	0	0	0
AC005341.1	0.174371638	0	0	0	0.746645753	0	0	0	0	0	0	0	0	0	0	0	0	0	0	0	0	0	0	0	0	0	0	0	0	0	0	0	0	0	0	0	0	0	0	0	0	0	0	0	0	0	0	0	0
AC005342.1	0	0.064880634	0	0	0	0.340491472	0	0.135607499	0	0	0.117943346	0.169966869	0	0	0.101571656	0	0	0.185976688	0	0	0	0	0	0.226995676	0	0.208116783	0	0	0	0	0	0.088381375	0.481923787	0	0.278122715	0	0.404627395	0.232907863	0	0	0	0.131715524	0.637703021	0	0	0	0	0	0.143957294
AC005345.1	0	0	0	0	0	0	0	0	0	0	0	0	0	0	0	0	0	0	0	0	0	0	0	0	0	0	0	0	0	0	0	0	0	0	0	0	0	0	0	0	0	0	0	0	0	0.397830245	0	0	0
AC005355.2	0.510145124	2.529540415	1.616179115	0	1.092200812	0.58999762	1.383562816	0.704934851	0	2.016816371	0.613110449	1.325320174	0	2.026876343	0.528004726	1.489140615	0.147500531	0.362539267	0.575722298	0.628395818	0.299155952	0.774348483	0.243879467	0.491667631	0	0.405698728	0.880917581	0.372394915	0.153356559	0.149543633	1.194958769	3.445777982	0	0	0.602407672	1.222431633	2.629242059	2.118787854	0.481152756	0.359902037	0	0.684703011	0.690625344	1.729746988	0.73406497	1.426928317	0.950224667	0.457994316	0
AC005357.2	0	0	0	0	0.05615309	0	0	0	0.07232572	0	0	0	0	0	0.040719294	0	0	0.03727831	0	0	0	0	0	0	0	0	0	0	0	0.046130732	0	0	0	0	0	0	0	0	0	0	0	0	0.042608371	0	0	0.055021774	0	0	0
AC005371.1	0	0	0	0	0	0	0	0	0	0	0	0	0	0	0	0	0	0	0	0	0	0	0	0	0	0	0	0	0	0	0	0	0	0	0	0	0	0	0	0	0	0	0	0	0	0	0	0	0
AC005375.1	0	0	0	0	2.349445302	0	0	0	0	0	0	0	0	0	0	0	0	0	0	0	0	0	0	0	0	0	0	0	0	0	0	0	0	0	0	0	0	0	0	0	0	0	0	0	0	0	0	0.591117997	0
AC005377.1	0	0	0.114361212	0	0	0	0	0	0	0	0	0	0	0	0.140106517	0	0	0	0	0	0	0	0	0.10437155	0.260143821	0.143536685	0	0	0	0	0	0	0	0	0	0	0	0.321269837	0	0.286500964	0	0.181686545	0.146606433	0	0	0	0	0	0
AC005379.1	0	0.124420484	0.476969934	0	2.686103623	0.217651561	0	0	1.03791818	0.425147702	0.22617794	0.651885126	0	0	0.584346694	2.746738025	0	0	0.21238536	0	0	0.190439363	0.17993546	0	0	0.399102001	0.433296859	0	0	0	0.251898974	0	0	0	0	0	0	0	0.35499685	0.132768739	0	0	0	0	0.216638686	0.526397336	0	0.135164176	0.276064444
AC005383.1	0	0.534961481	0.488283828	0.49951427	5.114663228	0.935820195	0	0.479197286	0	1.827975887	0.69462888	1.101124315	0	0.787325963	0.478566081	1.01228098	0.13368962	0.657187285	1.434993219	0.284778629	0	0.935791924	0.110522155	0.089126267	0.222145286	0.122570652	0.399217331	0.675052955	0.555989324	1.762038461	1.547244633	0.624627919	0.567659292	0.579456053	0.982804427	1.32956609	0	0.823028348	0.6541515	0.163101672	0	1.086036424	0.75115206	0	0.665332295	0.323330199	1.435420533	1.826488192	2.034812082
AC005387.1	0.701449546	2.202808112	0.444449257	3.788929264	0.500592039	0.811246728	0.760959549	1.45392813	0.644767354	1.188481076	0.843026868	1.974174843	1.677673256	0.398136425	0.544504874	5.630812952	0.405626461	0.498491492	1.38533178	2.160110624	1.234018304	2.306913188	0.167667134	0.270417197	0.674008991	2.231343005	1.413138619	0.512043009	0.210865269	0.411244991	3.755584701	6.001396652	0.430582474	0.439530586	0.33132422	0	0	1.248571414	2.150151378	0.371148976	0	0.47073332	0.949609848	1.189201054	1.816810802	2.697786349	0.871039278	1.889226552	4.373111761
AC005392.2	0.820299801	3.525109257	0.866257687	1.772362925	4.683279672	0.474350246	0	0	11.68721158	1.389851623	1.478797961	1.243129776	0	0	6.579886137	0.598624633	1.897415472	1.554542682	1.388619231	43.44908226	0.48103482	0.415043927	0.196075851	11.22635646	0.78820985	5.436273101	8.49895234	0	6.658018335	13.94680685	0.823483689	2.031597118	0.503538309	16.962084	11.4301352	74.30110035	4.227751351	1.460123381	8.317069067	3.472277461	3.512824686	5.229675156	2.887318715	5.562774368	8.262498737	0.573615702	37.68908822	1.620173911	12.63476339
AC005393.1	0.211395753	2.026519936	0.357182964	1.370242912	1.206906833	0.855698603	0	1.752680485	0.582940348	2.626597446	0.635157229	1.464509051	0	2.399726394	0.984584155	0.308537696	0.488974364	0.400614167	5.844961481	0.260396897	0.743791854	2.88789554	1.212715706	0.162991187	0.609377992	1.232842482	0.365037765	0.617257326	0.254193749	1.982989543	0.565910023	3.617280174	2.0762333	0.264922545	2.99553404	5.876044656	0.871611751	2.508545306	0.697836274	1.193099904	0.678955627	2.553567051	0.457894064	2.867114871	1.33841161	2.069534733	1.837534915	1.821939031	0.46514968
AC005410.1	0.12345512	0	0.052148713	0	0.704833591	0.071389712	0	0.085297117	0.113479054	0.139448446	0	0	0.590540986	0	0.127777144	0.180186014	0	0	0.278649592	0.152071788	0	0	0	0.095186853	0	0.130905456	0	0	0.14844915	0.144758237	0	0.055591885	0.303130062	0.154714766	0.116626125	0	0	0	0.116438967	0.043548146	0	0	0.066852533	0.418598771	0.071057489	0.172658326	0	0.133001549	0.090549138
AC005410.2	0	0.088142373	0.337896627	0	1.712608616	0.616757772	0.289263241	0	0.4901903	0	0.480689186	0.346357972	0	0.302686871	0.275976552	0	0.30838124	0.126327578	0	0.328448786	0	0.269823373	0.127470477	0.411174313	0	0	0	0.389285398	0.320624513	0.468979168	0.356902218	0.600344328	0.327354278	0	0.251892279	0	0	0.949237878	0	0.094056472	0	0	0.577559683	0	0.306943798	0.372912152	0	0.095753455	0
AC005476.2	1.015047236	2.474599387	1.822257178	0.548284934	3.984156987	3.081570304	4.679940328	8.328084388	4.665120426	1.576498364	2.287349364	1.098758075	2.427712173	3.02469111	3.348732954	1.111116225	0.660341536	7.874765221	1.288718566	0.468874988	1.190474663	4.365426048	1.637727068	2.005478411	0.365752053	3.834332481	2.629172307	0.926203181	2.288527485	1.264588912	1.783227268	2.628187769	2.648104342	0.477023945	3.35614749	1.945839787	4.969888998	0.451692844	2.513071229	5.326032305	0.407512936	5.364327905	1.168029873	0.430214564	2.190878391	2.750466658	6.459834973	2.733844795	2.047359741
AC005480.1	0.031230741	0.051618921	0.013192186	0.067478022	3.566069267	0.054178886	0.135521255	0	0.057414143	0.141106447	0.037534209	0.040567605	0	0.035452573	0.064648188	0.091164186	0.018059767	0.029592547	0.088113329	0.153879876	0.073256504	0.126413581	0.014930137	0	0.180054008	0.033115471	0.017976394	0	0.018776771	0.109859527	0.125407837	0.014063214	0.191708868	0.078277139	0.029503194	0.029934577	0	0.148240876	0.044183772	0.132197763	0.066870746	0.062875586	0.016911848	0.105893947	0.035951171	0.043677796	0.058172115	0.100937174	0.04581287
AC005481.1	0	0.070850553	0.120714613	0.617455139	1.376628107	0.082626982	0	1.480852725	0	0.040349666	0.021465962	0.293876455	0.085437064	0.040550932	0.036972553	0.052137157	0.041313806	0.050772282	0.241883327	0.13200676	0.586539564	0.198815168	0.290312537	0.013771246	0.205947192	0.113633209	0.287861571	0.78228793	0.042954036	0.753949149	0.358606178	0.450397215	0.92096807	0.268602025	0.016872993	1.164139754	0	0	0.94337126	0.063003684	0.267705498	0	0.232126852	0.242244659	0.123363696	0.049959006	0.24397165	0.230905467	0.052401121
AC005486.1	0	0	0.482858452	0	1.631559237	0.330507926	0	0	0	0	0	0	0	0	0	0.834194511	0	0	0	0	0.67033093	0	0.546470657	0	0	0	0	0	0.343632291	1.005265532	0	0	0	0	0	0	0	0	0.539069291	0	0.611898281	0	0.309502469	0	0.328969857	0.399672052	0	0	0
AC005498.1	0	0	0	0	0	0	0	0	0	0	0	0	0	0	0	0	0	0	0	0	0	0	0	0	0	0	0	0	0	0	0	0	0	0	0	0	0	0	0	0	0	0	0	0	0	0	0	0	0
AC005498.2	0	0.036932053	0.09438681	0	0	0.45224252	0	0	0	0	0.201410944	0.290251115	0.267213116	0	0.173453136	0.163064266	0.064606568	0.052931827	0.189128683	0.137621528	0	0	0.053410707	0.043070974	0	0	0.385849872	0	0.134343122	0.131002929	0.149543644	0.25154699	0.137162924	0	0	0.107087224	0	0.132578322	0.210749261	0.118230262	0.598054429	0.149953058	0.18150009	0	0.06430542	0.234377819	0.138735668	0	0.163889842
AC005515.1	0.28822207	0.079396729	0.060873984	0	0.274254315	0.027778098	2.292945815	0.232326778	0.883105481	0.596861054	0.259796607	0.187195029	0.229782485	0	2.759389679	0.140222579	0	0.068275878	0	0.177515706	1.183121051	0.31596632	0.022964526	0.648159507	0.184631257	0	0.165900432	0	0.086643472	0.647750864	6.976327378	0.194679752	0	3.070215205	0.045379815	0.874823447	0	0	0	0.118613629	0.462852241	0	0.052025318	0.325757799	0.027648828	0.671822281	0.268429225	0.017250525	2.078754522
AC005515.2	0	0	0	0	0	0	0	0	0	0	0	0.184963946	0	0	0.221067723	0	0	0	0	0	0	0	0	0	0	0	0	0	0	0.250446776	0	0	0	0	0	0	0	0	0	0	0	0	0	0	0	0	0	0	0
AC005518.1	0	0	0	0	0.078946415	0	0	0	0	0	0	0	0	0	0	0	0	0	0	0	0	0	0	0	0	0	0	0	0	0	0	0	0	0	0	0	0	0	0	0	0	0	0	0	0	0	0	0	0
AC005520.1	0	0	0	0	10.22638022	0	0	0	0	0	0	0	0	0	1.711301032	1.6088037	0	0	0	0	0	0	0	0	0	0.584399358	0	0	0	0	0	0	0	0	0	0	0	0	0	0	0	0	0.596897619	0	0	0	0	0	0
AC005520.4	1.614965233	1.423601815	4.851043049	3.101635119	1.792817999	4.669385236	1.362648494	9.174399206	8.247024299	0.608060085	5.822766971	13.13055826	8.154272338	4.277651817	2.042948518	2.095186215	3.631771803	2.975491852	1.721309254	3.094484057	3.788149211	2.451353191	2.745061907	2.006118276	9.827991573	1.807560806	2.685432857	2.881730421	4.962689592	2.209246344	3.242467024	3.39369064	12.11639055	0.899504455	1.864661887	15.30740262	18.12648392	1.064673298	9.731454359	1.772308287	2.6895064	1.324621668	3.595267054	6.692712911	1.342656045	4.391745219	5.904836034	3.28637549	3.816751441
AC005520.5	0	0	0	0	12.14409227	0.192945168	0	0	0	0	0	0	0	0	0	1.460967685	0	0	0.188276752	0	0	0	0	0	0.320609682	0.176899265	0	0	0	0	0.223305036	0	0	0	0	0	0	0	0	0	0	0	0	0	0	0	0.207166098	0.239642431	0.244727399
AC005520.6	0	0	0	0	0.978935542	0	0	0	0	0	0	0	0	0	0	0	0	0	0	1.689686532	0	0	0	0	0	0	0	0	0	0	0	0	0	0	0.647922918	0	0	0	0	0	0	0	0	0	0	0	0.851682849	0	0
AC005523.1	0.886041531	0.097631384	0.249515372	0	0	0.170788785	0	0	0.542961983	0	0	0.383645314	0	0	0.764217367	0.43106702	0.170790089	0	0	0.363808105	0.346391103	0	0.282386751	0.341579617	0	0.626341896	0.340003277	0	0.532712259	0.173155785	0.592987058	0	0	0	0.139504935	0	0	0	0.139281061	0.208364337	1.264784965	0	0.15993429	0	0	0.206529098	0.91688345	0.212123683	0.216624731
AC005532.2	0	0.437639879	1.118471052	0.715122306	7.086128592	0.76557332	0	0.228678598	0.608466779	0.747712848	0.795564229	0.143309867	0.791609901	1.127163711	0	0.96614485	0	0	0.373524923	0.407699163	0	0.167464104	0	0	0.318031052	0.526429449	0.190511219	0.48321485	0.397986996	0.970229468	0	0.298079811	0.812681131	0	0	0	0	1.571035344	0.936506437	0.116751063	0	0.222115454	0.179229312	0	0.381005304	2.545900254	0.205499883	0.237715012	0.242759082
AC005534.2	0.855347252	0.094249235	0.481743305	0	7.32506041	0.329744628	0.309304574	0.196991032	0.524152676	0.644103678	0.685324382	0.617258434	0.681917998	2.265607737	0	1.66453593	0.164873573	0.405240197	0.643532546	0	0	0.43277675	0.40890645	0.109915535	1.095848337	0	0	0.416256672	0.514258024	0.835786586	0	1.92581587	1.750173567	0.357308929	0.2693444	1.09313055	1.175568736	1.691674895	1.344560819	1.206877039	0.305242561	0.191337331	0.617575366	0	0.328210111	0.996872554	0.177024149	0.921488794	0.41824082
AC005537.1	0	0	0	0	0	0	0	0	0	0	0	0	0	0	0	0	0	0	0	0	0	0	0	0	0	0	0	0	0	0	0	0	0	0	0	0	0	0	0	0	0	0	0	0	0	0	0	0	0
AC005537.2	0.02731308	0.009028743	0.057686629	0	0.155936635	0.015794184	0	0	0.627649637	0.215959983	0	0.035478704	0	0	0.056538559	0	0	0.051760768	0.369888839	0	0	0.013819494	0.013057263	0.021059038	0.104978392	0.217210381	0.062885562	0.638014652	0.08210683	0.144117713	0	1.254507134	0	0.171144653	0.01290112	0.235615584	0	0.77787104	0.03864125	0	0.058482314	0	0.310598053	0	0.015720683	0.019099372	0.830956054	0.294251215	0.100164975
AC005540.1	0	0	0	0	0	0	0	0	0	0	0	0	0	0	0	0	0	0	0	0	0	0	0	0	0	0	0	0	0	0	0	0	0	0	0	0	0	0	0	0	0	0	0	0	0	0	0	0	0
AC005544.2	0	0	0	0	0	0	0	0	0	0	0	0	0	0	0	0	0	0	0	0	0	0	0	0	0	0	0	0	0	0	0	0	0	0	0	0	0	0	0	0	0	0	0	0	0	0	0	0	0
AC005546.1	0	0.104373194	0.533490668	0.682201075	9.463878134	0.182582384	0.685058213	0.872604777	0.580455521	0.356645642	0.569204842	0.410137445	0	0	0.653591528	4.608337965	0.182583778	0.29917989	0.712658804	0.777860808	0	1.917057114	0.452829905	0.121722319	0	0.334796563	0.181740882	0	0.379665344	0.370225669	3.59229841	0.995251134	1.16290305	0	0.596553071	0	0	0	1.340090412	2.67303201	0.676061528	1.27134114	0.170978346	0	0.181732709	1.324744192	1.176237183	0.90708644	0.926333889
AC005549.2	0	1.569612258	0	0	0	0	0	0	2.182289507	2.681700889	0	0	0	0	0	0	0	0	2.679323002	0	0	3.603698709	0	0.915258205	0	0	0	0	0	0	1.58890122	0	0	5.950567931	1.121405051	0	0	2.817289344	0	0	0	0	0	0	0	0	0	0	0
AC005552.1	0	0	0.078774491	0	0	0	0	0.257695217	0	0	0	0	0	0	0	0	0.107840268	0	0	0	0	0	0	0	0	0	0	0	0	0	0	0	0	0	0	0	0	0.221297652	0	0	0	0	0	0	0	0	0	0	0
AC005559.1	0	0	0	0	0	0	0	0	0.130285941	0	0	0.061371504	0	0	0	0	0	0	0	0	0	0	0	0.054642281	0	0	0	0	0	0.083098873	0	0	0	0	0	0	0	0	0.133684233	0	0	0	0	0	0	0	0	0	0
AC005562.2	0	0	0	0	0	0	0	0	0	0	0	0	0	0	0	0	0	0	0	0	0	0	0	0	0	0	0	0	0	0	0	0	0	0	0	0	0	0	0	0	0	0	0	0	0	0	0	0	0
AC005586.1	1.069801733	4.314393485	4.880468787	14.79324063	26.56868387	2.721964758	7.891823118	3.547887013	24.5838506	8.700422987	10.15723186	4.910039445	11.25814705	7.043633659	6.643525668	6.55789654	1.11353954	6.893063174	7.243923542	1.054223833	2.509384419	26.08986263	6.03485447	3.381855275	12.54100612	6.238994883	20.44380188	7.496948592	19.93901055	7.526424783	3.007071286	6.45521019	5.25355393	8.848504827	34.86656258	28.91633426	11.02732371	8.886423926	18.76745914	25.73642626	4.123155145	7.610052701	9.616568918	9.431168154	2.586147785	9.425887833	5.978016534	16.90372088	8.631200295
AC005587.1	0.417078108	0.068935673	0.088089042	0	0	0.12059073	0.226231217	0.144082968	0	0	0	0.090294899	0	0	0	0.304368268	0.120591651	0.098800116	0	0	0	0	0	0	0	0	0	0	0	0	0	0.093905211	0	1.306712552	0.098501795	0.599652274	0	0.247464605	0.098343722	0.073561058	0.446520368	0	0	0	0.240059085	0	0	0.07488826	0
AC005606.1	0	0	0	0	0	0	0	0	0	0	0	0	0	0	0	0	0	0	0	0	0	0	0	0	0	0	0	0	0	0	0	0	0	0	0	0	0	0	0	0	0	0	0	0	0	0	0	0	0
AC005606.2	0	0	0	0	0	0	0	0	0	0	0	0.072826404	0	0	0	0	0	0	0.094907899	0	0	0	0	0	0	0	0	0	0	0	0	0	0	0	0	0	0	0	0	0.0593299	0	0	0	0	0	0	0	0	0
AC005609.2	0	0	0	0	0	0	0	0	0	0	0	0	0	0	0	0	0	0	0	0	0	0	0	0	0	0	0	0	0	0	0	0	0	0	0	0	0	0	0	0	0	0	0	0	0	0	0	0	0
AC005609.3	0	0	0	0	0	0	0	0	0	0	0	0	0	0	0	0	0	0	0	0	0	0	0	0	0	0	0	0	0	0	0	0	0	0	0	0	0	0	0	0	0	0	0	0	0	0	0	0	0
AC005609.5	0	0	0	0.350283152	0	0	0	0	0	0	0	0	0	0	0	0	0	0	0	0	0	0	0	0	0	0	0	0	0	0.047524044	0.108500149	0	0	0	0	0	0	0.192382201	0	0.028593662	0	0.054398598	0	0	0	0	0	0	0.059454457
AC005616.1	0	0	0	0	0	0	0	0	0	0	0	0	0	0	0	0	0.123299235	0	0	0	0	0	0	0	0	0	0	0	0	0	0	0	0	0	0	0	0	0	0	0	0	0	0	0	0	0	0	0	0
AC005618.1	0.039217001	0.518550428	0.165656648	2.542000828	0.58773449	1.995646334	0.808338225	0.650295682	0.216287905	1.018841888	0.565588547	0.832043977	0.562777306	3.160808615	1.177108376	2.175053542	0.045355945	0.241539291	0.044258194	0.724611442	0.229973763	1.250075918	0.412456888	0.075593117	0.226097044	1.039592251	0.880357913	0.114510254	0.09431331	1.494486243	0.052492289	2.295725864	0.096292904	0.540617036	0.574239181	1.503575375	0.242545074	0.511908991	0.27741177	0.719346765	0.209926983	0.710586003	0.212365099	0	1.783208908	4.031253807	0.6574299	0.422495392	0.517752375
AC005618.2	0	0	0	0	0	0	0	0	0	0	0	0	0	0	0	0	0	0	0	0	0	0	0	0	0	0	0	0	0	0	0	0	0	0	0	0	0	0	0	0	0	0	0	0	0	0	0	0	0
AC005618.3	0	0	0	0	0	0	0	0	0	0	0	0	0	0	0	0	0	0	0	0	0	0	0	0	0	0	0	0	0	0	0	0	0	0	0	0	0	0	0	0	0	0	0	0	0	0	0	0	0
AC005621.1	0	0	0	0	0	0	0	0	0	0	0	0	0	0	0	0	0	0	0	0	0	0	0	0	0	0	0	0	0	0	0	0	0	0	0	0	0	0	0	0	0	0	0	0	0	0	0	0	0
AC005625.1	0	0	0	0	0	0	0	0	0.961686901	0	0.157174501	0	0	0	0	0	0.151250545	0	0	0	0	0	0.125039896	0	0	0	0	0	0	0	0	0.235558834	0	0	0	0	0	0	0	0	0	0	0	0	0	0.182900769	0	0.093927648	0.191841393
AC005631.1	0	0	0	0	94.28694962	0	0	0	0	0	0	0	0	0	0	0	0	0	0	0	0	0	0	0	0	0	0	0	0	0	0	0	0	0	0	0	0	0	0	0	0	0	0	0	0	0.757273361	0.672381197	0	0
AC005632.2	0.214331806	0.495953873	0.452679798	0	0	0	0.232515418	0	0	0	0	0.092803091	0	0.243305593	0	0	0.867589931	0	0.120941663	0	0	0.108444637	0.204926497	0	0	0.340899626	0.246738489	0.312915172	0	0	1.004097299	0.096513689	0	0	0	0.205436427	0	0.254338621	0.101075492	0.075604421	0.229461856	0	0	0	0	0.149877019	0.665377226	0.153936978	0
AC005632.4	0	0.132499736	0.338628005	0	0	0	0	0	0	0	0	0	0	0	0	0	0.463573098	0	0	0	0	0.202805555	0.191619581	0	0	0	0	0	0	0	0	0	0	0.50232067	0	0	0	0	0	0	0	0	0.21705368	0	0.230706134	0	0	0	0
AC005632.5	0	0.189373173	0	0	0	0	0	0	0	0	0	0.496098194	0	0.325160143	0	0	0	0	0	0.352834775	0	0	0.136934643	0	0.27523337	0	0	0	0	0	0	0	0	0	0	0	0	0	0	0.101039783	0	0	0	0	0	0	0	0	0
AC005674.1	0.268965403	0.266731495	1.02252378	0	4.990651785	0.466599425	2.334272428	0.185832499	0	0.303809251	0.484878198	0.349376342	0	0.610649331	0.974335518	0.392562123	0.622137317	0.637142357	0.303539861	0	0	0.408262163	0.257162662	0	0	0.570394145	0.619265227	0	0.161709313	0.473066133	0.360012477	0.242230435	0.330207039	1.011207622	0.127043709	0.257802575	1.108978786	0	0.126839833	0.664132953	0	0.721996203	0.582592883	0	0.619237378	0	3.005939468	0.772703264	0.19727481
AC005674.2	0.175861994	0.627844903	1.66400451	2.355828839	7.605576138	0.732202175	3.815637623	0.558926977	2.069133755	2.264547417	1.141328683	3.274283413	1.430085009	1.517228722	1.237727318	0.97536589	0.996616125	0.583230312	0.516017763	1.256433575	1.443789696	1.690624086	0.723022716	0.813562849	0.946300943	1.323972563	1.518390702	0.359451275	0.528665062	1.525941526	1.506513749	2.597455585	1.640874978	0.484861091	1.461979918	1.382218423	1.522713179	5.509365828	1.642087995	1.823811263	1.506211154	3.115691307	1.695121215	1.669624728	0.72879476	2.877638772	2.314830309	2.399838021	1.16088638
AC005682.1	0.084154819	0.361642088	0.213287169	0	0.840803533	0.243318719	0.365177588	0.407007375	0.077354502	0.285170647	0.505701189	1.967653265	0.201275046	0.09553103	1.175863285	0.122826186	0.097328231	0.19935129	0.664808161	0.310985251	0.098699033	0.383215405	0.643695498	0.227098832	0.646901609	0.26770032	0.193757832	0.491449595	0.758942482	1.332131012	0.112641941	0.189474727	0.103316313	0.105463372	0.198749361	0.645297244	0.173490546	0.299589051	0.674663408	0.296851714	0.72076362	0.056475163	0.31899641	0.570686805	0.096874559	0.411931931	0.418003852	0.151103782	0.493792162
AC005695.1	0.043531425	0	0.009194061	0.094055226	0.031066361	0.012586339	0	0	0	0	0.039238204	0	0	0	0.022527705	0	0.012586435	0.010312001	0.04912722	0	0.051054824	0	0.041621178	0	0.041828485	0.173094309	0	0	0	0	0.029133591	0.009801108	0	0	0.041123457	0	0	0	0.030793098	0.053744186	0	0	0.011786413	0	0.050111064	0.015220233	0	0.023448792	0
AC005696.3	0	0.1346862	0	1.76066416	3.198502268	0	0.442009507	0.281508637	0	0.92045179	0.979357945	0.176417757	0.974490076	0.462521523	0.210853372	0.594673315	0.23561141	0.386070418	0.919635618	0	0.477859673	0	0	0.314148031	0.391503573	0.648046813	0	0	0	0.238874978	0.545365435	1.100829401	0	0	0.192452352	0.781065228	0	0.483495201	0.19214351	0.574893023	0	0.54685851	0	0	0.469026331	1.70948838	0	0.146316336	1.195368154
AC005696.4	0.078458926	0.700265526	0.049712786	0	0.111985	0.022685005	0.042557636	0.840232166	1.69479363	1.417969583	0.400752524	0.441633012	0.187652045	0.445325775	0.690248314	1.259641664	1.020833038	0.724848131	0.199225161	0.338259458	0.828168623	0.178639021	0.412587951	2.329007851	0.226168889	0.665550461	0.451609055	0.286366602	0.212272378	0.804979073	1.995340839	0.14132033	0.337132258	0.491626203	0.166767577	0.864830565	0	0.558623626	0.38849989	0.373625661	0.335989905	1.579581779	0.254919098	0.6650759	0.383850434	0.384050932	0.535853842	1.930008712	0.431597415
AC005697.1	0	0	0.089602599	0	0	0	0	0.14655862	0	0	0	0.091846358	0	0	0	0	0	0	0	0	0	0	0	0.081775647	0	0.112461732	0.244194793	0	0	0	0	0	0	0	0.100194266	0	0	0	0.100033477	0	0	0	0	0	0	0	0	0.076175	0.155582711
AC005697.2	0.054481518	0.018009673	0	0	0.038880935	0.031504727	0	0.188210761	0.100158036	0	0.032738907	0	0	0	0	0.159034435	0	0	0.030742453	0	0.063897388	0.027565804	0	0	0	0	0	0	0	0	0	0.024533047	0	0	0.05146784	0	0	0.064650947	0.051385246	0.01921807	0	0.036561811	0	0	0	0	0	0.058694417	0.039959902
AC005699.1	0	0.587047442	0.181071919	0	1.00515703	0.070823127	0.265731906	0.169240311	0.225156854	0	0.036798792	0.079545507	0.146463538	0.069515884	0.03169076	0.357511933	1.062355017	0.029012732	0.138219044	0.075432434	0	0.030984182	0.23420171	0.070823552	0	0.097399893	0.246738489	0	0	0	0.081967126	0.055150679	0.300724268	0	0	0.058696122	0	0.58134542	0.14439356	0.172810105	0	0.123287298	0.099482936	0	0.105740311	0.042822006	0.152086223	0.021990997	0
AC005702.1	0	0	0	0	0	0	0	0	0	0	0	0	0	0	0	0	0	0	0	0	0	0	0	0.098946833	0	0	0	0	0	0	0.171773105	0	0	0	0.363698935	0	0	0	0	0	0	0	0	0	0	0	0	0	0
AC005702.2	3.165515898	0	0	0	0.761093632	0.45762636	0	0	0	0.09637073	0	0	3.785519142	0.048425716	0.044152434	0.062261926	0	0	0	0.974819154	134.5818253	0.021584005	0	0	0.040990181	0	0.455517211	0	0	0	0.028549711	0	0.05237216	0.991761322	0.393951325	4.551207002	0	0	0.393319123	0.015047736	16.09763172	1.090795364	0	0	0	0.553392072	0	0.599021148	0
AC005702.3	0	0	0	0	0	0.903667241	0	0	2.154665589	1.765170205	0	0	11.21280354	0	0	0	0	0.370187775	0	4.812398352	474.6961211	0.790684949	0.373536905	0	3.003179304	0.414257773	0	0	0	0	0.522929516	0	1.918544695	5.875244285	0.369070017	5.242529585	4.832480342	3.708836605	0.438453084	0	94.52666615	0.524361167	0	5.29871862	0	0	0.184258309	0.280593986	0.573095808
AC005702.4	0	0.497681935	0	3.252934393	0	0.870606245	1.633279031	1.040208743	4.15167272	6.80236323	1.809423521	0.651885126	54.01289507	0	0.779128925	2.19739042	0.870612892	0	0	3.709067998	422.0141945	3.047029802	2.878967366	0.580407642	1.446653445	0	0	0	0.905177741	0.882672175	0	1.355899629	7.393416141	7.547061766	2.133404731	2.886131269	3.103788187	8.932868651	0	1.593224872	174.0775989	2.020708886	0.815274797	10.20972613	0.866554746	0	1.869547718	2.703283522	0
AC005703.1	0	0	0.029412698	0	0.248460798	0	0	0	0	0	0.041842281	0	0	0	0	0	0	0	0	0	0.081664682	0	0	0	0	0	0	0	0	0	0	0	0	0	0	0	0	0	0.065673416	0	0	0	0	0	0.040077546	0.097382023	0	0	0
AC005703.5	0	0	0	0	0	0	0	0	0	0	0	0	0	0	0	0.324659485	0	0	0	0	0	0	0	0	0	0	0	0	0	0	0	0	0	0	0	0	0	0	0	0	0	0	0	0	0	0	0	0	0
AC005703.6	0.743145944	0.030707238	0.627824985	1.204246592	1.922514497	0.752036094	0.302322529	0.128362855	0.768481181	0.419709394	0.390748345	0.201108278	1.33304963	0.316352193	0.048072665	0.406740439	0.376020918	0.396092563	0.36692008	0.800980072	1.52526767	0.23500418	0.62171831	0.107434372	0.714074236	0.049249607	0.374285022	0.678100598	0.223399774	0.490152043	0.373015185	0.041829861	1.596621845	0.116414422	0.131632196	0	0	0.11023254	0.74471875	0.065535209	0.298352209	0.062339401	0.402423075	0.62994548	0	0.714537844	0.288380197	0.266870427	0.204399859
AC005722.1	0	0	0	0	0	0	0	0	0	0	0	0	0	0	0	0	0	0	0	0	0	0	0	0	0	0	0	0	0	0	0.085708365	0.05766793	0	0	0	0	0	0	0	0	0	0	0	0	0	0	0	0	0
AC005722.2	0	0	0	0	5.809068054	0	0	0	1.247022575	0	0	0.587412971	0	0	0	0	0	0	0	0	0	0.686418802	0	0	0	0	0.780886647	0	0	0	0	0.610899833	0	0	0	0	0	0	0	1.435653181	0	1.820858556	0	0	0	0.948672123	0.842323697	0	0
AC005722.4	0.276805202	0	0	0	0	0	0	0	0.254437342	0	0	0.119853319	0	0.314224263	0	0	0	0.262285509	0	0.340968134	0	0	0	0	0.265976642	0	0	0.40412363	0	0	0	2.36826415	0	0.346894095	0	0	0	0	0	0	0	0.185760234	0	0	0	0	0	0.198806501	0
AC005725.1	0	0	0	0	0	0	0	0	0	0	0	0	0	0	0	0	0	0	0	0	0	0	0	0	0	0	0	0	0	8.6854942	0	0	0	0	0	0	0	0	0	0	0	0	0	0	0	1.151055509	4.088077677	0	0
AC005726.2	0.244465584	0.02693724	0.275372741	0.176066416	6.978550402	0.188487689	0.088401901	0.168905182	0.074903666	0.184090358	0	0.176417757	0	0.277512914	0.168682698	0.951477304	0	0	0.091963562	0.200754836	0	0.371073926	0.116868972	0	0.626405716	0.216015604	0.140714227	0.118969729	0.048993119	0.143324987	0.163609631	0.183471567	0.100042925	0.306365874	0.153961882	0	0.671975264	0.483495201	0.691716635	0.287446511	0	0.164057553	0.044127085	1.105211277	0.375221065	0.455863568	0.101190042	0.438949007	0.119536815
AC005730.1	0	0	0	0	0	0	0	0	0	0	0	0	0	0	0	0	0	0	0	0.442069151	0	0	0	0	0	0	0	0	0	0.210404414	0	0	0	0	0	0	0	0	0	0	0	0	0	0	0	0	0	0	0
AC005730.3	0	0.22300502	0	0	8.18454306	0.390107716	0.365925903	1.864417857	0	0	1.013474923	0.146050766	0	1.148721487	0	0.492311515	0.195055347	0.958847023	0.571003263	1.246490065	0.395605139	0.17066697	0.322507273	0.650183425	0	0.357665181	0.388309753	0.492456664	0.202799385	0.593271462	0.225745528	2.126465538	1.242336319	0.42271794	0.318650616	1.293239148	0	0.800541234	0.318139254	0.594920034	0	0	0.182657195	0	0.194146145	0	0	0.242261474	0.494804031
AC005746.3	0.314135165	0.103842032	0.132693926	0	2.466020832	0	0	0	0	0	0.188769375	0	0	0	0.162566341	0	0	0.297657346	0.17725801	0	0	0	0.150175143	0	0	0	0	0	0.188866602	0	0.420472587	0	0	0	0	0	0	0	0	0	0	0	0.170108227	0	0.18080786	0	0	0	0.23040493
AC005753.1	0	0.858461073	0.928213334	0.863238253	4.419466284	0.577586667	0.216713399	0.690106124	0.183623065	0.45128947	0.120042661	0.951456932	0	1.360621567	0.620277397	1.166252521	0.808627508	0	0.676333962	0.492141708	0	1.718268424	0.477498633	0.154024035	0	0.741373943	0.459939708	0	0	0.117118314	2.005409306	2.788589689	0.245250859	0.250347518	3.019446609	0.382949456	0	0.474106945	0.47103142	0.352331282	0.213867361	0.402179924	0.216351241	0	0	0.55876481	1.736440761	0.502163347	0.586078561
AC005757.1	0	0.086461692	0	0	5.973166022	0	0.567495257	0	0.240421725	0	0.157174501	0.11325123	0	0	0	0.381750031	0	0	0	0.644371983	0	0.132339218	0.125039896	0	0.251325387	0.138671034	0	0	0	0.15334559	0.175048439	0.117779417	0	0	0.123544624	0	0.539217439	0.310379334	0.246692727	0.369052089	0	0.175527679	0	0	0.150545528	0	0	0.469638239	0
AC005758.1	0.197528192	0	0	0	0.140966718	0	0	0	0	0	0	0	0	0	0	0	0	0	0	0	0	0	0	0	0.189800932	0	0	0	0	0	0	0	0	0	0	0	0	0	0	0	0	0	0	0	0	0	0	0	0
AC005772.1	0	0	0	0	0	0	0	0	0	0	0	0	0	0	0	0	0	0	0	0	0	0	0	0	0	0	0	0	0	0	0	0	0	0	0	0	0	0	0.05965111	0	0	0	0	0	0	0	0	0	0
AC005774.1	0	0	0	0	0	0	0	0	0	0	0	0	0	0	0	0	0	0	0	0	0	0	0	0	0	0	0	0	0	0	0	0	0	0	0	0	0	0	0	0	0	0	0	0	0	0	0	0	0
AC005774.2	0	0	0	0	0	0	0	0	0	0	0	0	0	0	0	0	0	0	0	0	0	0	0	0	0	0	0	0	0	0	0	0	0	0	0	0	0	0	0	0	0	0	0	0	0	0	0	0	0
AC005775.1	0.726206588	0.288070014	1.042974256	0	0.932867988	0.755891069	0.945380333	0.802796395	1.068038159	0.328113991	0	0.754652899	0	0.329750639	0.300652103	1.271901278	0.419942689	0.481679622	1.721071011	0.715631943	0.340685838	0.587897515	0.416603513	0.279961333	0.418678526	0.539022467	1.504814503	0.212046046	0.349292117	0.596063327	0.291610106	0.392413304	0.534935403	0.182017372	0.068603603	0.556853563	0.598848544	0.517055456	1.027402649	0.256165568	0	0.974694874	0.471900235	0.492469143	1.003164553	0.203127443	0.811603656	0.782362054	0.213056794
AC005776.1	0	0	0	0	6.379959225	0.246171421	0.461823726	0	1.173921252	0.480856711	0	0.368652278	0	0.483255246	0.22030542	1.242662169	0	0	0.960860663	0.524385476	0	1.07696743	0	0	0.409053733	0.225699063	0	0.621514273	0.25594681	0.249583167	0.569812851	0.191696154	0.522638038	0.533499194	0.201079526	0	0	0.505169124	0.20075684	1.051162157	0	0	0	0	0.245025825	0.29768677	0.528630734	0.152875344	0.312238406
AC005777.1	0	0	0	0	0	0	0	0	0	0	0	0	0	0	0	0	0	0	0	0	0	0	0	0	0	0	0	0	0	0	0	0	0	0	0	0	0	0	0	0	0	0	0	0	0	0	0	0	0
AC005785.1	0.646023653	1.366737204	0.764083704	3.489542389	4.794786331	0.896574092	1.47174594	1.606853066	1.247022575	0.80268598	0.970517587	1.762238913	0.309021971	0.513348064	0.501480156	3.865843324	0.261502773	0.489709416	1.166507974	1.193656106	1.894184732	2.386122501	0.586791098	0.871674481	3.289982141	1.815277128	1.041182196	0.282949983	0.155362794	0.568124948	2.032064145	4.363570233	1.031054632	0.566720755	0.57977404	0.866896572	0	3.296420184	1.218618178	0.934313975	2.697347527	2.297750083	0.979524298	2.409516736	0.818034935	2.846016368	0.842323697	1.925541355	1.326727291
AC005786.1	0	0.264999472	0	0	3.432631123	0.463569559	0.869668056	0.553877383	0	0	0.963459278	0.347107665	1.917340864	0	1.244582568	0	0	0	0	0	0	0	0.383239162	0.309048225	0.77029599	1.700070861	0	0	0.481977758	0.469994275	0	0	0	3.013924017	1.514625004	0.768385598	0	0	0.378048594	0.282780172	0	0	0	5.436347677	0	0	0	2.015174989	0
AC005786.2	0	0	0	2.168622928	0	0	0	0	0	0	0	0	0	0	0	0	0	0	0	0	0	0	0	0.128979476	0	0.354757334	0	0	0	0	0	0	0	0	0	0	0	0	0	0.118016657	0	0	0	1.134414014	0	0	0.207727524	0.120145934	0
AC005787.1	0	0	0	0	20.51741616	0.977941261	0	0	0	0	0	0	0	0	0	0	0	0	0	0	0	0.855672753	0	0	0	0.896612714	0	0	0	0	0	0	0	0	0.798809077	0	0	0	1.595054342	0	0	1.134918689	0	0	0.973390262	1.182591276	0	0	0
AC005790.1	0.274344711	0	0	1.185513868	0	0	0	0.379098298	0	0.309885436	0	0.118787956	0.656156651	0	0.141974604	0.400413365	0	0	0.154805329	0.337937306	0.321758847	0	0.131152958	0	0.263612406	0.290901014	0.157912633	0	0	0	0	0	0.33681118	0	0.129584584	0	0	0	0	0.096773659	0	0	0.445683555	0	0	0	0.17033657	0	0.402440612
AC005821.1	0.095160678	0	0.04019685	0	0.045274511	0.055028041	0	0.021916012	0	0.035829508	0.076244979	0.027468952	0	0	0.016415358	0.046296509	0	0.060112712	0.196887559	0.039072916	0	0	0.030328279	0.012228527	0.060958675	0.050451743	0	0.092620318	0.019071062	0	0.021228896	0.014283629	0	0	0	0.060807493	0	0.03764107	0.029917515	0.011189143	0.101878234	0	0.03435382	0	0.01825732	0.044362365	0	0.02278204	0
AC005822.1	1.074561006	0.197340032	0.252169791	0.515939304	0.681657244	0.207126824	0.777150177	0.247477128	0.658485809	0.674315504	0.358734837	0.258484431	0.285561405	0.406607412	0.247151148	0.871305679	0.207128406	0.226265642	0.538974066	0.735356808	1.260274012	0.241640661	0	0.230142295	3.327023107	0.569704597	0.2061722	0.697250054	0.143567843	0.209997442	0	0.537639118	1.172650142	3.291803536	0.62035173	1.373284898	0.738425429	0.708409313	1.689153292	1.305602071	1.406064136	0.320499282	0.193962863	2.024172008	0.481046832	0.166980973	0.148262005	0.385884572	0.875716998
AC005828.1	0	0	0	0	1.176964488	0	0	0	0	0	0.070788516	0.314438708	0	0	0	0	0	0	0	0	0	0	0	0	0	0	0	0	0	0	0	0	0	0	0.166926706	0	0	0	0	0	0	0.158108902	0.063790585	0	0	0.082375156	0	0	0
AC005828.3	0	0	0	0	0.298152957	0	0	0	0	0.235953378	0	0	0	0	0	0	0	0	0	0	0.734982137	0	0	0	0	0	0	0	0	0	0	0.094064103	0	0	0.197336929	0	0	0	0.098510124	0.073685527	0	0	0	0	0	0.146073034	0	0	0
AC005828.4	0.670951739	0	0.66130614	0	0.957654335	0.90530432	0	0	0.411155994	0.75787199	0.403186763	0.290514024	0	0.76165229	0	0.652847878	0.258660352	0.529797721	0	0.275492369	0	0.113159621	0.320754516	0.086219976	0	0.237147566	0.128733125	0.653040359	0	0.786729547	0.299358201	0.201419872	0.549148663	0	1.162035669	0.214368446	0	0.796190467	0.210940157	1.183373546	0.239438458	0.150088885	0.242219324	0	0	0	0	0.16062989	0.164038293
AC005828.5	0	0.344872552	0.146897782	0	0.496361684	0	0	0.480547138	0.319659308	0	0.417951349	0.903457696	0	0.789543783	0	1.015132476	0	0.164759629	0.196232107	0.856742467	0	0.351910484	0.332500456	0	1.336626282	0.184373882	0.800683773	0.507715885	0	1.019424202	0	2.348952878	0	0	0.657048593	0	0	0.825346737	0.491995635	0.490683341	0.37230994	0.700132938	0.564950986	0	0	1.459084448	0.647758787	0.874188587	0
AC005828.7	0	0	0	0	0.475382368	0	0	0	0	0	0	0	0	0	0	0	0	0	0	0	0	0	0	0	0.213355364	0	0	0	0	0	0	0	0	0	0.209759218	0	0	0	0	0	0	0.149009108	0	0.752875488	0.127801239	0	0	0	0.162858161
AC005832.3	0.195649952	0	0.082644553	0	0	0.11313742	0.424497244	0	0.359680046	0	0.235139031	0	0.46794056	0	0.101249718	0	0.113138284	0	0	1.205006243	0	0	0	0	1.879961688	0.207457141	0	0	0.235260142	0	0	0.088101244	1.68138703	0.245189804	0	0.187529924	0	0.232169645	0.369061702	0.13802899	1.885150965	0	0	1.990168484	0	0	0.364428478	0.070259667	0
AC005832.4	0.452769389	0.099779752	0	0.652177555	0.430827378	0	0.163727238	0	0	0	0	0.196043693	0.721932746	0.17132521	0	0	0	0.286013048	0	0.743627325	0.1770067	0	0	0.116365346	0.290038099	0	0	0	0.181478178	0	0.202011891	0.067960739	0.185287324	1.702240704	0.142574725	0.433978174	0.311137691	0.716376752	0	0.159712029	0.161577052	0.101282475	0	0	0.086867346	0	0	0	0
AC005833.1	0	0.103229137	0.131910741	0	0.074286846	0	0	0	0	0	0.187655222	0.045071316	0	0	0	0	0	0.19726701	0	0	0	0	0	0.200646824	0	0.110375596	0.179748781	0	0	0.183083773	0.139330292	0.046873427	0.127795136	0	0	0	0	0	0.049088941	0	0	0.069855872	0.112736144	0	0.239654264	0.145580376	0.129260466	0.037380986	0
AC005837.2	0	0	0	0	0	0	0	0	0	0	0	0	0	0	0	0	0	0	0	0	0	0	0	0	0	0	0	0	0	0	0	0	0	0	0	0	0	0	0	0	0	0	0	0	0	0	0	0	0
AC005837.3	0	2.254691641	3.745487658	7.36852542	27.74552118	2.366509792	3.699692833	4.712547897	1.253912203	7.704334045	2.869085915	3.54395008	6.525314764	9.291316338	2.470828745	9.955028423	1.577685241	1.292589357	3.079001019	0	3.199811734	6.902111707	0.652141779	1.051788435	0.655389959	2.531320978	2.355602813	6.970574439	0.820161047	2.39930779	2.282399542	14.12832431	4.186879306	1.709555428	4.188231018	4.576351791	15.46749693	11.33141791	8.68467433	3.127767427	2.190663461	6.408214919	3.693510128	9.250801573	6.281325007	5.246523728	1.270466129	5.388644721	5.502986265
AC005837.4	0	0	0.364676313	0	6.161132785	0.748843133	0	0.298241668	0	0.48758198	0	0.373808254	0	0	0	0.63002103	0	0	0	0	0	0.655217947	0.206359549	0	0	0	0	0	0	0.506147681	0	0.194377219	0	0	0	0.413746091	0	0	0	0.152266246	0	0	0.233750117	0	0	0	0	0	0.316605376
AC005838.2	0	0	0	0	0	0.396609511	0	0	0	0	0	0	0	0	0	0	0	0.324942602	0	0	0	0	0	0	0	0	0	0	0.412358749	0	0	0	0	0	1.295845836	0	0	0	0	0	0	0	0	0	0	0	0	0	0
AC005840.1	6.549343237	1.515487697	1.798231475	2.122604405	1.402188841	0.757450526	1.06574706	0.678756899	1.505027246	1.849448889	1.377465651	1.701472054	0	4.460817658	1.694657078	3.345628915	0.378728155	1.396305081	0.923904484	0	4.608747404	2.319622157	2.035132104	3.408547799	6.607791067	3.47229327	0	0.956175804	2.559468096	1.151922308	2.629905467	3.096630186	1.608117039	3.283071962	2.010795264	2.197134414	1.350189025	2.720141435	5.096135158	1.270635574	2.454085415	0.659276374	2.30525977	4.441366272	5.654442107	3.434847341	1.423236592	4.821453156	6.725134891
AC005840.4	1.236612221	4.087804878	2.61178862	4.453098835	9.707641273	2.264448296	1.565112127	1.281592742	3.788950062	2.793624966	2.724707873	4.015786505	3.943512428	2.105669771	2.773126658	2.406491011	3.694654377	2.245847034	6.163784804	1.015504427	1.933776039	3.962664801	2.167636531	4.370014135	2.376472437	2.841019919	1.898115121	0.902700196	0.991313186	1.81249879	4.965647885	9.930436846	5.819692338	4.390903215	6.425145466	4.938705427	5.523603017	2.690299674	2.041083728	3.344265006	0.441302266	3.319495064	3.683027712	4.891805339	1.42352232	5.476641403	2.815245479	3.25657661	4.081513716
AC005842.1	0	0	0.053485859	0	2.16871874	0.29288087	0	0	0	0	0.152177158	0.493426896	0	0.143737458	0.06552674	0	0	0.059989403	0.071448613	0	0	0	0.181596403	1.02508919	0	0	0.291531015	0	0	0	0.169482797	0	0.155451314	0	0	0	0	0.150255432	0.059712291	0.089329531	0	0.084973399	0.068566701	0	0.072879476	0.177085463	0	0.136411845	0.185741821
AC005845.1	0	0.062496047	0.159720407	0	0	0.109325746	0.205097826	0	0.347562188	0.427100907	0	0.163720001	0	0	0.097838548	0.275935704	0	0.179141404	0.106680548	0	0	0	0	0	0.181662454	0.100233887	0.652931254	0	0	0	0	0	0	0	0	0	0	0.224347697	0.089156943	0.066689351	0	0	0.10237754	0	0	0.132203925	0.234767095	0.203677717	0.554665468
AC005858.1	0	0	0	0	0.206817368	0	0	0	0	0	0	0	0	0	0	0	0	0	0	0	0	0	0	0	0	0	0	0	0	0	0	0	0	0	0	0	0	0	0	0	0	0	0	0	0	0	0	0	0
AC005858.2	0	0	0	0	0	0	0	0	0	0	0	0	0	0	0	0	0	0	0	0	0	0	0	0	0	0	0	0	0	0	0	0	0	0	0	0	0	0	0	0	0	0	0	0	0	0	0	0	0
AC005868.1	0	0	0	0	0	0	0	0	0	0	0	0	0	0	0	0	0	0	0	0	0	0	0	0	0	0	0.858739394	0	0	0	0	0	0	0	0	0	0	0	0	0	0	0	0	0	0	0	0	0	0
AC005871.1	0	0	0	0	0	0	0	0	0	0	0	0	0	0	0	0	0	0	0	0	0	0	0	0	0	0	0	0	0	0	0	0	0	0	0	0	0	0	0	0	0	0	0	0	0	0	0	0	0
AC005884.2	0.999636599	0.165222343	0	0	0.713394322	0.578054349	0	0.345332457	0	0	0.300349653	0.216415305	1.195427097	0.567384702	0.258658186	0	0.289029381	0	0	1.231350509	0	1.264455687	0	0.770743752	0.480265516	0.529981604	0.863085241	0	1.202017405	0	0.66901104	0.450136719	0	1.879126715	0.944341095	0.958148842	0	0	0.942825643	0	0	0	0	0	1.438410711	0	0	0.538467811	0
AC005899.2	0	0	0.092626488	0.947568811	0.156490584	0.253604661	0	0	0	0	0.263539483	0	0	0.248923662	0	0	0	0	0.247468554	0	0	0.110948687	0.104829185	0	0	0.116257066	0.252435825	0	0.131837611	0.128559713	0.146754642	0.296226739	0.538419293	0	0.207151199	0.630540224	0	0.260211449	0	0.077350171	0	0	0	0	0	0	0	0.078745737	0
AC005899.6	0	0.073931012	0	0	1.91530867	0	0	0	0	0	0.268791175	0.193676016	0	0.76165229	0	0	0.129330176	0	0	0	0	0.339478864	0.106918172	0	0	0	0	0	0	0	0.449037301	0.100709936	0	0	0.211279212	1.286210674	0	0.265396822	0	0	0	0	0.242219324	0.758331107	0	0	0.277722668	0	0
AC005899.8	0	0.416427742	0.088688287	0.907281021	2.247556092	0.72846645	0	0.870378744	0.578974767	0	1.009338291	0.181818301	0	0.476680345	0.651924202	0	0.121412002	0.19894445	0.236946932	0.517250979	0.738732046	0.743620368	0.100372162	0	0.201744188	0.33394249	0.483406019	0	0.12623227	0.123093739	0.140515074	1.323616304	0	0	0.892546877	0.804975388	0	1.74403626	0.396050908	0.518430315	0	0.140899769	0.568473923	0	0.12084607	0.734091524	0.13035962	0.226193111	0.615980528
AC005905.1	0	0	0	0	45.1534019	0	0	0	0	0	0	0	0	0	0	0	0	0	0	0	0	0	0	0	0	0	0	0	0	0	0	0	0	0	0	0	0	0	0	0	0	0	0	0	0	0	0	0	0
AC005906.1	0	0	0	0.481481264	0.15903285	0	0	0	0	0	0	0	0	0.252967548	0	0	0	0	0	0	0	0	0	0	0	0	0	0	0	0	0	0	0	0.279268531	0	0.427189105	0.918810943	0.264438711	0	0	0	0	0	0	0.128262616	0.155828814	0	0	0
AC005908.2	0	0	0	0	0.166234337	0	0	0	0	0	0	0	0	0	0	0	0	0	0	0	0	0	0	0	0	0	0	0	0	0	0	0	0	0	0	0	0	0	0	0	0	0	0	0	0	0	0	0	0
AC005909.1	0	0	0	0	0	0	0	0	0	0	0	0	0	0	0	0	0	0	0	0	0	0	0	0	0	0	0	0	0	0	0	0	0	0	0	0	0	0	0.077111899	0	0	0	0	0	0	0	0	0	0
AC005912.2	0	0.017004133	0	0	1.064592402	0	0	0	0	0	0	0.022272742	0.246058744	0.058393342	0.026620238	0	0	0	0.058051998	0	0	0.052053426	0	0	0	0	0.029608619	0	0	0.030157966	0.068852386	0	0	0	0	0.098609485	0	0	0.024258118	0	0	0.034520443	0	0	0	0.071940969	0.031938107	0.018472437	0.037728807
AC005920.1	0.240418929	0.178816586	0.533166002	0.259727965	2.016016234	0.278051459	1.238874747	1.121237662	0.441982685	0.611020456	0.252825974	0	0.718769457	0.818757671	0.062208931	0.087724447	1.07745763	0.227807861	0.203492886	0.592295182	0	0.304109596	0.114934432	0.046342188	0	0.350525808	0.242173707	0.263250933	0.939551579	0.986667631	0.965408336	0.21652146	0.885482167	0	0.085170004	0.403271506	0	0.142647562	0.31178886	1.038879834	0.128695257	0.201677372	0.195284907	0.40759374	0.138378752	0.294208443	0.261226969	0.496435513	0.352674343
AC005920.2	0	0	0	0	55.7285595	0	0	0	0.341804381	0	0.223452905	0.161007772	0	0.422120546	0	0	0	0	0	0	0	0	0	0	0	0	0	0	0	0.218009393	0	0	0	0	0	0	0	0	0.35071978	0	0	0	0	0	0	0	0	0	0
AC005921.3	0	0	0	0	0	0	0	0	0	0	0	0	0	0	0	0	0	0	0	0	0	0	0	0	0	0	0	0	0	0	0	0	0	0	0	0	0	0	0	0	0	0	0	0	0	0	0	0	0
AC005943.1	0	0.040728462	0	0	0	0.071247218	0	0.085126863	0	0	0	0	0	0	0.06376105	0	0	0	0.139046703	0	0	0.124678864	0	0	0.23677761	0	0.141837694	0	0	0.072234649	0.412289738	0.055480923	0	0	0	0.118095192	0	0	0.116206554	0.086922448	0	0	0	0	0	0.086156849	0.07649846	0.044245359	0
AC005951.1	0	0	0	0	0	0	0	0	0	0	0	0	0	0	0	0	0	0	0	0	0	0	0	0	0	0	0	0	0	0	0	0	0	0	0.117804167	0	0	0	0	0.087976054	0	0	0	0	0	0	0	0	0
AC005954.1	0	0.242195363	0.618975819	0	0.522873584	1.059194541	0	0.759321516	0.336733099	0.827587218	0	0.317237866	0	0	0.379160664	1.604029802	0	0	1.240280084	0	0.429648311	0.926767225	0.350260125	0	0	0.194221745	1.054312832	0	0.220250964	0.644324496	0	0.329922165	0.899495732	0	0.519107383	0	0.755224425	2.173576348	0.863790556	0.38766896	0	0.737528762	0	0	0.210853083	0.256169624	0	0.920881152	1.074767212
AC005954.2	0	0	0.187585298	0	0	0.128398763	0	0.306824162	0.204099019	0	0	0	0	0	0	0.648151131	0	0.105197245	0	0.27351041	0	0.112345523	0.106148977	0	0	0.117720734	0	0	0	0	0	0.099985404	0.272598976	0	0	0	0	0	0.209422602	0	0	0.298018217	0.120238369	0	0.127801239	0.155268279	0.137862332	0	0.162858161
AC005962.1	0.378696687	0.876286598	0.399913442	0.409111381	0.675645696	0.32848027	0.205412394	0.130823799	0.174047629	1.069389925	2.275655349	0.655884422	1.358606563	0.429889636	0.391954428	0.552717836	0.437977038	0.538248482	0.85475335	0	0	0.766430809	0.271559038	0.145992106	0.72776431	0.30116286	0.653932683	0.276440397	0	0	0.380166549	1.193690777	1.859693631	0	0.536623276	1.270428948	0	1.348150729	0.267881059	0.534333086	0.202714768	1.016552936	0.307603681	1.926067965	0.762887153	0.926846844	0.940508668	0.543973617	0.416637136
AC005972.1	0	0	0	0	0.50634597	0	0	0	0	0	0	0	0	0	0	0	0	0	0	0	0	0	0	0	0	0	0	0	0	0	0	0	0	0	0	0	0	0	0	0	0	0	0	0	0	0	0	0	0
AC005996.1	0	0	0	0	0.156213118	0	0	0.151236023	0	0	0.131536107	0	0.523529243	0.248482308	0	0	0.12657847	0	0	0	0	0	0	0	0	0	0	0.319572942	0	0	0	0	0	0	0	0	0	0	0	0	0	0	0	0	0.125988456	0.306131784	0.135906838	0	0
AC006001.1	0	0.3443875	0	0	1.858738372	0.301222414	0	0.899758618	0.239407288	0.294195034	0	0	0	0	0.269572033	0	0.150612357	0	0	0.320826557	0.305467259	0.658904124	0.124512302	0	0.500529884	0.276171849	0.44975117	0	0	0.152698562	0.348619677	0	0.639514898	0	0.123023339	0	0	0.927209151	0.368477743	0.183747454	3.903756125	0.349574111	0.2820782	0	0	0.546387109	0.4851358	0.841781957	0.382063872
AC006001.2	2.369074798	1.914324545	3.002164702	0.284371663	13.99522988	2.587686791	1.998938516	9.548184732	3.629394063	2.229985814	1.739978695	5.869746032	8.499257263	4.781032714	3.133128257	8.068030498	2.283270485	2.806007546	0.594135591	3.566715708	1.38925728	4.261943604	3.712271886	4.21135865	1.138198553	3.279614309	6.439401079	5.188120208	6.488715492	1.697591261	2.466354132	9.245558662	5.816994789	3.298822307	2.611032656	7.31686584	4.069999435	4.68547055	9.992896416	6.128310593	4.086280208	5.741139851	4.205010092	3.570138773	4.772517927	5.798227377	6.700873591	7.325955983	5.116315879
AC006003.1	0	0	0	0	2.299620198	0.116459563	0	0	0	0	0	0.087201599	0	0	0	0	0	0	0	0	0	0	0	0	0	0.106774434	0	0	0	0	0.269568886	0	0	0	0	0	0	0	0	0	0	0	0	0	0	0	0	0	0
AC006011.3	0	0	0.090066861	0	0.304332293	0	0	0	0.097995729	0.120421802	0.192192654	0	0	0.121022471	0.110342957	0	0	0	0	0.131322787	0	0	0	0	0.102440054	0	0	0	0	0.062503556	0	0	0	0	0.15107011	0	0	0.126510402	0	0.037606344	0	0	0.057731031	0	0	0.223650682	0.26477187	0.076569689	0.078194419
AC006013.1	0	0	0	0	0	0	0	0	0	0	0	0	0	0	0.084285715	0	0	0	0	0	0	0	0	0	0	0	0	0	0	0	0	0	0	0	0	0	0	0	0	0	0	0	0	0	0.093743389	0	0	0.058487928	0
AC006017.1	0.18344	0.727665712	0.697382489	1.18903694	13.61491334	1.272922057	0	0.50696652	0.337233445	1.036021146	0.551161697	0.7148458	0.438737731	1.041188866	0.474655066	1.33867767	0.424310592	0.260726605	0.517551249	0.451922104	0.21514336	1.48503087	0.263085428	0.35359158	0	0.389020672	0.950291476	0.535628942	0	0.322640944	0.982143993	1.569458857	1.126040348	0	0.259939358	0.703306877	0	0.870722412	0.865074049	0.970612477	0.392778689	0.49241643	0.695345815	0	0.211166387	0.641375655	0.569475902	0.856374512	0.941818668
AC006023.1	0	0	0	0	0	0	0	0	0	0	0	0	0	0	0	0	0	0	0	0	0	0	0	0	0	0	0	0	0	0	0	0	0	0	0	0	0	0	0	0	0	0	0	0	0	0	0	0	0
AC006023.3	0	0.244370771	0	0	7.38598074	0	0	0	1.359030591	0	0.444229727	0.640174615	0	0.839185757	0.382566298	2.157916341	0.42748657	0.350237535	1.251420324	0	0	0.374036593	0.706812347	0.569981158	0	0.391932504	0.851026166	1.079276282	0	0	0	1.664427688	2.722725106	0	0.349180016	0	0	1.754479591	1.045858984	1.043069377	0	0.496102182	1.200943712	0	0.425493947	1.033882194	0.458990757	0.530944308	0.542210405
AC006026.1	0	0	0	0	0	0	0	0	0	0	0	0	0	0	0	0	0	0	0	0	0	0	0	0	0	0	0	0	0	0	0	0	0	0	0	0	0	0	0	0	0	0	0	0	0	0	0	0	0
AC006026.2	0	0	0	0	0	0	0	0	0	0	0	0	0	0	0	0	0	0	0	0	0	0	0	0	0	0	0	0	0	0	0	0	0	0	0	0	0	0	0	0	0	0	0	0	0	0	0	0	0
AC006026.3	1.726645035	2.853840469	13.12834727	0	1.848339835	2.995372534	0.936565598	5.964833353	0	0.97516396	1.556357294	1.495233017	0	8.820253097	8.488691364	11.34037853	2.496162837	4.499205261	6.332945279	1.063439076	0	0.873623929	6.190786469	5.325138649	4.977297168	3.203979699	4.96927866	2.52082712	14.53348317	2.530738403	5.200040355	2.332526634	7.419267246	1.081921442	1.223350965	8.27492182	1.779794625	4.097875409	6.514068081	10.35410476	1.848531871	0.579364086	3.740001864	0	12.42263796	6.037004417	17.15277347	4.030349978	1.266421505
AC006027.1	0	0	0	0	0	0	0	0	0	0	0	0	0	0	0	0	0	0	0	0	0	0	0	0	0	0	0	0	0	0	0	0	0	0	0	0	0	0	0	0	0	0	0	0	0	0	0	0	0
AC006030.1	0	0	0.020616214	0	0.243814743	0.112891421	0.02647339	0	0	0	0	0.042264938	0	0.083105765	0.050514783	0	0.014111535	0.034684524	0.027539987	0.030059654	0	0.049388504	0.023332212	0	0	0.038813636	0.01404639	0	0.014671788	0.028614002	0.032663714	0.142853232	0.029959484	0.030582085	0.046106395	0.046780542	0	0.057916207	0.034524303	0.06025638	0	0.016376569	0	0	0.014045758	0.153580247	0	0.017526725	0.071594495
AC006033.2	0	0.062210242	0.079494989	0.813233598	0.447683937	0.217651561	0.068053293	0.086684062	0.288310606	0.566863602	0.791622791	0.244456922	0.15003582	0.071211393	0.551882988	0.091557934	0.399030909	0.17832216	0.31857804	0.84999475	0.147145814	0.031739894	0.329881677	0.338571125	0.120554454	0	0.180540358	0	0.301725914	0.662004131	0.461814785	0.028247909	0	0.393076134	0.355567455	0.180383204	1.551894093	0.521084005	0.473329134	0.442562464	0	0.084196204	0.917184146	0	0.108319343	0.526397336	0.311591286	0.180218901	1.886440367
AC006037.1	0	0	0	0	0	0	0	0	0	0	0	0	0	0	0	0	0	0	0	0	0	0	0	0	0.413329556	0	0	0	0	0	0	0	0	0	0	0	0	0	0	0	0	0	0	0	0	0	0	0	0
AC006042.1	1.17800687	11.68222864	8.260196872	8.653798747	44.55651276	13.35151103	4.089431468	21.81262151	3.031883132	8.249812658	5.096773124	13.77169532	6.198426381	24.33798845	7.681259592	31.29184602	7.629493131	3.348645137	21.27096124	5.804266715	2.763196201	20.02666153	8.559983123	1.998197303	3.169385792	13.36534716	7.051823687	5.503485163	2.691349085	8.563941482	13.87559538	63.65482989	13.59457338	0.295257187	7.901197419	5.419757956	6.799902363	17.89301324	12.8882826	11.80121527	6.053589105	19.44739487	7.399707887	15.17819972	5.288629917	26.19529951	15.65211038	22.25153146	13.82429582
AC006055.1	0	0	0	0	0	0	0	0	0	0	0	0	0	0	0	0	0	0	0	0	0	0	0	0	0	0	0	0	0	0	0	0	0	0	0	0	0	0	0	0	0	0	0	0	0	0	0	0	0
AC006058.4	0.073925222	0	0	0.159724922	0.316542032	0.170993322	0	0	0.06795153	0.083502064	0.088845945	0.096026192	0	0.083918576	0.07651326	0	0.085497314	0	0	0.182121902	0	0	0	0	0	0.03919325	0	0	0	0	0.049474769	0	0	0	0.069836003	0	0	0.263171939	0	0.026076734	0	0	0.200157285	0	0	0	0.137697227	0	0
AC006059.2	0.20507495	0	0	0	0	0	0	0.141689563	0	0	0.123233163	0.266384952	0	0.232797378	0.318381587	0	0.237176934	0	0	0	0	0.103760982	0.196075851	0	0	0	0.118041005	0	0.123296636	0	0.274494563	0	0	0	0.290596658	0	0	0	0.096710105	0.144678228	0	0.275246061	0.22210144	0	0.118035696	0	0.254656001	0	0.45124155
AC006064.1	0	0	0.279368104	0	0.786644632	0.127481629	0.239158715	0	0.202641168	0	0.264951301	0.095454608	0	0.500514362	0.114086735	0.32176074	0	0.104445836	0.373191418	0.543113528	0.258556216	0	0	0	0	0.116879872	0	0	0.132543884	0	0	0.099271223	0	0	0	0	0	0	0.415853453	0.233293642	0	0.443834273	0	0	0	0.30831844	0.136877601	0.079167589	0.485084666
AC006064.4	0	0	0	0	0	0	0	0	0	0	0	0	0	0	0	0	0	0	0	0	0	0	0	0	0	0	0	0	0	0	0	0	0	0	0	0	0	0	0	0	0	0	0	0	0	0	0	0	0
AC006065.2	0	0	0	0	0	0	0	0	0	0	0	0	0	0	0	0	0	0	0	0	0	0	0	0	0	0	0	0	0	0	0	0	0	0	0	0	0	0	0	0	0	0	0	0	0	0	0	0	0
AC006077.1	0	0	0	0	1.284317767	0	0	0.248679641	0	0	0	0	0	0	0	0	0	0	0	0	0	0	0	0	0	0	0	0	0	0	0	0	0	0.451063458	0	0	0.742013502	0	0	0	0	0	0	0	0	0	0	0	0
AC006111.3	0	0	0.272317038	0	2.760444872	0.37279223	0.349683761	0.222707877	0	0.36409516	0.387396159	0.27913619	0	0.731822566	0.166810893	0	0.186397538	0	0.363772314	0	0.378045642	0.652366694	0	0	0	0	0	0	0	0.188979421	0.431450984	0.290297048	0	0	0	0	0	0.382504036	0.30401819	0.113702732	0	0	0	0	0	0.901610059	0	0.115754177	0.236420725
AC006115.1	0	0	0	0	0	0	0	0	0	0	0	0	0	0	0	0	0	0	0	0	0	0	0	0	0	0	0	0	0	0	0	0	0	0	0	0	0	0	0	0	0	0	0	0	0	0	0	0	0
AC006116.1	0	0	0	0	0.512233714	0	0	0	0	0	0.431316072	0.310782444	0	0	0	0	0	0.340056212	0.810027885	0	0	0.363163436	0	0	0	0.380539117	0	0	0.431538226	0.420808828	0.480365485	1.29283453	0	0	0	0.687973152	0	0	0	0.506373797	0	0	0	0	0	0.50191374	0.891296005	0.515509881	0
AC006116.10	0	0	0	0	0.338862303	0	0	0	0.109114475	0	0	0	0	0	0	0	0	0	0	0	0	0	0	0	0	0	0	0	0	0	0	0	0	0	0.056070253	0	0	0	0	0	0	0	0	0	0	0	0	0	0
AC006116.11	0	0	0.269270462	0	0	0.245747718	0	0	0	0	0.255374748	0.184008883	0	0	0	0	0.245749594	0	0.119900857	0.261741459	0	0.322534136	0.304744394	0	0	0	0.366922641	0	0	0	0	0.287049319	0	0	0.100366717	0	0	0	0.200411303	0.674584025	0	0	0	0	0.122302047	0.2971744	0.263860435	0	0.31170099
AC006116.2	0.056865555	0	0.048041191	0	0.121746935	0	0.06168995	0	0	0.128464713	0	0.049244201	0.136006676	0.129105501	0	0	0	0.053882698	0.032087701	0.070046885	0	0	0.054370181	0.021922352	0.163922961	0.060297308	0.032731776	0.083021252	0	0.033339069	0.076115028	0.153639479	0.209440393	0	0	0.109010946	0	0	0.107267588	0.040118053	0	0.038161706	0.061586857	0	0	0.0397647	0.141227925	0.020420935	0.083416985
AC006116.4	0	0	0	0	0.732167857	0	0	0	0.314346411	0	0	0	0	0	0	0	0	0	0	0	0	0	0	0	0	0	0	0	0	0	0	0	0	0	0	0	0	0	0	0	0	0	0	0	0	0	0	0	0
AC006116.5	0	0	0	0	1.559366351	0.315883682	0	0	0.251059855	0	0.328258249	0.118262346	0	0	0	0	0	0	0.462361049	0	0	0	0.130572635	0	0	0.144806921	0.157213905	0	0	0	0	0.245981791	0.335320865	0	0	0	0	0	0	0.096345457	0	0.36658878	0.443711504	0	0	0	0	0	0
AC006116.8	0	0	0	0	0	0	0	0	0	0	0	0	0	0	0	0	0	0	0	0	0	0	0	0	0	0	0	0	0	0	0	0	0	0	0	0	0	0	0	0	0	0	0	0	0	0	0	0	0
AC006116.9	0.048661853	0.096515377	0.123331603	0	0.312549385	0.140697107	0.105580513	0.168106261	0.044729623	0.219863534	0.058483535	0.063209989	0	0.331440334	0.176279071	0.213069785	0.084418909	0.184437267	0	0.11988316	0	0.0492425	0.093052946	0.075038907	0	0.180594835	0.08402919	0.071044201	0.117027315	0.085588236	0.097701455	0.241036946	0	0.060983353	0.091940185	0.093284495	0	0	0.137688964	0.223147775	0.052096976	0.097968937	0.263510183	0	0.140042351	0.306252451	0.120853696	0.034949822	0.035691422
AC006122.1	8.978554184	0.463749076	0.355559405	1.212457365	6.808051727	0	0	0.193857084	0.257906942	0	0.505816121	1.457852192	1.342138605	0	0.1452013	0.819027338	0.162250584	0.531724258	0.316647264	0.3456177	7.239574047	0.851783331	0.134133707	0.973501909	5.931279125	1.190049602	0.484504669	0.819268814	0.168692215	0.164497996	0	0.631725963	3.100193814	5.625991499	0.662648439	0.806804878	3.470599518	1.664761885	1.190853071	0.296919181	6.308115011	0.188293328	0.455812727	2.854082531	0.645977174	0.392405287	0.174207856	0.604552497	1.646347957
AC006126.3	0	0.075573924	0.09657169	0	0.326311847	0.264406341	0.248016445	0.157957624	0	0	0.137382156	0.098989964	0	0	0.11831217	0.667355609	0	0	0	0	0.268132372	0.11567428	0.437176526	0	0	0	0.131593861	0	0	0.268070809	0.153005303	0.102947935	0.561351966	1.719052958	0	0.219132189	0.471315984	0	0.323441575	0.56451301	0	0.306848386	0	0	0	0.159868821	0	0.246299165	0.503050765
AC006126.4	0.268380696	0.621020502	5.328238045	2.899354567	1.723777803	7.75975131	1.455748702	0.74171406	2.713629561	6.062975922	2.741669988	7.320953399	3.851354257	2.741948245	4.16664599	5.092213452	2.017550746	1.780120343	4.391759878	6.281226023	4.406697246	3.258997093	1.924527098	1.03463971	4.126107217	2.134328091	5.252311488	4.701890585	2.097651026	5.979144558	3.59229841	1.691926928	2.635913581	4.036037379	1.647977857	2.572421349	3.319703887	1.91085712	13.92205039	6.43755209	0	1.440853292	12.06252232	9.099973286	3.861820062	4.316458158	4.332473625	3.951495304	9.251759715
AC006128.1	0.743257797	1.031918474	2.260510127	1.927084553	2.546057522	3.008597137	1.290103606	1.489233228	3.279346544	2.518635392	2.143856406	4.505503463	2.844267242	1.518719076	1.307773295	30.59148469	0.601724022	1.866316933	2.977742482	3.38751123	2.876651939	3.647813824	1.527880634	0.372495212	1.999708796	3.073638046	3.807586364	1.085124257	0.223433398	1.3944201	3.283027686	7.664383873	4.288715504	0.652018882	2.668147357	1.139856781	0.919364111	2.73417846	3.434984576	2.123660365	1.034443332	3.591289964	2.253908408	2.520161175	0.72725907	7.744157322	1.984354381	5.36490295	4.197642142
AC006130.1	0	0	0	0	0.634985217	0	0	0	0	0	0	0	0	0	0	0	0	0	0	0	0	0	0.106340236	0	0	0	0	0	0	0	0	0	0	0	0	0	0	0.263962245	0	0.156930258	0	0	0	0	0	0	0.138110732	0.07988081	0
AC006141.1	0	0.018806414	0	0	5.968348953	0.032898485	0	0.157229709	0.052294495	0	0	0.024633447	0	0	0	0.08303503	0	0	0.032102488	0	0	0.115141218	0.054395236	0.021932455	0.054666167	0.030162548	0	0	0.034204873	0.033354432	0	0.05123676	0.139691273	0	0	0.054530591	0	0	0.026829255	0	0	0	0	0	0	0	0	0	0
AC006145.1	0	0	0	0	0	0	0	0	0	0	0	0	0	0	0	0	0	0	0	0	0	0	0	0	0	0	0	0	0	0	0	0	0	0	0	0	0	0	0	0	0	0	0	0	0	0	0	0	0
AC006146.1	0	0	0	0	0	0	0	0	0	0	0	0	0	0	0	0	0	0	0	0	0	0	0	0	0	0	0	0	0	0	0	0	0	0	0	0	0	0	0	0	0	0	0	0	0	0	0	0	0
AC006148.1	0	0	0	0	0.056081603	0	0	0	0	0	0	0	0.187950664	0	0	0	0	0	0	0	0	0	0.012522561	0.020196659	0	0	0	0	0	0	0	0	0	0	0.049491248	0	0	0	0	0	0	0	0	0	0	0	0	0	0
AC006150.1	0	0	0	0	0.334996954	0	0	0	0	0	0	0	0	0	0	0	0	0	0.264876038	0	0	0	0	0	0	0	0	0	0	0	0	0	0	0	0	0	0	0	0	0	0	0	0	0	0	0	0	0	0
AC006195.1	0	0	0	0	0.47727085	0	0	0	0	0	0	0	0	0	0	0.195217784	0	0.063369088	0	0	0	0	0	0	0	0.070913032	0	0	0	0	0.089515562	0	0	0	0	0	0	0	0	0	0	0	0	0	0	0.093531054	0.083045998	0	0
AC006196.1	0	0	0	0	0	0	0	0	0	0	0	0	0	0	0	0	0	0	0	0	0	0	0	0	0	0	0	0	0	0	0	0	0	0	0	0	0	0	0	0	0	0	0	0	0	0	0	0	0
AC006197.1	0	0	0	0	0	0	0	0	0	0	0	0	0	0	0	0	0	0	0	0	0	0	0	0	0	0.140758555	0	0	0	0	0	0	0	0	0	0	0	0	0	0	0	0	0	0	0	0	0	0	0
AC006199.1	0	0	0	0	0	0	0	0	0	0	0	0	0	0	0	0	0	0	0	0	0	0	0	0	0	0	0	0	0	0	0	0	0	0	0	0	0	0	0	0	0	0	0	0	0	0	0	0	0
AC006205.2	0	0.10940997	0	0	3.543064296	0	0	0	0	0	0	0	0	0	0.171283034	0	0	0	0	0	0	0	0	0	0	0	0	0	0	0	0	0	0	0	0	0	0	0	0	0.350253189	0	0	0.179229312	0	0	0	0	0	0.242759082
AC006210.2	0	0	0	0.173095795	0	0	0.08691037	0	0	0	0	0.034688242	0	0	0	0	0	0	0	0	0	0	0	0	0.153959225	0	0	0	0	0.093937856	0	0	0.098354984	0	0	0	0	0	0	0.084779	0	0	0	0	0	0	0	0	0.117519971
AC006213.3	0	0	0.504339582	0	2.726628977	0.276169099	0.518100118	0	0.438990539	0	0.717469675	0.206787545	0	0	0.123575574	0.348522272	0	0	0.134743517	0	0.560121783	0.483281323	0.342469039	0	0	0.253202043	0.274896266	0	0.143567843	1.259984652	0.159812115	0.215055647	0.293162536	0	0.451164895	0.228880816	2.461418098	0.56672745	0.112610219	1.263485875	0	0.640998563	0.387925725	0	0	1.001885839	0.741310024	1.800794671	0.1751434
AC006213.5	0.428663611	0	0.362143839	0	0.611834714	0.991523779	0	0	1.182073483	1.452587981	0.515183086	1.670455637	0	0	0.443670638	0.625645884	0.495765675	0.812356506	0.72564998	0	0	0.433778548	0.819705986	0	0.411894384	0.227266417	0.740215467	0	0	1.005265532	0.573769885	0.386054755	0.526267468	0	0.202475912	0.410872854	0	2.03470897	0.202150984	3.326594524	0	0.287670362	0.696380555	1.453467955	0.740182179	1.199016155	2.129207123	0.769684892	0.314406728
AC006236.1	0	0	0	0	0.442179166	0	0	0	0	0	0	0	0	0	0	0	0	0	0	0	0	0	0	0	0.148840129	0	0	0	0	0	0	0	0	0.388242826	0	0.148470994	0	0	0	0	0	0	0	0	0	0	0	0	0
AC006237.1	0	0.510123984	0.325929455	0.555709625	0.183550414	0.297457134	0	0	0.236414697	0	0	0.222727418	0.615146861	0.583933423	0	0	3.12332375	0.243706952	0.145129996	0.316816225	0	0.260267129	0.737735388	0.297458917	0	0.409079551	0.44412928	0	0.154634531	0	0.344261931	0.463265706	0.315760481	0	1.336341019	0.739571138	0	0	0	0.544351831	0	2.243828825	0	0	0.296072871	0.359704847	0.479071603	0.092362187	0.56593211
AC006252.1	0.672779946	0.518927213	0.568378341	0.242271226	0.560153853	0.583567129	0.243285887	2.324172124	1.855243395	1.266561728	0.673808941	0.631162166	0.804551752	1.145591456	1.450694184	2.291193644	0	0.371868918	1.012350926	1.104972119	1.315090653	1.134679581	0.696861765	0.691639261	1.0774349	0.832278105	0.451793637	0.982229641	1.348311985	1.906443625	0.825478199	1.666241778	1.376612451	0	0.529637263	2.257001837	1.155815764	0.798359923	1.692119411	1.38436433	1.680636152	0.376244615	1.517995761	0.760397404	0.774468546	0.627278206	1.46201688	0.724804083	0.411213159
AC006254.3	0	0	0	0	3.089626882	0	0	0	0	0	0	0	0	0	0	0	0	0	0.078803618	0	0	0	0	0	0	0.074041548	0	0	0	0	0	0	0	0.175016704	0	0	0	0	0	0	0	0	0.075625038	0	0	0	0	0.050151414	0
AC006262.2	0	0.769091519	0.06142369	0	0.103774086	0.084086822	0	0	0	0.164250231	0	0	0.347786211	0	0	0	0	0	0.246156884	0.358237427	0	0	0.208547106	0.44846574	0.13972389	0.077093908	0	0	0.262277649	0	0.389271441	0	0	0	0.343422041	0	0.299776951	0.172554824	0.205722556	0	0	0.195168585	0.314970711	0	0	0.406733395	0	0.052218904	1.81311583
AC006262.4	0	0	0	0	0	0	0	0	0	0	0	0	0	0	0	0	0	0	0	0	0	0	0	0	0	0	0	0	0	0	0	0	0	0	0	0	0	0	0	0	0	0	0	0	0	0	0	0	0
AC006270.1	0.25827431	0.341505596	0	0	7.004099488	0	0	0.356891703	0	0.291733151	0	0.111829666	0	0	0	0	0.298704005	0	0.582948938	0	0	0.130678056	0.370411073	0	0	0.273860787	0.148662521	0	0	0	0.172851179	0	0	0	0.121993855	0	0	0	0	0	0	0.173324402	0.139858856	0	0	0	0	0	0.189433342
AC006272.1	0	0.147862024	0.094472306	0.483225761	0.957654335	0.517316754	0	0	0	1.010495987	1.075164701	0.096838008	0	0	0.578700832	0.652847878	0	0	0.378599989	0.275492369	0	0.113159621	0.106918172	0	0.214901418	0.237147566	0.257466249	0	0	0.131121591	0.299358201	0.302129809	0	0.280280374	0	0	0	0.265396822	0.210940157	0.07889157	0	0	0.242219324	0	0	0.156393412	0.277722668	0.642519562	1.14826805
AC006273.1	0	0.189593118	0.181702832	0	0	0.08291488	0	0.693472495	0	0.647844117	0.258489074	0.55875868	0	0	0.371013774	1.464926947	0.082915514	0.067932251	1.13272192	0.176622286	0	0.217644986	0.205640526	0.33166151	0.413329556	0	0.577729145	0.209336979	0.258622212	0.420320083	0.767692111	0.451966543	0.880168588	0	0.203181403	0.137434822	0	0.170149879	1.217132059	0.050578567	1.07455308	0.192448465	0.854097406	0.972354869	0.49517414	0.300798478	0.267078245	0.463420032	0.105167407
AC006277.1	0.153360398	0.659042165	0.680200601	1.656774038	7.223449841	0.576438669	1.746898442	1.748325999	1.127742155	3.291329786	0.829412769	1.2284593	0.916989109	1.044551713	1.071423255	1.231084571	0.310392422	0.835566691	0.951908545	0.755636213	0.089932597	1.784688884	0.183288295	1.03463971	0.73680486	1.178962184	1.544797497	0.559748879	0.783737746	0.899119482	0.821096779	2.140805501	1.882795415	0.672672897	1.340113862	2.131434832	1.106567962	1.364897943	1.446446794	1.081941528	0.985118227	1.183558062	1.162652753	0	1.103377161	1.23327376	1.380678408	1.156535211	0.731142105
AC006288.1	0	0	0	0	0.0301108	0	0	0	0.616733991	0	0	0	0	0	0	0	0	0	0	0	0	0	0	0	0	0	0	0	0	0	0	0	0	0	0	0	0	0	0	0	0	0	0	0	0	0	0	0	0
AC006305.1	0	0	0	0	0	0	0	0	0	0	0	0	0	0	0	0	0	0	0	0	0	0	0	0	0	0	0	0	0	0	0	0	0	0	0	0	0	0	0	0	0	0	0	0	0	0	0	0	0
AC006328.1	0	0	0	0	0	0	0	0	0	0	0	0	0	0	0	0	0	0	0	0	0	0	0	0	0	0	0	0	0	0	0	0	0	0	0	0	0	0	0	0	0	0	0	0	0	0	0	0	0
AC006328.2	0	0	0	0	0	0	0	0	0	0	0	0	0	0	0	0	0	0	0	0	0	0	0	0	0	0	0	0	0	0	0	0	0	0	0	0	0	0	0	0	0	0	0	0	0	0	0	0	0
AC006328.3	0	0	0	0	0	0	0	0	0	0	0	0	0	0	0	0	0	0	0	0	0	0	0	0	0	0	0	0	0	0	0	0	0	0	0	0	0	0	0	0	0	0	0	0	0	0	0	0	0
AC006329.1	0	0	1.588285668	0	0	0	0	0.432980289	1.440089522	0.353930067	2.259483179	8.140291427	0	0	0.162153736	1.829299639	0	0.29690187	0	0	0	0.475615058	0	0	1.204320634	0.166123675	0.360714136	0	0.188387246	0.183703346	0.209702699	2.398634622	0	0	0	0	0	0.37182499	0	0.221056581	0	0	0	0	0.360697914	6.573286535	0	0.675134768	0
AC006330.1	0	0.082153837	0.131224743	0	9.710528204	0.323355515	0.337012785	0.343420702	0.285553735	1.122886331	0.448030384	0.269021542	0.297202308	0.846365504	0.160766411	0.634777102	0.14371466	0.117744677	0.560945329	0.459200165	0.291477566	1.131710113	0.17821489	0.167666828	0.537307621	0.263523817	0.178814003	1.269928509	0.186775478	0.364263303	0.415817128	0.559555961	1.830679789	0	0.322820176	0.774186193	0.128087887	0.663558839	1.201307913	0.94241082	0.266069509	0.25017332	0.370094548	0.421337465	0.035761192	0.521363844	0.848682457	0.468551004	0.136712337
AC006333.1	4.117131206	2.158123381	5.440956693	3.431156144	25.01672344	4.863615447	8.422397444	11.50027827	14.54305175	14.21723082	4.099865777	5.755471731	3.516799584	13.42017547	6.696277182	5.236468262	9.761316723	4.932192142	3.020142079	6.592916961	1.862491656	5.803002208	5.117402212	12.4708836	2.938794802	3.741937768	6.73705397	11.3347148	20.08554477	8.172392112	6.061896602	13.98404724	6.209905982	4.422527857	5.389582731	13.811905	7.760209816	9.212898549	6.545878084	10.352799	3.400277063	6.039021839	8.089825376	4.78626513	6.093543614	7.8967124	12.48918442	7.244645291	6.815990351
AC006335.1	0	0	0	0	0	0	0	0	0	0	0	0	0	0	0	0	0	0	0	0	0	0	0	0	0	0	0	0	0	0	0	0	0	0	0	0	0	0	0	0	0	0	0	0	0	0	0	0	0
AC006335.11	0	0	0	0	0	0	0	0	0	0	0	0	0	0	0	0	0	0	0	0	0	0	0	0	0	0	0	0	0	0	0	0	0	0	0	0	0	0	0	0	0	0	0	0	0	0	0	0	0
AC006335.2	0	0	0	0	0	0	0	0	0	0	0	0	0	0	0	0	0	0	0	0	0	0	0	0	0	0	0	0	0	0	0	0	0	0	0	0	0	0	0	0	0	0	0	0	0	0	0	0	0
AC006338.1	0	0	0	0	0	0	0	0	0	0	0	0	0	0	0	0	0	0	0	0	0	0	0	0	0	0	0	0	0	0	0	0	0	0	0	0	0	0	0	0	0	0	0	0	0	0	0	0	0
AC006338.2	0	0	0	0	0	0	0	0	0	0	0	0	0	0	0	0	0	0	0	0	0	0	0	0	0	0	0	0	0	0	0	0	0	0	0	0	0	0	0	0	0	0	0	0	0	0	0	0	0
AC006349.1	0	0	0	0	1.124734453	0	0	0	0	0	0.315686657	0.227466299	0	0.596357538	0	0.766748998	0	0	0	0	0	0	0	0	0	0	0	0	0	0	0	0	0	0	0	0	1.083023963	0	0.247742483	0.185311262	0	0	0	0	0	0	0	0	0
AC006357.1	0	0	0	0	0.165921278	0	0	0	0	0	0	0	0	0	0	0	0	0	0	0	0	0	0.111146574	0	0	0	0	0	0	0.954150336	0	0	0	0	0.109817444	0	0	0	0	0.082011575	0	0	0.125899309	0	0	0	0	0	0
AC006372.2	0	0	0	0	0	0	0.45866055	0	0	0	0	0	0	0.479945279	0	0.617075392	0.244487182	0	0	0	0	0	0	0	0	0	0.24335851	0.617257326	0	0	0	0	0	0	0	0	0	0	0	0.149137488	0	0	0	0	0	0	0	0	0.310099786
AC006372.4	0.080009799	0	0	0	0.114198573	0.092533651	0	0	0	0.090374884	0	0	0	0	0	0	0	0.03790646	0	0	0	0	0.038249404	0	0	0	0	0	0	0	0	0	0	0	0	0.076689165	0	0	0	0	0	0	0	0	0	0	0	0.028732242	0
AC006377.1	0	0	0	0	0	0	0	0	0	0	0	0	0	0	0	0	0	0	0	0	0	0	0	0	0	0	0	0	0	0	0	0	0	0	0	0	0	0	0	0	0	0	0	0	0	0	0	0	0
AC006378.1	0	0.04944659	0.14743174	0.430921842	0.284666232	0.028832679	0.162272472	0	0	0.281600255	0.089886548	0.08635635	0	0.28300489	0.103212555	0	0.115331595	0.188981158	0.253215502	0	0	0.050455663	0.071509084	0.057665703	0	0.39652299	0.200898544	0.291177931	0.089932845	0.087696832	0.100108477	0.202070664	0.673350299	0	0.494577672	0.525704847	0.102791047	0.23667051	0.188108186	0.087940522	0	0.0669217	0.189001508	0	0.143492506	0.034866383	0.371493327	0.161148888	0.255995139
AC006380.1	0	0	0	0	0	0	0	0	0	0	0	0	0	0	0	0	0	0	0	0	0	0	0	0	0	0	0	0	0	0	0	0	0	0	0	0	0	0	0	0	0	0	0	0	0	0	0	0	0
AC006386.1	0	0	0	0	0	0	0	0	0	0	0	0	0	0	0	0	0	0	0	0	0	0	0	0	0	0	0	0	0	0	0	0	0	0	0	0	0	0	0	0	0	0	0	0	0	0	0	0	0
AC006390.1	0.436237173	0	0	0	0	0	0	0	0	0	0	0	0	0	0	0	0	0	0	0	0	0	0	0	0	0	0	0	0	0	0	0	0	0	0	0	0	0	0	0	0	0	0	0	0	0	0	0	0
AC006427.1	0	0	0	0	0	0	0	0	0	0	0	0	0	0	0.08973114	0	0	0	0.195680893	0	0	0	0	0	0	0.091927989	0	0	0	0	0	0	0	0	0	0	0	0	0	0	0	0	0	0	0	0	0	0	0
AC006435.1	0	0	0	0	0	0	0	0	0	0	0	0	0	0	0	0	0	0	0	0	0	0	0	0	0	0	0	0	0	0	0	0	0	0	0	0	0	0	0	0	0	0	0	0	0	0	0	0	0
AC006435.2	0.400178671	0.297641222	0.422598969	1.729274685	2.713095264	1.909125201	0.434129272	0.552979688	0.459801679	1.46906791	2.04403273	1.169589684	0.239279168	1.476395688	0.362414913	5.110624397	0.462821764	0.568781216	1.693575318	0.862643854	1.408020884	2.328483877	1.05219958	0.308547337	0.769047536	2.545973218	1.382055459	0.146060891	0.541346169	0.938465067	2.611257434	1.576755241	1.842362612	0.125376634	1.606680818	0.19178506	0.618745457	0.949750703	2.500512661	0.635224179	0.963962933	3.8940403	0.812632091	0.678442093	0.806162762	1.679011277	1.055976304	2.874155576	1.467571112
AC006435.3	0	0	0	0	0	0	0	0	0	0	0	0	0	0	0	0	0	0	0	0	0	0	0	0	0	0	0	0	0	0	0	0	0	0	0	0	0	0	0	0	0	0	0	0	0	0	0	0	0
AC006435.5	0	0	0	0	14.15960338	0	0	0	0	0	0	0	0	0	0.570433677	0	0	0	0	0	0	0.557715276	0	0	1.059156987	0	0	0	0	0	0	0	0	0	0	0	0	0	0	0	0	0	0	0	0	0	0	0	0
AC006441.1	0	0.466932708	0.835334072	0.610390435	20.56436677	0.163363185	0	0.390375821	0.51935494	0.319103996	0	0.366965083	0	1.282782805	0.58479242	1.236974928	0.163364433	0.26768727	0.478231566	1.043971084	0.99399186	1.000569283	0.270109066	0.108909443	0.271454422	0.29955482	0.650441051	0	0.169850286	0.331254546	0.378136675	0.254425102	0.346830734	0	1.067516021	0.541562389	0	1.005714274	0.532901451	0.697567564	0	0.947929798	0.458941876	0	0.16260295	0.592648717	0.701615162	0.304351371	0.414412529
AC006441.2	0	0	0	0	0	0	0	0	0	0	0	0	0	0	0	0	0	0	0	0	0	0	0	0	0	0	0	0	0	0	0	0	0	0	0	0	0	0	0	0	0	0	0	0	0	0	0	0	0
AC006441.3	0	0	0	0	0	0	0	0	0	0	0	0	0	0	0	0	0	0	0	0	0	0	0	0	0	0	0	0	0	0	0	0	0	0	0	0	0	0	0	0	0	0	0	0	0	0	0	0	0
AC006441.5	0	0	0	0	0	0	0	0	0	0	0	0	0	0	0	0	0	0	0	0	0	0	0	0	0	0	0	0	0	0	0	0	0	0	0	0	0	0	0	0	0	0	0	0	0	0	0	0	0
AC006445.1	0	0	0	0	0	0	0	0	0	0	0	0	0	0	0	0	0	0	0	0	0	0	0	0	0	0	0	0	0	0	0	0	0	0	0	0	0	0	0	0	0	0	0	0	0	0	0	0	0
AC006445.2	3.40024695	0	0.110484561	1.130256865	1.306630067	0	1.418738142	0	0.721265176	0.88632487	0	0.11325123	0.625573079	0.2969153	0.135357144	0	0	0	0	2.25530194	0.613523224	0.132339218	0.250079792	0	1.759277707	0.138671034	0.301104597	0.763725166	0.157255455	0	0.175048439	0.353338251	3.211123536	0.327785522	0.370633873	0.501404161	0	0	0.246692727	0.276789067	1.12008499	0	0.566546893	7.98175623	0.602182111	0.182900769	0.48719146	0.187855296	0.383682787
AC006449.3	0	0.289946136	0.277879464	0	2.347358761	0.634011652	0.47576867	0.454513945	0	0.247688182	0	0.75956775	0.524459135	0.746770985	0.226957626	1.280184827	0.380409896	0.103889287	0.123734277	0.540219495	0	1.109486873	0.209658369	0.084535394	1.053513166	0.116257066	0.126217913	0	0.131837611	0.385679139	0.146754642	0.296226739	0.807628939	0	0.517877999	0.630540224	0.452061512	0.260211449	0.93068446	0.464101028	0	0	0.237486797	1.487029382	0.504848946	0.460013303	0.544592941	0.551220157	0
AC006449.7	3.38748805	4.550234838	1.953305444	5.46028273	2.76284944	3.606797299	6.474784731	7.504363076	4.497645447	4.858830878	2.681824147	4.958983284	3.600859672	8.301213813	6.984334291	4.39478084	1.492479244	4.279731834	3.549869588	4.636334998	3.594562027	4.570544704	2.67332684	4.145768874	2.738308307	4.646687581	4.704365896	4.710082032	5.980638647	3.089352612	3.310672228	4.406673793	3.498670138	3.840915363	3.962037357	12.36913401	9.089665404	3.70075987	4.031749944	2.882978339	5.98679573	3.355820114	4.192841811	2.734748069	7.79899271	4.135979072	6.109414865	2.877066034	3.864902216
AC006452.1	0	0	0	0	2.020738505	0	0	0	0	0	0	0	0	0	0	0	0	0	0	0	0	0.495746913	0	0	0.544154048	0	0	0	0	0	0	0.255008646	0	0	0	0	0	0	0.267061851	0	0	0	0	0	0	0	0.703224371	0	0.415363017
AC006452.2	0	0	0	0	0	0	0	0	0	0	0	0	0	0	0	0	0	0	0	0	0	0	0	0	0	0	0	0	0	0	0	0	0	0	0	0	0	0	0	0	0	0	0	0	0	0	0	0	0
AC006453.1	0	0	0	0	0	0	0	0	0	0	0	0	0	0	0	0	0	0	0	0	0	0	0	0	0	0	0	0	0	0	0	0	0	0	0	0	0	0	0	0	0	0	0	0	0	0	0	0	0
AC006455.1	0	0	0	0	0	0	0	0	0	0	0	0	0	0	0	0	0	0	0	0	0	0	0	0	0	0	0	0	0	0	0	0	0	0	0	0	0	0	0	0	0	0	0	0	0	0	0	0	0
AC006455.7	0	0	0	0	0	0	0	0	0	0	0	0	0	0	0	0	0	0	0	0	0	0	0	0	0	0	0	0	0	0	0	0	0	0	0	0	0	0	0	0	0	0	0	0	0	0	0	0	0
AC006458.1	0	0	0	0	0.134922203	0	0	0	0	0	0	0	0	0	0	0	0	0	0	0	0	0	0	0	0	0.100233887	0	0	0	0	0	0	0	0	0	0.181211917	0	0	0	0	0	0.126874524	0	0	0	0	0	0	0
AC006463.1	0	0	0	0	2.278556866	0	0	0	0	0	0	0	0	0	0	0	0	0	0	0	0.624101211	0	0	0	0	0	0	0	0	0	0	0	0	0	0	0	0	0	0	0	0.5696984	0	0	0	0	0	0	0	0
AC006466.1	0	0	0	0	0	0	0	0	0	0	0	0	0	0	0	0	0	0	0	0	0	0	0	0	0	0	0	0	0	0	0	0	0	0	0	0	0	0	0	0	0	0	0	0	0	0	0.265229953	0	0
AC006478.1	0	0	0	0	0	0	0	0	0	0	0	0	0	0	0	0	0	0	0	0	0	0	0	0	0	0	0	0	0	0	0	0	0	0	0.857545039	0	0	0	0	0	0	0	0	0	0	0	0	0	0
AC006480.2	0.97980254	0.215925496	0.55183823	0	10.72167499	0.755446688	0	0	0	0	0.196260223	0.424242701	0	0.370751379	0	3.336778045	0.188863114	0.154734572	0	1.206918952	0	1.321991766	0	0	0.313824292	0.173155365	0.18799123	0	0	0	0.437158008	0.441205435	0.40096569	0.409298323	0.308534723	0.313045984	0	0	0.308039595	0.34562021	0.349656161	0	0.176858554	0	0.375965551	0	0.811126523	0.35185595	0.479095966
AC006484.1	0	0	0	0	0.046764437	0	0	0	0	0	0	0	0	0	0	0	0	0	0	0	0	0	0	0	0	0	0	0	0	0	0	0	0	0	0	0	0	0	0	0	0	0	0	0	0	0	0	0	0
AC006486.2	0.89826372	0.241259183	0.474294796	0.121300873	1.081770518	0.779151018	0.243617791	0.42667953	0.774072676	0.570730339	0.269891276	0.316011617	0.537099578	0.318653982	1.045924778	0.491639876	0.746692094	0.718154182	0.443507764	2.212959169	0.329221194	0.45449103	0.483100936	0.411221058	0.593397639	0.714354468	0.387779999	0.245892413	0.337537857	1.481155218	1.277479471	0.581452183	0.413547151	0.211070622	0.477323842	0.430491613	0.578696297	0.666207576	0.900164819	1.109002366	0.420732243	0.489785282	0.547224011	0.571076086	0.9694064	0.078516747	0.732005723	0.56450559	0.864725735
AC006487.2	0	0	0	0	0.305387171	0	0	0	0	0	0	0	0	0.242883919	0	0	0	0	0	0	0.250938442	0	0	0	0	0	0	0	0.128638778	0.250880826	0	0	0	0	0	0	0	0	0	0.075473391	0	0	0	0	0	0	0	0	0
AC006499.3	0	0	0	0	0.353359086	0	0	0	0	0	0	0	0	0	0	0	0	0	0	0	0	0	0	0	0	0	0	0	0	0	0	0	0	0	0	0	0	0	0	0	0	0	0	0	0	0	0	0	0
AC006499.5	0	0	0	0	0.685635789	0	0	0	0	0	0	0	0	0	0	0	0	0	0	0	0	0	0	0	0	0	0	0	0	0	0	0	0	0	0	0	0	0	0	0	0	0	0	0	0	0	0	0	0
AC006499.6	0	0	0	0	0.290293901	0	0	0	0	0	0	0	0	0	0	0	0	0	0	0	0	0	0	0	0	0	0	0	0	0	0	0	0	0	0	0	0	0	0	0	0	0	0	0	0	0	0	0	0
AC006499.7	0	0	0	0	1.025384588	0	0	0	0	0	0	0	0	0	0	0	0	0	0	0	0	0	0	0	0	0	0	0	0	0	0	0	0	0	0	0	0	0	0	0	0	0	0	0	0	0	0	0	0
AC006504.1	0.067351402	0.189244031	0.668573241	0.363803355	1.057442648	0.662097711	0.365327006	0.325739126	0.27859015	0.228229863	0.404726483	0.626990441	0.08054296	0.57342071	0.296264518	1.081312689	0.116841665	0.382911086	0	0.290371663	0.078991534	1.448294989	0.241484579	0.012982386	0.420658094	0.321371824	0.251988244	0.196660272	0.040493494	0.454097033	0.540902543	1.288955321	0.372090911	0	0.127251637	0.451892894	0.138849226	0.879154121	0.809927348	0.772130257	0	0.723177866	0.164122422	1.14184062	0.213211233	0.306131784	0.125452466	0.338610964	0.098798841
AC006504.2	0	0	0	0	0.192367246	0	0	0	0	0	0	0	0	0	0	0	0	0	0	0	0	0	0	0	0	0	0	0	0	0	0	0.121379661	0	0	0	0	0	0	0	0	0	0	0	0	0	0	0	0	0
AC006511.1	0	0	0	0	0	0	0	0	0	0	0	0	0	0	0	0	0	0	0	0	0	0	0	0	0	0	0	0	0	0	0.810028073	0	0	0	0	0	0	0	0	0	0	0	0	0	0	0	0	0	0
AC006517.2	0	0	0	0	0	0	0	0	0	0	0	0	0	0	0	0	0	0	0	0	0	0	0	0	0	0	0	0	0	0	0	0	0	0	0	0	0	0	0	0	0	0	0	0	0	0	0	0	0
AC006518.1	0	0	0.331805171	0	3.270039193	0	0	0	0	0	0	0.056685663	0	0.297230162	0.135500683	0	0	0	0.073873169	0	0	0	0	0	0	0	0	0	0	0.076754102	0	0	0	0	0	0	0	0.155354237	0.061738583	0.046180431	0	0	0	0	0.075352587	0.183094726	0	0	0.096022415
AC006534.1	0	0	0	0	0	0	0	0	0	0	0	0	0	0	0	0	0	0	0	0	0	0	0	0	0	0	0	0	0	0	0	0	0	0	0	0	0	0	0	0	0	0	0	0	0	0	0	0	0
AC006534.3	1.624409474	0	0	0	1.159265774	0	0	0	1.493145452	0	0	0	0	1.844000282	0.840639103	0	0	0	0	0	0	0	0	2.504917193	0	0.861220107	0.935009011	0	0	0	0	2.194416504	0	0	0	3.113983738	0	3.855238049	0	1.719005783	0	0	0	0	0	0	0	0	0
AC006538.2	0	0	0	0	0	0	0	0	0	0	0	0	0	0	0	0	0	0	0	0	0	0	0	0	0	0	0	0	0	0	0	0	0	0	0	0	0	0	0	0	0	0	0	0	0	0	0	0	0
AC006538.3	0	0	0	0	1.371864688	0.49404645	0	0	0	0	0	0	0	0	0	0.311740509	0	0	0	0.263099979	0	0	0	0	0	0	0	0	0	0	0	0.192359463	0	0	0	0	0	0	0.10072575	0	0	0	0	0	0.122936832	0	0	0.153404324	0
AC006539.1	1.232087026	0	0.052044624	0.266208204	6.468047498	0.5347456	0.133661558	0	0.339757648	0.139170106	0	0.934467341	0	0.419592879	0	0.359652724	0	0.175118768	0.83504421	0.151768252	0.72251238	0	0	0.332489009	1.775832074	0.065322084	0.851805494	0	0.296305688	0	0	0.693816377	1.968074802	0	0	0.590475959	0.254002626	1.535972976	1.133971646	0	0.395718649	0.455214639	0.500759802	0	0.070915658	0	0.152996919	0.48669895	0.678259536
AC006547.1	0.544574857	2.250216073	2.760408264	4.235845755	2.914783816	2.298830604	1.713249906	1.241643079	2.202504804	1.722345167	1.570774367	3.230382669	1.69321412	1.730936304	3.353656837	3.258767796	1.44858925	1.986636289	1.843733517	2.884467085	0.95803803	4.27081482	1.48393179	0.755784455	2.45937467	1.472469843	3.54206325	2.146650532	1.342394162	1.883708858	6.086465898	2.82005591	1.337141869	1.706161956	4.398559202	1.565920362	2.245351842	2.584897148	3.826512147	3.803499341	2.273767589	1.863829854	1.474471401	2.954380388	1.943345534	4.226968289	3.922174216	2.972538669	3.714631584
AC006547.4	0	0	0	0	0	0.571117696	0	0	0	0.557793785	0	0.427636643	0	0	0.255554287	0.720744058	0.285561029	0	0	0	0	0.249856444	0	0	0	0.261810913	0	0	0	0	0	0	0	0	0.233252251	1.419976584	0	0.585996183	0	0.174192586	0	0.331396257	0	0	0	0.345316653	0	0.177335399	0
AC006548.1	0	0	0	0	0	0	0	0	0	0	0	0	0	0	0	0	0	0	0	0	0	0	0	0	0	0	0	0	0	0	0	0	0	0	0	0	0	0	0	0	0	0	0	0	0	0	0	0	0
AC006548.2	0	0	0	0	0	0	0	0	0	0	0	0	0	0	0	0	0	0	0	0	0	0	0	0	0	0	0	0	0	0	0	0	0	0	0	0	0	0	0	0	0	0	0	0	0	0	0	0	0
AC006557.3	0	0	0	0	0	0	0	0	0	0	0	0	0	0	0	0	0	0	0	0	0	0	0	0	0	0	0	0	0	0	0	0	0	0	0	0	0	0	0	0	0	0	0	0	0	0	0	0	0
AC006557.5	0.152225795	0.150961475	0.128603484	0	0.217272993	0	0	0	0	0	0.274425516	0	0	0	0.078777524	0.222177576	0	0.07212043	0.429484575	0.375022905	0.178534502	0	0.218318734	0	0.29254151	0	0.087621066	0	0.091522287	0.089246755	0	0	0	0.190770365	0.359513333	0.145907993	0	0.541920022	0.071787279	0.053696851	0	0	0	0	0	0.106447797	0	0	0
AC006557.6	0	0.708505533	0.120714613	0.617455139	0	0.165253963	0	1.18468218	0	1.613986646	0	0	0	1.459833557	0.961286382	1.459840395	0.908903737	0.880052881	2.821972144	0.352018028	0	0.867557097	0.068308832	0	0.137298128	0.757554724	0.164492326	0.208610115	0	1.256581915	0.956283141	0	0	0	0.539935765	0.821745709	0	0	0	0.050402947	0	0	0.154751235	1.937957274	0.411212321	0.099918013	0.443584817	0.615747913	0.733615698
AC006566.1	0	0.477308991	0	0	3.434861553	0	0.783209828	0	0	0.81548799	0.289225592	0	0	0	0.124539126	0	0	0	0	0	0	0	0.230092908	0.092774711	0	0.127588164	0	0	0	0.141089899	0	0	0	0	0.227341375	0.691996386	0	0	0.113488272	0.254667523	0	0	0	0	0	0	0	0	0.17650904
AC006600.1	0	0	0	0	0	0	0	0	0	0	0	0	0	0	0	0	0	0	0	0	0	0	0	0	0	0	0	0	0	0	0	0	0	0	0	0	0	0	0.3805195	0.569256817	0	0	0	0	0	0	0	0	0
AC006840.1	0	0	0	0	0	0	0	0	0	0	0	0	0	0	0	0	0	0	0	0	0	0	0	0	0	0	0	0	0	0	0	0	0	0	0	0	0	0	0	0	0	0	0	0	0	0	0	0	0
AC006924.1	0	0	0	0	0.472831121	0	0	0	0	0	0	0	0	0	0	0	0	0	0	0	0	0	0	0	0	0	0	0	0	0	0	0.09944881	0	0	0	0	0	0	0	0	0	0	0	0	0	0	0	0	0
AC006925.1	0	0	0	0	0.968178009	0	0	0	0	0	0	0	0	0	0	0	0	0	0	0	0	0	0	0	0	0	0	0	0	0	0	0	0	0	0	0	0	0	0	0	0	0	0	0	0	0	0	0	0
AC006942.1	0	0.313922452	0.401143944	0.512962731	0.508293455	0.274575816	0.772666619	0.328065834	0	1.609020533	0.142666085	1.027972699	1.135655743	0.808523201	0.491450553	0.693023132	0.137288956	0.449920526	0.937763051	0.877337238	1.113780623	0.600616451	0	0.091525821	2.053135082	0.503482524	0.273310326	0	0.285479134	1.670287346	0.635560488	1.175982178	0.87441364	1.190113586	0.67284303	1.820482801	2.447217609	2.817289344	0.783723816	0.334985742	0	0	0.899937949	1.609995274	0.136649018	1.826193836	0.589626588	1.193603647	1.218930699
AC006946.1	0	0.248840968	0.476969934	0	10.20719377	0.435303122	0	0	0.345972727	0	0.22617794	0.488913845	1.800429836	0.427268358	0.194782231	0.549347605	0.217653223	0	0.42477072	0	0	0.190439363	0.17993546	0	0.723326723	0	0.649945288	0	0	0.662004131	0.755696922	0.508462361	0.462088509	0	0.355567455	0.360766409	0	0	1.064990551	1.725993611	0	0.757765832	0.407637398	0	0.216638686	0.789596005	0.701080394	0.946149233	0
AC006946.2	0	0	0	0.093429289	0.401174986	0.050010306	0	0	0	0.048843589	0.051969432	0.168508309	0	0.589046675	0.06713335	0.820461712	0.100021376	0	0	0	0	0.043757696	0.186048854	0	0	0	0	0.063131047	0	0.025351705	0.057879414	0.038943527	0	0.054190811	0.020424891	0.082894138	0	0.205252604	0.040784227	0.076266456	0	0.029018937	0.046831897	0	0	0.030237886	0.053696292	0.062113975	0.031715985
AC006960.1	0	0.364374274	0	7.144838041	0	0.637408143	0	0	0	0	0	0	0	0	0	0	0.63741301	0	0	0	0	0.557715276	0	0	0	0	0.6344704	3.218556055	1.325438835	0	0	0	0	0	1.04130469	0	0	0	0	0.777645473	0	0	0	0	0	0	0.684388004	0.395837944	0
AC006960.3	0	0	0	0	0.165921278	0	0	0	0	0	0	0	0	0	0	0	0	0	0	0	0	0.117634861	0	0	0	0.123263141	0	0	0	0	0	0	0	0	0	0	0	0	0	0	0	0	0	0	0	0	0.144353025	0	0
AC006960.4	0	0.05788641	0.739698054	1.513421959	0.874793463	0.303786009	0	0.120988818	0	0.395598429	0.526144428	0.303288399	0.418823394	1.590286768	0.181244175	0.766748998	0.101262776	0.248892206	0.197623824	0	0	0.177203152	0.251143962	0.067508407	0	0.278522247	0.201590595	0.76697506	0.21056617	0.205330832	0.117195551	0.394268686	0	0.219453569	1.157989896	0.167845932	0	0.83120026	0	0.061770421	0	0.587582016	0	0	0.201581529	1.591885278	1.087254701	0.37730936	0
AC006963.1	1.210344314	0	0	0	0	0	0	0	0	1.36714163	0	0	0	0	0	0	0	0	0	0	0	0.612393245	0	0	0	0	0	0	0	0	0	0	0	0	0	0	0	0	0	0.426942613	0	1.624491457	0	0	0	0	0	0	0
AC006967.1	0	0.069286789	0	0	0.149582681	0	0	0	0	0	0	0	0	0	0	0	0	0	0	0	0	0	0	0	0	0	0	0	0	0	0	0.094383506	0	0	0	0	0	0	0	0	0	0	0	0	0	0	0	0	0
AC006967.2	0	0	0	0	0.407889809	0	0	0	0	0	0	0	0	0	0	0	0	0	0	0	0	0	0	0	0	0	0	0	0	0	0	0	0	0	0	0	0	0	0	0	0	0	0	0	0	0	0	0	0
AC006970.1	8.568864372	0.524549084	0	1.37141707	0.226488943	0	4.475772358	0.219272794	0.875159802	1.075437889	0.572131345	1.09932299	2.277150332	0.720534815	1.478141765	0	0.183522512	0.902154268	0.716322859	1.563720184	8.560935892	0.160576121	0	0.856436984	22.87125627	0.504776824	0.365350565	0.926679378	2.671321457	0.558193715	0.424796213	0.285819459	0.779254658	27.04525476	0.449715136	3.65032541	3.271344875	1.506416924	0.598657928	1.007540664	7.474911655	0	0.171857412	0	2.009337739	0.221925869	0.394094892	1.25365642	1.629418929
AC006978.2	0	0.245104617	1.096219188	0.400511442	7.672738036	0.21438352	0	0	0	0	0.44556375	0.321048531	0.443349089	0.420852917	0.671501506	1.893846999	0.214385157	0.087822325	0	0.228336018	0	0.281369869	0	0.214384805	0.35623298	0.09827737	0.533488625	0	0.222896621	0.21735471	0	0.083471298	0.227575121	0.232304454	0.350228604	0	0	0.879874149	0.437083209	0.850038895	0	0.373193983	0	0	0	0.777740209	0.230184554	0.133134684	0.271919332
AC006987.4	0	0	0	0	0	0	0	0	0	0	0	0	0	0	0	0	0	0	0	0	0	0	0	0	0	0	0	0	0	0	0	0	0	0	0	0	0	0	0	0	0	0	0	0	0	0	0	0	0
AC006987.5	0	0	0	0	0	0	0	0	0	0	0	0	0	0	0	0.443807917	0	0	0	0	0	0	0	0	0	0	0	0	0	0	0	0	0	0	0	0	0	0	0	0	0	0	0	0	0	0	0	0	0
AC006987.6	0	0	0	0	0	0	0	0	0	0	0	0	0	0	0	0	0	0	0	0	0	0	0	0	0	0	0	0	0	0	0	0	0	0	0	0	0	0	0	0	0	0	0	0	0	0	0	0	0
AC006989.1	0	0	0	0	0	0	1.022357867	0	0	0	0	0	0	0	0	0	0	0	0	0	0	0	0	0	0.905538798	0	0	0	0	0.552512354	0	0	0	0	0	0	0	0	0.444423538	0	0	0	0	0	0.542423581	0	0	0	0
AC006994.1	0	0	0.124311592	0	1.785186389	0.085089049	0	0	0	0.166207922	0	0.191136759	0	0	0.076148477	0	0.085089699	0.06971355	0	0.181253621	0	0.074450669	0.211032769	0	0.141389252	0	0	0	0	0.172536635	0	0.132519392	0	0	0.347515272	0	0	0	0	0.103809646	0	0	0	0	0	0.102895308	0	0.158523897	0.107925075
AC006994.2	0	0	0	0	0.17411897	0.168864486	0	0	0.112133453	0	0.146613369	0.105641463	0	0.138482235	0	0	0	0	0.137672724	0	0	0	0.081283529	0	0.23443791	0	0	0.178101916	0	0.071520868	0.081643146	0.329596155	0	0	0	0	0	0	0	0	0	0	0	0	0.07021491	0.085305497	0	0.262848912	0.089475433
AC007000.1	0	0	0	0	0.863766655	0	0	0	0	0	0	0	0	0	0	0	0	0	0	0	0	0	0	0	0	0	0	0	0	0	0	0	0	0	0	0	0	0	0	0	0	0	0	0	0	0	0	0	0
AC007000.3	0	0.418993005	0.214163091	0.547722013	40.3434011	0.146590785	0.275007968	0	0	0.286341779	0.761666985	0.548814994	0	0.287770065	0	0	0.146591904	0	0.286087877	0.312262398	0	1.410893676	0.242377129	0	0	0.403199557	0	0	0	0.297244839	0.678627215	0.684910285	0.311221829	0	0.119739348	0.971921002	0	0.601638792	0.478188776	0.447106227	0.542792726	0.170121282	0.411822587	0	0.291817204	0.177267275	0.629580751	0.637242194	0.557797562
AC007000.4	0	0.396854963	0.253559381	0	7.710902328	0.231409115	0	0	0.551762015	0.226010448	0	0.173272546	0	0.454275596	0.207094236	1.168142719	0	0	0.225810042	0	0	0.404953718	0	0.154273668	0	0.318246652	0.230342576	0	0	0	0	0	0	0	0.283531909	0.57535518	0	0.237437676	0.377435873	0.141160929	0	0.402831755	0.325052836	2.035326278	0.115166109	1.119340851	0	0.287415558	0.880542667
AC007001.1	0	0	0.155667799	1.592481315	20.77681107	0.106551809	0	0.12730913	0	0	0	0.239348867	0	0	0.095356077	0	0	0.087298013	0.103973728	0	0	0	0.088087807	0	0	0.097690639	0.106060724	0	0	0.108028535	0	0	0	0	0.087034422	0	0	0.218655292	0.60826326	0.129994467	0	0.12365532	0.0997799	1.249548571	0	0.386548492	0	0.13233985	0
AC007009.1	3.741064243	0	0	0.621773007	0	0	0.312188533	0	0.26451994	0	0	0	1.376552415	0	0	0	0	0	0	1.417918768	0	0	0	0	0.276516509	0	0	0	0	0	0	0.129584813	2.826387522	0	0	0	0	0.682979235	0	0	0.61617729	0	0	0	0	0	0	0	0
AC007009.2	0	0.364374274	0.465613507	0	78.66446323	0	4.783174306	1.523162803	1.013205842	0	0	0	0	0	0.570433677	0	0	0	3.109928485	0	0	0	0.526953848	0	0	1.753198075	0	0	0.662719418	0.646242128	0	1.489068342	1.353259204	0	0	0	0	1.308027195	2.079267267	0.388822737	0	0	0	11.21246708	0	2.312388299	0.684388004	0.395837944	0
AC007016.1	0	1.839791417	0.213724233	0	0.722165564	0	0	0.349578348	0	0	0.304042477	0.438152298	0	0	0.523676818	0.738467272	0.585166042	0	0.285501631	0.623245032	0	0.256000455	0.241880455	0.975275137	0.48617042	0.804746657	0	0	0.608398154	0	0	0.227835593	0.621168159	4.438538375	0.716963885	0	0	0	0.23860444	0.535428031	0.541680446	0	0	0	1.164876871	0.707616092	0.314145313	0.363392211	1.113309069
AC007021.1	0	0	0	0	0	0	0	0	0	0	0	0	0	0	0	0	0	0	0	0	0	0	0	0	0	0	0	0	0	0	0	0	0	0	0	0	0	0	0	0	0	0	0	0	0	0	0	0	0
AC007036.1	0	0.060548841	0.386859887	0.395757597	8.758132524	0	0	0	0.505099648	0.620690413	0.11006879	0.237928399	0.438086785	0.41585763	0.47395083	0.534676601	0.211840526	0.26033977	0.103356674	0	0	0.37070689	0.175130062	1.200427676	0.704009392	0	0.105431283	0.26741712	0.110125482	0	0.122585851	0.65984433	0	0.918188524	0.173035794	0	0.377612213	0	0.345516222	0.38766896	0	0.491685842	0.595126409	0	1.475971584	0.384254435	2.61570252	0.460440576	0
AC007040.2	0	0	0	0	0	0	0	0	0	0	0	0	0	0	0	0	0	0	0	0	0	0	0	0	0	0	0	0	0	0	0	0	0	0	0	0	0	0	0	0	0	0	0	0	0	0	0	0	0
AC007040.3	0	0	0	0	0	0	0	0	0	0	0	0.814029143	0	0	0	0	0	0	0	0	0	0	0	0	0	0	0	0	0	5.878507072	0	0	0	0.785354143	0.592010788	0	0	0	0	0	0	0	0	0	0	0	0	0	0.459640293
AC007041.1	0.587881524	0.070666526	0.067725601	0	0.419543804	0.030904638	0.405845093	0.258476112	0.098250264	0.060367293	0.03211531	0.208264599	0.127822725	0	0.193601733	0	0.154524366	0.050640406	0.060313765	0.197495829	0.250721179	0.081122222	0.051098555	0.103016075	0.410824528	0.085003543	0.184573208	0	0.128527402	0.062665904	0.143069894	0.048131502	0.196837703	0.334880447	0.151462501	0.563482772	0.110177763	0.634195004	0.226829157	0.188520115	0.114432926	0.071730792	0.173642944	0.543634768	0.461412267	0.149487729	0.132729795	0.095960714	0.235192566
AC007056.1	0	0	0	0	0	0	0	0	0	0	0	0	0	0	0	2.19739042	0	0	0	0	0	0	0	0	0	0	0	0	0	0	0	0	0	0	0	0	0	0	0	0	0	0	0	0	0	0	0	0	0
AC007064.2	0	0	0	0	0	0	0	0	0	0	0	0	0	0	0	0	0	0	0	0	0	0	0	0	0	0	0	0	0	0	0	0	0	0	0	0	0	0	0.116438967	0	0	0	0	0	0	0	0	0	0
AC007064.3	0	0	0	0	0.245415596	0	0	0	0	0	0.206647255	0	0	0	0	0	0	0	0	0	0	0	0	0	0	0	0	0	0	0	0	0	0	0	0	0	0	0	0	0	0	0	0	0	0	0	0	0	0
AC007096.1	0	0	0	0	4.973624127	0	0	0	0	0	0	0	0	0	0	0	0	0	0	0	0	0	0	0	0	0	0	0	0	0	0	0	0	0	0	0	0	0	0	0	0	0	0	0	0	0	0	0	0
AC007098.2	0	0	0	0	4.5612528	0.194522376	0	0	0	0	0	0	0	0	0.348166604	0	0	0	0.189815799	0	0	0.340403874	0	0	0	0	0	0	0	0.197218306	0	0	0	0	0	0	0	0.399179962	0	0.1186598	0	0	0	0	0	0.235229327	0	0	0.246727895
AC007099.1	0.312544608	0.792091249	11.35389696	1.125487849	0.966543953	9.458383791	0.339060457	1.439613788	3.351702027	1.412136164	5.509198367	3.563638691	0.996693647	2.956624925	2.264405078	10.03567675	0	0.740375549	39.68111282	0	1.344055941	2.846465815	1.294927938	0	1.301377698	5.081562015	2.098838793	14.44955123	2.192287019	1.526985619	0	0.140738949	1.279029797	0	0	0.399430825	0.644330712	1.607162529	1.424780608	1.102484721	0.111535889	0	0.789818959	0	4.977022446	1.384180675	0.517478187	0.299300252	0.076412774
AC007100.1	0	0	0	0	0	0	0	0.356891703	0	0	0	0	0	0	0	0	0	0.122363323	0	0	0	0	0	0.099567838	0	0	0	0	0	0	0	0	0	0	0	0	0	0	0	0.182209818	0	0	0	0	0.29731167	0.541814832	0	0.09274864	0
AC007114.1	6.786421803	3.866202824	6.404227885	4.679660003	1.957871085	7.180719575	2.976197346	24.44186392	1.990860603	2.446463969	2.255959618	4.814038232	7.252257725	11.3098684	6.202048495	4.004133654	6.262303259	5.814762355	4.481206893	4.268681766	1.524120852	3.506757106	3.037226391	2.56058202	0.971203599	5.205597091	4.321819429	2.740478138	7.292238925	4.317350918	4.831746399	8.127468534	4.077187965	0.904764715	2.932703735	9.964747961	0.297673253	4.112253919	2.247067783	2.546675233	10.35718354	3.197683184	3.36217419	3.427124442	5.900680385	4.341700604	13.62692559	5.859327511	1.376770514
AC007114.2	0.086513749	0.038131202	0.316717247	0.124616034	15.49695438	0.383546689	0.218991395	0.079698311	0.291583648	0.390885624	0.22527978	0.437026469	0.413833908	0.523780505	0.149237496	1.262691061	0.583662462	0.027325236	0.22781443	0.497314887	0.067643766	0.933824597	0.193007156	0.100056258	0.41564675	0.24462594	0.199189025	0.084204223	0.052014418	0.693189407	0.714096227	1.129757995	0.354041184	0.036139866	0.204320472	0.331692732	0	0.718635824	0.367186651	0.590000583	0.092620903	0.619287563	0.265473737	0.977806053	0.116188373	0.504141341	0.376005743	0.269254869	0.126908392
AC007126.1	0	0	0	0	0.055283957	0	0	0	0	0	0.093101482	0	0.061759149	0.029312701	0	0	0.014932076	0	0	0	0	0	0.024688907	0	0.024811877	0	0.014863143	0	0	0	0	0	0	0	0.012196834	0	0	0	0	0	0	0	0	0.175109296	0.014862474	0	0	0	0.018939372
AC007128.1	0.399746746	1.497611695	0.196999994	0.431852056	2.61507336	2.581279389	1.373258894	1.242861391	2.327147364	2.558687086	1.361217695	1.730855274	1.115430897	2.722711695	0.930918208	3.889606356	0.34674167	0.978510373	1.804530549	0.656543067	0.625111628	2.89903591	0.891811802	0.77053578	0.832235603	0.77709661	2.415986587	2.723527196	1.842596028	3.437324562	0.624241818	0.600020343	3.026392953	0.584459451	2.611972045	3.256827028	1.92290817	2.688055888	2.890551797	3.924738513	0.784603517	1.386033995	0.541169995	0.225903276	2.30083613	2.329443151	0.041366139	2.177215503	1.612585829
AC007128.2	0	0.801941634	0.170792727	0	1.635121594	1.480790971	0	0.465595616	1.362739736	0.456708885	1.295831692	1.225487105	1.611738499	2.294934849	0.348736746	2.950644341	0.311747848	0.638533498	1.749165017	0.332034471	0.474207907	1.704806522	0.193293115	0.467621004	0.647519555	0.571639547	2.249737839	1.180605714	1.539592708	3.555742713	0.901996326	0.121379661	1.32371206	0.168902583	1.273210975	1.421010046	0	0.639733825	1.65251809	1.806582496	0.288580849	0.452232884	0.14596623	0	0.930884137	1.319441358	0	0.919588587	0.790822163
AC007151.1	0	0.084492585	0	0	17.14657286	0	0	0	0	0.288713139	0.153594957	0.110672009	0	0	0.132274476	0	0.147805915	0	0	0	0	0.517301126	0	0.098537115	0	0	0	0	0	0	0	0.23019414	0	0	0	0	0	0	0	0.090161794	0	0	0.138411042	0.866664122	0	0	0	0.275365526	0
AC007160.1	13.15822596	0.255861559	0	1.672354986	0.552377422	0.223792201	3.358718008	0.534778163	2.490135989	0	0.465118272	0	1.851225662	0.439322951	0.400555309	1.694539321	0.447587819	0.183353192	0	2.383570344	6.354485057	0	0.555036028	0.29839139	14.50281416	0	0.222760768	0.565012975	0	0	0.259005841	0.348538463	4.276129398	9.214986075	0.182799569	12.98306699	8.776228666	3.214712605	0.730024871	0.409543697	6.629217746	0.259714935	0.41913814	9.185552972	1.559255248	0.541248672	0.240286697	0.416932756	0.283853096
AC007161.1	0.165046952	0	0	0	9.069549879	0.047720396	0	0.057016789	0	0	0	0.035731671	0	0	0.085412529	0	0	0	0	0	0	0.167016339	0.03945109	0	0.079295175	0	0.047500458	0	0.049615357	0.048381764	0	0	0	0	0.07795864	0.079098517	0	0.09792717	0.077833534	0	0	0	0.044687522	0	0.047498322	0.11541332	0.102475209	0.088904779	0.060527498
AC007179.2	0	0	0	0	0.162687278	0	0	0.017500435	0	0	0	0.010967292	0	0	0.026216074	0	0	0	0	0	0	0	0	0	0.024338446	0	0	0	0	0	0	0	0	0	0	0	0	0	0	0	0	0	0	0	0	0	0	0	0
AC007182.2	9.213068659	2.233378635	1.297231661	2.654135524	4.383293474	1.775863484	4.66418987	4.880183308	0.846858615	2.428206775	2.214518339	3.856176196	0.734503714	1.743084844	3.019609117	2.689343499	0.710350817	1.454966876	1.039737285	3.782880297	1.800889067	2.64151713	2.055382174	2.60461539	5.311593246	3.744807829	1.237375109	0.896712135	2.031020703	0.720190232	2.877413154	3.042341953	8.67163112	1.53945041	2.320917916	0.883070015	3.165555116	2.915403898	4.199912987	1.191615949	4.602936326	0.824368799	3.658596351	3.123871427	4.418998081	0.858996648	1.716077383	4.852461167	4.504932221
AC007192.1	0	0.13492194	0	0	0.017134228	0.027767294	0	0.016588315	0.02206905	0.027119496	0.086565186	0	0	0	0.012424849	0.03504201	0	0.011374887	0.013547724	0	0	0.024295648	0.011477797	0.02776746	0	0.025458082	0.041458976	0	0.014434962	0.070380317	0	0.10811335	0	0	0.045362165	0	0	0	0.011322342	0.008469107	0	0.048336677	0	0	0.069095186	0.016789024	0.074534672	0.008621908	0.052829135
AC007192.2	0	0	0	0	0	0	0	0	0	0	0	0	0	0	0	0	0	0	0	0	0	0	0	0	0	0	0	0	0	0	0	0	0	0	0	0	0	0	0	0	0	0	0	0	0	0	0	0	0
AC007193.2	0	0	0	0	0.186661438	0	0	0	0	0	0.157174501	0	0	0	0	0	0	0	0.147589826	0	0	0	0	0	0	0	0	0	0	0.306691179	0.350096879	0	0.321112354	0	0	0	0	0.931138003	0	0	0	0	0	0	0	0.182900769	0	0	0
AC007204.1	0	0	0.093961645	0	6.82609108	0	0	0	0	0	0	0	0	0	0	0.324659485	0	0	0.125517834	0	0	0	0	0	0	0.117932843	0	0	0	0	0.148870024	0	0	0	0	0	0	0	0.10489997	0	0	0	0	0	0	0	0	0	0.326303199
AC007204.2	0.200414156	0	0	0	0.143026297	0	0	0	0	0	0.12043241	0	0	0	0	0	0	0	0.113088309	0	0	0	0	0	0	0	0	0	0	0	0	0	0	0	0	0	0	0	0	0	0	0	0	0	0	0	0	0	0
AC007216.1	0.205416173	0	0	0	0.146596005	0.05939244	0	0	0	0	0.061719105	0.08894273	0	0.116592364	0	0	0	0	0	0	0	0	0	0	0	0	0	0	0	0	0	0.046249488	0.378282107	0	0.048513364	0	0.211739294	0	0	0	0	0	0.055617748	0	0	0	0.063769931	0	0.075332062
AC007216.2	0	0.95648247	0.271607879	2.083911095	15.83122323	0.371821417	0	0.666383726	0.295518371	1.815734977	0.772774629	0.556818546	0.768933576	0.364958389	0.166376489	2.346172063	0	0	0.544237485	0	0	1.4640026	0.307389745	0.247882431	0	2.215847567	0.740215467	0	0.386586327	0.376974575	1.290982241	0.723852666	0.789401203	0.402903037	1.062998538	0.616309281	3.976728614	0	1.212905906	1.134066315	3.441927833	1.726022173	0.348190278	0	0.740182179	1.124077645	1.596905343	1.500885539	0.707415138
AC007216.5	0	0	0	0	0	0	0	0	0	0	0	0	0	0	0	0	0.654956488	0	0	0	0	0	0	0	0	0	0	0	0	0	0	0	0	0	0	0	0	0	0	0	0	0	0	0	0	0	0	0	0
AC007224.1	0	0	0	0	2.447338856	0	0	0	0	0	0	0	0	0	0	0	0	0	0	0	0	0	0	0	0	0	0	0	0	0	0	0	0	0	0	0	0	0	0	0.302417684	0	0	0	0	0	0	0	0	0
AC007224.2	0	1.120272278	0.306757134	2.092083296	0.172753331	0.55991931	0.262605648	1.672492489	0.445015899	1.093713304	0.581853838	1.886632248	0	1.373960994	0.125271709	1.059917732	0.139980896	0.458742497	1.639115249	0.596359953	0	1.347265138	0.347169594	0.186640889	0.232599181	0.51335473	0.696673381	0.706820153	0.145538382	0.42575952	1.134039302	1.635055435	2.674677016	0	0.114339339	0.232022318	0	2.010771218	0.4566234	0.426942613	0	0.649796583	0.393250196	1.641563808	0.13932841	3.21618451	0.150296973	1.303936757	1.242831301
AC007225.1	0.134482702	0.066682874	0.198824068	0	1.151688874	0.233299713	0.145892027	0.092916249	0.123615528	0.151904626	0.12121955	0.116458781	0	0.152662333	0.069595394	0.098140531	0.038883582	0.063714236	0.075884965	0	0	0.136087388	0.064290666	0	0	0.071299268	0.154816307	0	0.080854657	0	0	0.090836413	0	0	0.063521855	0.064450644	0	0	0	0.379504545	0	0	0.546180828	0.227994973	0.038702336	0	0.083498319	0.048293954	0.19727481
AC007225.2	0	0.31882749	0	0	7.22729756	0	0	0	0	0	0	0.417613909	0	0	0	0	0	0	0	0	0	0	0	0	0	0	0	0.704059137	0	0	0	0.2171558	0	0	0	0	0	0	0	0	0.516289175	0	0.261142708	0	0.832704951	0	0	0	0
AC007228.9	1.859263856	6.146072094	1.61001297	4.820613618	1.525901034	4.89191551	1.210200728	5.138380539	2.81988614	1.995120842	4.078015511	2.052849096	1.77873791	1.371891776	2.54976981	2.035233597	4.300617901	3.391343725	4.144073379	4.122427986	0.10902973	3.668825794	3.599793156	3.153781286	1.518550378	5.717256373	2.889515799	3.528778325	3.968331934	2.071089229	5.723873068	3.474492798	0.342390883	0.699012498	6.323103178	2.138518952	1.149897431	5.405461783	1.534399037	2.820135993	0	5.302839207	3.070786546	0.630419836	0	4.355462298	3.982643445	3.271624455	3.272860396
AC007241.1	0	0	0	0	0	0	0	0	0	0	0	0	0	0	0	0	0	0	0	0	0	0	0	0	0	0	0	0	0	0	0	0	0	0	0	0	0	0	0	0	0	0	0	0	0	0	0	0	0
AC007250.1	0	0	0	0	0	0.211212166	0	0	0	0	0	0	0.87358134	0	0	0	0	0	0	0.449916532	0	0.184805062	0.174611926	0.563235819	0.350963262	0.193647125	0	0	0	0	0	0	0	0	0	0	0	0	0	0.12884067	0	0	0	0	0.210229258	0	0.226779457	0	0.535793714
AC007253.1	0	0	0	0	0.297314507	0	0	0	0	0	0	0	0	0	0	0	0	0	0	0	0	0	0	0	0	0	0	0	0	0	0	0	0	0	0	0	0	0	0	0	0	0	0	0	0	0	0	0	0
AC007255.2	0	0.19402497	0	0	7.26056789	0	0	0	0	0.220995953	0	0	0	0.222098291	0.101249718	0	0	0	0	0	0	0	0	0	0	0	0	0	0.117630071	0.229410835	0	0.088101244	0	0	0	0.187529924	0.806689798	0	0.092265425	0.207043486	0	0	0	0	0	0	0	0.070259667	0
AC007274.1	0.186488097	0	0	0	0	0	0	0	0	0	0	0	0	0	0	0	0	0	0	0	0	0	0	0	0	0	0	0	0	0	0	0	0	0	0	0	0	0	0	0	0	0	0	0	0	0	0	0	0
AC007274.2	0	0	0	0	0	0	0	0	0	0	0	0	0	0	0	0	0	0	0	0	0	0	0	0	0	0	0	0	0	0	0	0	0	0	0	0	0	0	0	0	0	0	0	0	0	0	0	0	0
AC007274.3	0	0	0	0	0	0	0	0	0	0	0	0	0	0	0	0	0	0	0	0	0	0	0	0	0	0	0	0	0	0	0	0	0	0	0	0	0	0	0	0	0	0	0	0	0	0	0	0	0
AC007275.1	0	0	0	0	0	0	0	0	0	0	0	0	0	0	0	0	0	0	0	0	0	0	0	0	0	0	0	0	0	0	0	0	0	0	0	0	0	0	0	0	0	0	0	0	0	0	0	0	0
AC007278.2	0	0	0.043457261	0	0.660781491	0	0	0	0	0.116207039	0	0	0	0	0.053240477	0	0.118983762	0	0.058051998	0	0	0	0	0	0	0	0	0	0	0	0.068852386	0	0	0	0	0	0	0.244165076	0.048516236	0	0	0	0.055710444	0	0	0.143881939	0	0	0.075457615
AC007279.1	0	0.34130159	0.124608633	0.637373047	2.631547157	0.511754208	0	0	0	0.666420293	0.354534597	0.255457971	0	0.167436107	0.228991297	0.430552006	0	0.139760259	0.332914686	0.181686724	0.172988627	0.59702854	0.141024686	0.113723839	0.566908399	0.469195184	0.16979853	0.64601842	0.266037902	0.345897818	0.888417886	0.26567209	0	1.478755233	0.348345655	0.141375606	0.304074828	0.175028729	0.208671984	0	0.157909234	0.197966701	0.079871605	2.000472025	0.169790894	0.515705873	0.091578801	0.264837812	0.757280721
AC007283.2	3.760054417	0	0	2.708026601	20.1253246	0.362384325	1.359684067	0.432980289	0.576035809	1.415720266	2.259483179	0.542686095	0	0	0.648614943	0	0	0.89070561	0.707232468	0.77193801	0.734982137	0.317076705	0.599175949	0	2.408641269	0.332247351	0.721428273	0.914919488	0	1.469626768	0.419405398	0.846576925	0.769365639	0	0.296005394	0.600666914	1.291932139	1.487299958	0.591060746	0.221056581	1.341827704	0	0	2.124866859	0	0.438219102	0	1.575314458	0.919280585
AC007285.1	0.259087345	0.29975806	0.16416174	0	3.697972668	0.224731517	0	0.447518977	0	0.585303027	0	0.112181701	0	0.588222545	0.268157699	1.134434509	0	0.368245551	0.51168603	0.319143311	0	0.327723562	0.247718073	0	0.871331666	0.137361444	0.745652517	0.756512651	1.090392494	0.835435783	0.866976531	0.233334249	0.795199532	0.16234498	0.734267316	0.248334485	0	0.307448155	0.671998235	0.731133624	0.138688383	0.17387002	0.350747814	0	0	0.36234696	0.804317486	0.604763953	0.285044505
AC007285.2	0.238330348	0.630269015	0.906058716	0	19.0495565	0.137817977	0	0.823331245	1.095357668	0.538410989	0.859301518	0.619165024	0	0	0.616685056	1.391397795	0	0.112914418	0.537933576	0.88072464	0	0.964696694	0.341807902	0.918792021	0	0.379069854	0.411548368	0.347952006	1.003034794	1.537008304	0.638014389	0.751241686	0	0.298677155	0.67544088	0	0	0.848450073	1.123928252	0.420348904	0.255154496	0.799701393	0.516235779	0.808105736	0	1.166610313	0.443927354	0.599106078	0.524415855
AC007292.1	1.65489437	2.133494409	1.8874199	4.290733837	2.125838577	1.531146639	0.359058661	1.372071586	3.042333897	2.616994969	3.182256917	1.289788803	0.39580495	0.563581856	2.483603999	8.936839859	1.913947913	1.88170515	1.120574768	4.484690797	1.552723656	3.349282088	1.740501719	1.275963182	3.657357101	3.509529659	1.809856585	2.174466825	0.99496749	1.649390096	1.329054103	6.855835656	2.641213675	1.866532032	3.673879282	1.903453866	0.682334132	2.160173599	4.292321167	2.802025511	0.708686482	2.665385447	2.509210366	0.561124358	1.333518563	1.851563821	1.746749007	2.377150121	3.520006691
AC007292.2	0.681319647	0.653138875	0.546813213	1.619286326	3.063225456	0.669771029	0.147824371	0.470734641	0.563637687	1.385249466	0.859775746	0.560506086	0.814764054	0.541395226	1.057757812	1.392165675	0.433384563	0.096837199	0.461340385	0.503548967	0.399534992	1.309953762	0.358282087	0.472782384	1.047466512	0.325096332	0.274516994	0.198939447	0.368665106	0.639109213	0.775159315	0.920395443	1.087387087	0.597683975	0.707995242	0.391825768	0.842750435	1.616987261	1.060288606	0.817128577	0.437649102	0.457224417	1.033041354	0.462029549	0.666654148	0.571716312	0.676834052	0.807404548	0.599663163
AC007298.1	0.376387561	0	0	0	1.880272536	0	0	0.130026093	0	0.212573851	0	0	0	0	0.097391116	0	0	0.08916108	0.10619268	0.4636335	0.220718721	0	0	0	0.180831681	0	0.108324215	0	0	0.110334022	0.125949487	0	0.462088509	0	0	0.541149613	0	0	0	0.06638437	0	0	0	0	0	0.131599334	0	0	0
AC007304.1	0	0	0	0	24.47338856	0	0	0	0	0	0	0	0	0	0	0	0	0	0	0	0	0	0	0	0	0	0	0	0	0	0	0	0	0	0	0	0	0	0	0	0	0	0	0	0	0	0	0	0
AC007308.1	0	0	0	0	0	0	0	0	0	0	0	0	0	0	0	0	0	0	0	0	0	0	0	0	0	0	0	0	0	0	0	0	0	0	0	0	0	0	0	0	0	0	0	0	0	0	0	0	0
AC007314.1	0	0.072229945	0.092298607	0	14.19023379	0	0.474084533	0.150968349	0.401695768	0.246811409	0.1313033	0.378439507	0	0	0.113077118	0	0.126354437	0.103521537	0	0	0	0.884447589	0.104458108	0	0	0.115845537	0	0	0	0	0	0.491963582	0.268256692	0	0	0	0	0.259290347	0.103043334	0.154152731	0	0.146635512	0	0	0.125765468	0.458384937	0	0.470801944	0
AC007318.1	15.69463501	3.381525613	6.274419472	6.05540568	3.500166809	11.99282336	12.61759034	9.294578009	5.538705264	2.690832674	12.63104955	12.74172744	3.686691741	10.33979727	15.73645867	15.74838038	23.98582987	10.09129353	6.483900841	15.88036832	9.039195746	14.96019002	7.636942945	14.15377729	18.71618157	15.15590981	2.581091845	2.659601371	2.359010322	19.14226399	14.9115043	11.23195856	8.085762147	9.483084422	13.0393568	6.447112755	9.533315361	9.145797415	19.03202184	12.75303268	13.20200061	7.241064645	5.615309269	6.176826362	18.55076334	10.97487659	17.66202685	18.77017702	17.06147202
AC007318.3	0.508045761	1.175594366	0.858415025	0	3.263118475	0.587569647	0.551147657	3.159152479	0.933983986	0.573861919	0.305293681	1.539843879	1.21510491	2.306897472	2.892075269	0	0	0.240698224	0.286676535	0	0.595849716	0.771161864	0.971503391	0	0	1.616116744	0	0	1.2218037	0.297856454	2.380082485	0.686319565	1.247448814	0	0	0.48696042	0	0.602876732	0.718759055	0.716841918	0	1.363770606	0	0	1.169670603	0.710528092	1.261752369	1.277106783	0.372630196
AC007322.3	0	0	0	0	0	0	0	0	0	0	0	0	0	0	0	0	0	0	0	0	0	0	0	0	0	0	0	0	0	0	0	0	0	0	0	0	0	0	0	0	0	0	0	0	0	0	0	0	0
AC007326.1	0.269552664	0	0	0	0	0	0	0.372476493	0	0	0	0	0	0	0	0	0	0	0	0	0	0	0	0	0	0	0	0	0	0	0	0	0	0	0	0	0	0	0	0	0	0	0.14596623	0	0	0	0	0	0
AC007326.2	0	0	0.006880685	0	0	0	0	0.011254403	0	0	0	0	0	0	0	0	0	0	0	0	0	0	0	0.006279645	0	0	0	0	0	0.009549956	0	0	0	0	0.007694031	0	0	0	0	0	0	0	0	0	0	0	0	0.005849565	0
AC007327.1	0	0	0	0	2.336096181	0	0	0	0	0	0	0	0	0	0	0	0	0	0	0	0	0	0	0	0	0	0	0	0	0	0	0	0	0.586040781	0	0	0	0	0	0	0	0	0	1.585601406	0.538314312	0	0	0	0
AC007333.1	0	0	0	0	0	0	0	0	0	0	0	0	0	0	0	0	0	0	0	0	0	0	0	0	0	0	0	0	0	0	0	0	0	0	0	0	0	0	0	0	0	0	0	0	0	0	0	0	0
AC007333.2	0	0	0	0	0	0	0	0	0	0	0	0	0	0	0	0	0	0	0	0	0	0	0	0	0	0	0	0	0	0	0	0	0	0	0	0	0	0	0	0	0	0	0	0	0	0	0	0	0
AC007339.1	0	0	0	0	0	0	0	0	0	0	0	0	0	0	0	0	0	0	0	0	0	0	0	0	0	0	0	0	0	0.882672175	0	0	0	0	0	0	0	0	0	0	0	0	0	0	0	0	0	0	0
AC007342.1	0	0	0.073865032	0	10.73223952	0	0	0.120817446	0	0	0	0.151429406	0	0	0	0.255220984	0	0	0	0	0	0.088476078	0	0	0	0.092709247	0	0	0	0.102519998	0	0.078742046	0.429362694	0	0.082596406	0	0	0	0.082463858	0	0	0	0	0	0	0	0	0.062795821	0
AC007342.2	0	0	0	0	0	0	0	0	0	0	0	0	0	0	0	0	0	0	0.176360501	0	0	0	0	0	0	0	0	0	0	0	0	0	0	0	0	0	0	0	0	0	0	0	0	0	0	0	0.19405432	0.112237594	0
AC007342.3	0.0571287	0.217174486	0.036197626	0	0.265005688	0.066070997	0.154938548	0.236826794	0.078768432	0.193588773	0.034329646	0.037104059	0.068318022	0.194554403	0.133039599	0	0.115625127	0.324792235	0.193417116	0.422226158	0.033501037	0.231241503	0.054621778	0.253273673	0	0.015144083	0.164416207	0.083405432	0.583904568	0.150720052	0.07646725	0.167212981	0	0.107391092	0.256350808	0	0.235548942	0.203376741	0.269409919	0.272049967	0	0.172522346	0.201083511	0.193706049	0.49322644	0.019974355	0.372438821	0.246185191	0.481867229
AC007342.6	0.047592567	0.078662141	0.120621541	0.102829846	5.604160681	0.165126551	0.154890764	0.098647398	0	0.053758075	0.285992153	0.309105129	0	0.324157336	0.147776188	0.208387835	0.110085208	0.067644181	0.134276018	0.058624436	0	0.433444101	0.068256165	0.055042514	0.091461513	0.454182385	0.136971251	0.138966183	0.114455782	0.223220103	0.286663751	0.364326153	0.233716316	0.178929953	0.269759735	0.273704045	0	0.451808931	0.246882929	0.117516201	0	0.287448565	0.103087947	0.484115772	0.109572073	0.366083575	0.147747603	0.324727504	0.523607195
AC007342.7	0.105652649	0.576263294	0.959518464	1.255518538	14.40128539	1.130260739	0.458464289	0.985460915	1.553842422	2.028774998	1.047560986	2.264443071	0.252691907	2.458667043	1.093514281	0.925217019	0.641504236	0.675747132	0.804828732	0.39042821	0.061956132	0.935491606	0.959655789	1.120084924	0.20303908	1.008257686	1.003424305	0.925489803	1.810355482	2.415734373	0.848501807	2.14089415	1.426799606	0.993034443	1.721695046	1.569650339	0.435619395	2.131351117	1.370163282	1.229857796	0	1.028079959	1.458912794	1.253826015	1.702704062	1.95782869	0.918374318	1.650425729	2.440990873
AC007346.1	0	0	0	0	0.996653833	0	0	0	0	0	0	0	0	0	0	0	0	0	0	0	0	0	0	0	0	0	0	0	0	0	0	0	0	0	0.043976669	0	0	0	0	0	0	0.062480441	0	0	0	0	0	0.033434276	0
AC007346.2	0	0	0	0	0.88894371	0	0	0	0	0	0	0	0	0	0	0	0	0	0	0	0	0	0	0	0.265976642	0	0	0	0	0	0	0	0	0.173447047	0	0	0	0.164236599	0	0	0	0	0	0	0	0	0	0	0
AC007347.1	0	0	0	0	13.79567526	0	0	0	0	0	0.528016828	0.380459647	0	0.997466345	0	0.641231368	0	0	0	0	0	0.22229221	0	0	0	0.232927858	0	0	0.264144394	0	0	0.395671778	0	0	0	0.421108121	0	0.521348918	0.207186774	0.309951221	0	0	0	0	0.252873627	0	0.272780984	0.157771707	0.322238924
AC007349.1	0	0	0.088839374	0	0	0	0	0	0	0	0	0	0	0.238746203	0.108839134	0	0	0	0	0	0	0	0	0	0	0	0	0	0	0	0	0	0.258202778	0	0	0	0	0	0	0	0	0	0	0	0	0	0	0	0
AC007349.4	0	0	0	0	0.165609396	0	0	0	0	0	0	0	0	0	0	0.338695516	0	0	0	0	0	0	0	0	0	0	0	0	0	0	0	0	0	0	0	0	0	0	0	0	0	0	0	1.573679591	0	0	0	0	0.170205146
AC007351.1	0	0	0	0	0	0	0	0	0	0	0	0	0	0	0	0	0	0	0	0	0	0	0	0	0	0	0	0	0	0	0	0	0	0	0	0	0	0	0	0	0	0	0	0	0	0	0	0	0
AC007351.3	0	0	0	0	0	0	0	0	0	0	0	0	0	0	0	0	0	0	0	0	0	0	0	0	0	0	0	1.653570083	0	0	0	0	0	0	0	0	0	0	0	0	0	0	0	0	0	0	0	0	0
AC007358.1	0	0	0	0	0	0	0	0	0	0	0	0	0	0	0	0	0	0	0	0	0	0	0	0	0	0	0	0	0	0	0	0	0	0	0	0	0	0	0	0	0	0	0	0	0	0	0	0	0
AC007362.1	0	0.025144744	0.032131061	0	3.202802052	0.043986267	0	0.052555217	0	0	0.045709405	0.164678313	0	0	0.078728986	0.222040683	0	0	0.042921995	0	0	0.076973643	0.036364036	0	0.292361263	0	0	0	0.045732948	0.089191766	0.203629978	0.068505095	0	0	0.035929182	0.072909046	0	0.090264354	0.143486096	0.134159416	0	0.051046866	0.041190717	0	0	0	0.094456508	0.136579944	0.223164849
AC007363.1	0	0	0	0	0	0	0	0	0	0	0	0	0	0	0	0	0.115145576	0	0	0	0	0	0	0	0	0	0	0	0	0.116740513	0	0	0	0	0	0	0	0	0	0	0	0	0	0	0	0	0	0	0
AC007370.2	0	0	0	0	0.52326176	0	0	0	0.042122886	0	0	0.019842086	0	0	0	0	0	0	0	0	0	0	0	0	0	0	0.026377389	0	0	0	0	0	0	0	0	0	0	0.1087595	0.021610796	0	0	0	0	0	0.026376202	0	0	0	0.03361141
AC007375.1	0	0	0	0	5.362864276	0	0	0	0	0	0	0	0	0	0	0	0	0	0	0	0	0	0	0	0	0	0	0	0	0	0	0.483407694	0	0	0	2.057937079	0	0	0.506256378	0	0	0	0	0	0	0.750688375	0	0	0
AC007376.1	0	0	0	0	0	0	0	0	0	0	0	0	0	0	0	0	0	0	0.230670192	0	0	0	0	0	0	0	0	0	0	0	0	0	0	0	0	0	0	0	0.096389873	0	0	0	0.110683002	0	0	0	0	0	0
AC007381.1	0	0	0	0	0.043942244	0.320452573	0	0	0	0	0.074001361	0.026660639	0	0	0	0	0	0	0	0.151692557	0	0	0	0	0.059164879	0	0	0	0	0.036099311	0	0.027726626	0	0	0	0	0.126937971	0	0	0	0	0	0	0	0	0.086113878	0	0	0
AC007381.2	0	0	0.049950874	0	0	0	0	0	0	0	0	0	0	0	0	0	0	0	0	0	0	0	0	0	0	0	0	0	0	0	0	0	0	0	0	0.113344236	0	0	0.055765789	0	0	0	0.064034994	0	0	0	0	0	0
AC007383.2	0.955165339	3.552120583	3.681678949	2.321726868	6.560950976	5.454339702	2.84955065	9.569115634	5.487381739	3.50644062	5.524516495	9.098651978	1.427807026	11.24947174	7.476322237	8.887317927	3.314054491	4.412180015	7.006662861	2.647284509	0.700152229	4.168301408	5.022879235	4.971073579	2.868123368	6.836455163	5.360477193	4.706437868	5.527361951	11.40986101	3.196242299	18.01091044	5.27692564	0.299254867	4.060484052	2.861010204	1.476850859	3.400364701	3.096781036	5.0539435	1.533888149	3.285117637	4.784417278	0.404834402	5.635120028	14.94479711	4.003074128	8.275080273	5.079158591
AC007383.4	0	0	0	0	0	0	0	0	0	0	0	0	0	0	0	0	0	0	0	0	0	0	0	0	0	0	0	0	0	0	0	0	0	0	0	0	0	0	0	0	0	0	0	0	0	0	0	0	0
AC007383.5	0	5.043922536	3.515643558	5.99417124	9.899348182	4.010657981	4.514456648	2.875183717	2.550091109	4.700509423	5.001327935	7.207359151	0	7.873259631	3.589245609	4.04912392	0.802137721	1.971561856	3.913617869	0	0	11.22950309	0	0.534757603	0	2.941695646	7.185911951	4.050317732	0.833983986	4.879491123	8.35512102	6.246279188	1.702977875	3.476736319	5.896826559	2.659132181	0	13.16845356	6.541514997	8.318185285	0	5.585330178	2.253456179	0	1.596797509	5.819943584	2.583756959	9.962662866	3.052218123
AC007386.1	0.212122199	0.14024027	0	0	1.059672494	0.367988206	0	0	0.194981193	0.239602141	0	0.45923179	0	1.926378301	0	0.619195926	0	0.100497712	0.119694842	0.522583464	0	0.429306604	0.202813852	0.081775647	0	0.112461732	0	0	0	0.124362746	0	0.286556107	0	1.063331727	0.100194266	0.203318526	0	0.755149721	0.400133907	0.673424946	0.454192539	0.427057033	0.344600687	0	0.244183811	0.741659477	0.263407067	0.380874998	0.155582711
AC007389.2	0.403448105	0.133365747	0	0	0	0	0	0	0	0	0	0	0	0	0	0	0	0	0	0	0.473174774	0	0	0	0	0	0	0	0	0	0	0	0	0.505603811	0	0	0	0	0	0	0	0	0.218472331	0	0	0	0	0.144881862	0
AC007389.4	0	0	0	0	0	0	0	0	0	0	0	0	0	0	0	0	0	0	0	0	0	0	0.037212378	0	0.074795449	0	0	0	0	0.045636267	0.156285366	0	0	0.195100588	0	0.074609951	0	0	0	0	0	0	0.042151661	0.263933652	0	0	0	0	0.057092773
AC007389.5	0	0	0.070092356	0	0.236839244	0.095953914	0	0	0.152525611	0	0.099712855	0.143695109	0	0	0	0.242185503	0	0.157230291	0.093632255	0.204397564	0.389224411	0	0.079326386	0.06396966	0.159442987	0	0.095511673	0	0.29929264	0	0.222104472	0	0	0	0.078377772	0	0	0	0	0.175597365	0	0	0.089855556	0	0	0.232067643	0.103026151	0.059588508	0.36511749
AC007390.2	0.162312806	0.536549023	0.521075752	0.490976687	11.21284045	0.450526713	0.422599676	0.628009275	0.35807222	0.733360222	0.916844366	0.857409782	0.232924396	1.105527384	0.554384136	1.137119208	0.281581346	0.446016404	0.842616437	0.399873226	0.114218891	0.8376728	0.496608623	0.275323531	0.530274757	0.671221772	0.467135714	0.379151489	0.48793436	0.856444997	0.586594087	1.023253204	0.797081414	0.244093767	0.674671248	0.995688726	0.26769459	1.232702989	1.102235816	1.293962807	0.069508298	0.697125968	0.650419073	0.990636061	0.597906824	0.612907548	1.007776183	1.713667082	1.000016771
AC007405.1	0	0	0	0	0	0	0	0	0	0	0	0	0	1.334704966	0	0	0	0	0	0	0	0	0	0	0	0	0.676768427	0	0	0	0	0	0	0	0	0	0	0	0	0	0	0	0	0	0	0	0	0	0
AC007406.1	0	0	0	0	0.559391739	0	0	0	0	0	0.235512268	0.169697081	0	0	0.405641726	0	0.453271474	0	0	0	0	0	0	0	0.376589151	0	0	0	0	0.229774979	0	0	0	0.491157988	0	0	0	0.465076336	0	0.138248084	0	0	0	0	0	0	0	0	0
AC007406.2	0	0	0.103675373	0	0.525472359	0	0	0.169576773	0	0	0.73743901	0.106271532	0	0	0	0.358222693	0	0	0	0	0	0	0	0.094619139	0	0	0.141273727	0	0	0	0	0	0	0	0	0	0	0	0	0	0	0	0	0	0	0	0	0	0
AC007406.3	0.417078108	0.241274857	0.836845898	0.450575372	0.967360291	0.723544379	0.452462434	0.144082968	0.766750367	1.177774039	1.190490644	1.173833691	1.246919312	0.828554181	0.917319021	0.456552401	0	0.691600809	0.764874303	1.027512081	0	0.369297953	0.448622871	0.361774358	1.202286309	0.995058367	0.540157233	1.522290026	1.441862517	0.855834169	0.628045415	0.093905211	0.768066035	1.698726318	0.492508975	0	0	0.618661511	2.163561886	0.698830053	0.669780551	0.279895488	2.145604955	0	0.96023634	0.583305157	2.006921579	1.310544545	6.194662288
AC007406.4	0	0	0	0	0.460675549	0	0.175070432	0	0	0.182285551	0	0.069875268	0	0	0	0	0	0	0	0	0.18926991	0	0	0.06221363	0.155066121	0	0	0	0	0	0	0	0	0	0	0	0	0	0	0	0	0	0	0	0	0	0	0	0
AC007424.1	0.023506306	0	0	0	0.033550723	0	0	0	0	0	0	0	0	0	0	0	0	0	0	0	0	0	0	0	0.022586745	0	0	0	0	0	0	0	0	0	0.01110302	0	0	0	0	0.008291726	0	0	0	0	0	0	0	0	0
AC007431.1	0	0	0	0.188909788	7.362815482	0.101118572	0	0	0	0	0	0	0	0	0.045246864	0	0.151679017	0.082846556	0	0	0	0.132714117	0	0	0.084012452	0.046354623	0	0	0	0	0.117029552	0	0	0	0	0	0	0.207505731	0.041231929	0	0	0.058674975	0	0	0	0	0.054285734	0.062795821	0
AC007436.1	0	0	0	0	0	0	0	0	0	0	0	0	0	0	0	0	0	0	0	0	0	0	0	0	0	0	0	0	0	0	0	0	0	0	0	0	0	0	0	0	0	0	0	0	0	0	0	0	0
AC007448.4	0	0	0.605500294	1.161425052	0.767235403	0.621681092	0	1.733177993	0.32940219	1.821532679	0.215345034	0.232748536	0.428549337	0.203402063	0.370906077	0.261518163	0.103614306	0.169781331	0.404426114	0.662141312	0	0.453295435	0.171317361	0.276304364	0.344341313	0.284990108	0.721951805	2.354357404	0.4309119	0.315148556	0.239834146	1.775067438	0	0	0.25390303	1.545692944	0	0.425251222	0.168997049	0.189614571	0	0.721472258	0.291085051	0	1.134444674	0.250592636	0.1112503	0.12869042	0.1314211
AC007450.1	0	0	0	0	4.217754199	0	0	0	0	0	0	0	0	0	0	0	0	0	0	0	0	0	0	0	0	0	0	0	0	0	0	0	0	0	0	0	0	0	0	0	0	0	0	0	0	0	0	0	0
AC007450.3	0	0	0	0	1.783485806	0	0	0	0	0	0	0	0	0	0	0	0	0	0	0	0	0	0	0	0	0	0	0	0	0	0	0.225068359	0	0	0	0	0	0	0	0.176308285	0	0	0	0	0	0	0	0	0
AC007458.1	0.330978874	0	0	0	1.653430005	0	1.077175983	0	0	0	0	0	0	0	0	0	0	0	0	0.407699163	0.388180914	0	0	0	1.272124209	0	0	0	0	0	0	0	0	1.244354688	0	0	0.682334132	0	0	0	0	0	0	0	0	0	0	0	0
AC007486.1	0	0	0	0	0	0	0	0	0	0	0	0	0	0	0	0	0	0	0	0	0	0	0	0	0	0	0	0	0	0	0	0	0	0	0	0	0	0	0	0	0	0	0	0	0	0	0	0	0
AC007490.1	1.580506515	4.992394037	5.637698679	6.450342167	50.88236803	16.4511143	6.477356955	12.86130071	9.362425537	11.9017166	13.92972987	9.200575	1.260044778	5.980541455	2.544637285	7.689303604	6.803907865	2.662403113	7.927442169	5.624276651	0.411924555	8.61880336	5.121121894	9.342664127	1.518677443	6.424236474	5.054102763	6.666027903	8.446608793	8.133642031	7.521853854	11.15000818	7.545911922	1.320467421	4.5621884	11.78264117	7.964770823	9.794388558	4.886130192	7.185753902	1.692077182	1.414208779	7.892973351	11.90892663	9.804518416	7.736468392	7.850504785	4.792848622	3.735312932
AC007494.1	0	0.214789046	0.205850182	0	9.737832501	0.187867663	0	0	0	0	0	0.070334974	0	0.184400028	0.168127821	0.474173722	0.281803647	0.07696009	0	0	0	0.246568859	0	0.06262293	0	0	0	0	0	0	0.108714294	0.146294434	0	0.203572061	0.076727714	0	0	0	0.229813751	0.057300193	0	0	0.08796386	0	0	0	0.201714359	0.175002039	0.357430806
AC007494.2	0	0	0.068257477	0	17.06730553	0.093442031	0	0.111645441	0	0.547572433	0	0.069966728	0	0	0	0.235845569	0	0.076557158	0	0.199046843	0	0.408796538	0	0	0	0	0.093011368	0	0.097152585	0.189474132	0	0	0	0	0	0	0	0	0	0.228000767	0	0.108441184	0	0	0	0	0.300987394	0.058028599	0
AC007494.3	0	0.054925866	0.070186693	0	20.86990443	0	0	0	0	0.187682969	0	0	0	0.188619141	0	0.24251146	0	0	0.093758275	0	0	0.084070136	0	0.064055756	0.159657581	0.088092501	0.095640222	0	0.099898486	0.097414695	0	0.074820841	0.407981241	0	0.078483261	0	0	0.197172336	0	0.1758337	0	0.111506143	0	0	0.095635921	0.232379982	0	0.059668708	0.121869633
AC007496.1	0	0.110446329	0.070566594	0	22.77117994	0	0	0.11542235	0	0.188698845	0	0	0	0	0	0	0.096603866	0	0	0	0	0	0	0	0	0.177138642	0	0	0	0	0	0.075225825	0	0	0.078908069	0	0	0	0.078781439	0.05892848	0	0	0.090463509	0	0	0	0	0	0.12252928
AC007496.2	0	0.074606798	0.095335855	0	5.959516191	0	0	0.467808685	0	0	0	0	0	0.256204792	0	0	0	0	0	0	0	0.228387974	0	0	0.433731563	0.119657638	0	0	0	0	0.151047282	0	0	0	0	0	0	0	0	0	0	0	0.122216697	0	0	0	0.280261267	0	0
AC007513.1	0	0	0	0	0.464929809	0.188363356	0	0	0	0	0	0	0	0	0	0	0	0	0	0	0	0	0	0	0	0	0	0	0	0	0.218002278	0	0	0	0	0	0	0	0	0	0	0	0	0	0	0	0	0	0.23891593
AC007527.1	0	0.070605396	0	0.461488962	0.304858819	0	0	0	0	0	0	0.092481973	0	0	0	0	0	1.214318375	0	0	0	0	0	0	0	0	0	0	0	0	0	0.096179731	0	0	0	1.228353447	0	0	0	0	0	0	0	0	0	0	0	0	0
AC007527.2	0	0	0	0	0	0	0	0	0	0	0	0	0	0	0	0	0	0	0	0	0	0	0	0	0	0	0	0	0	0	0	0	0	0	0	0	0	0	0	0	0	0	0	0	0	0	0	0	0
AC007529.1	0	0	0	0	0.040451882	0	0	0	0	0	0	0.024542966	0	0	0	0	0	0	0	0	0	0	0	0	0	0	0	0	0	0	0	0	0	0	0	0	0	0	0	0	0	0	0	0	0	0	0	0	0
AC007535.1	0	0	0	0	5.873613255	0	0	0	0	0	0	0.509091242	0	0	0	0	0	0.557044461	0	0	0	0	0	0	0	0	0	0	0	0	0	0	0	0	0	0	0	0	0	0	0	0	0	0	0	0.822182506	0	0	0
AC007536.1	0	0	0	0	0	0	0	0	0	0	0	0	0	0	0	0	0	0	0	0	0	0	0	0	0	0	0	0	0	0	0	0	0	0	0	0	0	0	0	0	0	0	0	0	0	0	0	0	0
AC007537.1	0	0.399314273	0.102052275	0	8.103517309	0.558823578	0.524183486	0.333843902	0	0.272893241	0.29035759	0.209215579	0	0.274254445	1.250265594	0.705229019	0	0	0.136325632	0.595192908	0	0	0.230993468	0.093137821	1.160719985	0.128087531	0.139062006	0.705436944	0.435760713	0.28328422	0.161688578	0.435161525	0	0.605537245	0	0	0	0.573381784	0.455729812	0.766992795	0	0.486393724	0.654134377	6.553405419	1.112446014	0.337883222	0.3000057	0	0.354399756
AC007541.1	0.50424147	0.388930471	0.851987139	1.452637823	0.179926887	0.874754811	0.455850512	0.696776993	0.695242675	0.474637325	0.858521575	0.800545111	0.201001016	0.190801935	0.521894392	0.245317923	0.340185024	0.477791709	1.185541152	0.51760309	0	0.170086075	0.361585758	0.226789644	0.161505218	0.267335854	0.241867545	0.736170752	0.808436485	1.034691276	0.618687201	0.416276877	0.928580856	0.421279146	0.714523572	0.080552336	0.346508688	0.398908226	0.792641028	0.444671339	0.08997279	0.056398274	0.910177445	0	0.145114001	0.822742195	0.939228193	0.271616506	1.479359635
AC007546.2	0	0	0	0	0	0	0	0	0	0	0	0.148484945	0	0	0	0	0	0	0	0.844843266	0	0	0	0	0	0	0	0	0	0	0	0	0	0	0.16198073	0	0	0	0	0	0	0	0.185701481	0	0	0	0	0.123149583	0.251525382
AC007547.1	0	0	0	0	0	0	0	0	0	0	0	0.10909098	0	0	0	0	0	0.11936667	0	0	0	0	0	0	0	0	0	0	0	0	0	0.113452826	0	0	0	0	0	0	0	0.088873768	0	0	0	0	0.145015284	0	0	0	0
AC007551.1	0	0	0	0	0	0	0	0	0	0	0	0	0	0.270027016	0	0	0	0.112696856	0.134224274	0	0	0	0	0	0	0	0.136918468	0	0	0	0	0	0	0	0	0	0	0	0	0	0	0	0.128810276	0	0	0	0	0	0
AC007552.2	0	0.338390702	0	0	1.461097825	0.118390899	0	0	0.940954016	0.231257788	0.123028797	0.6205341	0.489669143	0	0.423804788	0.298815944	0	0.387991167	0.346579095	0.25219202	0	0.621533442	0	0.078927739	0	0.434180618	0.471380994	0	0.369276491	0	0	0.09219218	0.251351627	0	0.386819653	0.392475562	0	0.48590065	0.289649171	0.505534039	0	0	0.110866556	0	0.117839949	0.286332216	0.508467373	0.367610694	0.150164407
AC007556.1	0	0.531725325	0	0	2.86984361	0	0	0	0	0.454229466	0	0	0	0	0.208106097	0	5.115914193	0	0	0.495347843	0	0.406932319	0	0	0	0	0.231468029	0	0	0.2357626	0.269129848	0.181081058	0	0	0	0	0	0	0	0.85110384	0	0.809599977	0.217760695	0	0	0	0	0	0.294948331
AC007557.1	0	0	0	0	0	0	0	0	0	0	0	0	0	0	0	0	0	0	0	0	0	0	0	0	0	0	0	0	0	0	0	0	0.560314347	0	0	0	0	0	0	0	0	0	0	0	0	0	0	0	0
AC007557.2	0	0	0	0	0.30224425	0	0	0	0	0	0	0	0	0	0	0	0	0	0	0	0	0	0	0	0	0	0	0	0	0	0	0	0	0	0	0	0	0	0	0	0	0	0	0	0	0	0	0	0
AC007557.3	0	0.052070072	0.016634358	0	0.084310238	0	0.085441072	0.027208012	0	0	0	0	0	0	0	0	0	0	0	0	0	0	0	0	0.075678203	0.041756126	0.022666885	0.057492548	0	0	0	0	0	0	0	0.113235772	0	0	0	0	0	0	0	0	0.022665866	0	0	0	0
AC007557.4	0	0	0	0	0	0	0	0	0	0	0	0	0	0	0	0	0	0	0	0	0	0	0	0	0	0	0	0	0	0	0	0	0	0	0	0.275189261	0	0	0.270788295	0	0	0	0	0	0	0	0	0	0
AC007560.1	0.520907679	0.3443875	0.660110288	1.125487849	0.743495349	0.602444827	0.565100762	0	1.436443726	0	0	0	3.737601178	0	0.539144066	0	0	0.987167399	0	0	0	0	0.249024603	0	1.001059768	0	0	0	0.31318386	0.305397124	0	0.469129829	0.639514898	1.958414762	0	2.496442659	0	1.236278868	0	0.367494907	0	0	0.564156399	3.532479082	2.398565034	0.364258072	0	0	0.382063872
AC007562.1	0	0	0	0	0	0	0	0	0	0	0	0	0	0	0	0	0	0	0	0	0	0	0	0	0	0	0	0	0	0	0	0	0	0	0	0	0	0	0	0	0	0	0	0	0	0	0	0	0
AC007563.2	0	0	0	0	0	0	0	0	0	0	0	0	0	0	0	0	0	0	0.15412035	0.168221004	0	0	0	0	0	0	0	0	0	0	0	0	0	0	0	0	0	0	0	0	0	0	0	0	0	0	0	0	0
AC007563.3	0.332763127	0	0	0	0	0	0	0	0	0	0	0	0	0	0	0	0	0	0	0	0	0	0	0	0	0	0	0	0	0	0	0	0.408531081	0	0	0.318952512	0	0	0.156925831	0.117380449	0	0	0	0	0	0	0	0	0
AC007568.1	0	0	0.221438271	0	0.374115494	0	0	0	0	0	0	0	0	0.297545693	0	0	0	0	0	0	0	0	0	0	0	0	0	0	0	0	0	0	0	0	0	0	0	0	0	0	0	0	0	0	0	0	0	0	0
AC007598.1	0	0	0	0	3.736562004	0	0	0	0	0	0	0	0	0	0	0	0	0	0	0	0	0	0	0	0	0.14609984	0	0	0	0	0	0	0	0	0	0	0	0	0	0	0	0	0	0	0	0	0	0	0
AC007599.1	0	0	0	0	4.953046953	0	0	0.072655125	0	0	0	0	0	0	0	0	0	0	0	0	0	0	0	0	0	0	0	0	0	0	0	0	0.258202778	0	0	0	0	0.12478624	0	0	0	0	0	0	0	0	0	0	0
AC007599.2	0	0	0	0	6.61228267	0	0	0	0	0	0	0	0	0	0	0	0	0	0	0	0	0	0	0	0	0.132764154	0	0	0	0	0.167592015	0	0	0	0	0	0	0	0	0.088332954	0	0	0	0	0	0.175109864	0	0.089926673	0.18366965
AC007603.1	0.059211089	0	0	0	0.084512421	0	0	0	0	0	0	0	0	0	0.030642001	0	0	0	0	0	0	0	0	0.022826584	0	0	0	0	0	0	0	0	0	0	0.027967896	0	0	0	0.027923014	0	0	0	0.032063565	0	0	0	0	0.063789712	0
AC007603.2	0	0	0	0	0.17411897	0	0	0	0	0	0	0	0	0	0	0	0	0	0	0	0	0	0	0	0	0	0	0	0	0	0	0	0	0	0	0	0	0	0	0	0	0	0	0	0	0	0	0	0
AC007608.3	0.070211443	0.007736477	0.118632143	0.101133884	0.517768751	0.054134379	0.101557445	0.35574153	0.322689254	0.185050071	0.084382595	1.14509338	0.055975449	0.611054501	0.084781043	0	0.013533698	0.022176178	0.29053512	0.086486325	0.054897244	0.059207688	0.033565212	0.045112253	0.089953048	0.074448601	0.121240979	0.034168557	0	0.054884639	0.297598939	0.147542443	0.402257902	0.175978881	0.011054609	0.134594937	0.385987687	0.249950979	0.09933182	0.016511146	0.02505593	0.12564787	0.114061194	0.158710435	0.107764912	0.851017343	0.174372981	0.403417021	0.085828566
AC007610.2	0	0	0	0	0	0	0	0.171279351	0	0	0.148968603	0	0	0	0.128290305	0.361819306	0	0	0.139884333	0	0.290745946	0.125429942	0	0	0	0	0.142692138	0.361925982	0.298090662	0.29067919	0	0.111630291	0	0	0	0	0	0	0	0.087446077	0	0	0	0	0	0	0	0.089023795	0
AC007610.6	0	0.153637341	0.147243424	0	6.219119917	0.167975793	0.378152133	0.080279639	0.160205724	0.131245596	0.139644921	0.15093058	0	0.263800511	0.060130421	0.339173674	0.033595415	0.02752455	0.229476135	0.357815972	0	0.264553882	0.083320703	0.044793813	0.111647607	0.030801284	0.133761289	0	0.174646058	0.170303808	0.038881347	0.313930643	0.07132472	0.072806949	0.054882882	0.167056069	0	0.55152582	0.219179232	0.225425699	0	0.54582913	0.062920031	0.196987657	0	0.203127443	0.288570189	0.041725976	0.340890871
AC007611.1	0.321330349	0.180574862	0.325759789	0.624847887	0.068795575	0.829769089	0.174295784	0.643835604	0.324900989	0.217774773	0.135165162	0.250437909	0.07685333	0.218861044	0.182918868	0.281394088	0.185815349	0.380593886	0.21758167	0	0.301491892	0.178840505	0.30722973	0.185815045	0.308759976	0.10221665	0.443898084	0.985169683	0.444342848	0.508650754	0.06451551	0.680067305	0.197247568	0.161077321	0.121422307	0.123197691	0.463710156	0	0.303068628	0.272034231	0.240809527	0.10782023	0.643816693	0.2179067	0.610332416	0.381987448	0.199509257	0.057696317	0.282818754
AC007614.1	0.013883842	0	0	0	0.039633018	0	0	0	0	0	0	0	0	0	0	0	0	0	0	0	0	0.007024754	0	0	0	0	0	0	0	0	0	0	0	0.017399321	0	0	0	0	0	0	0	0	0	0	0	0	0	0	0
AC007620.2	0	0	0	0	0	0	0	0	0	0	0	0	0	0	0	0	0	0	0	0	0	0	0	0	0	0	0	0	0	0	0	0	0	0	0	0	0	0	0	0	0	0	0	0	0	0	0	0	0
AC007622.2	0	0.666673118	0.395526993	0.778123163	17.27130152	0.583113167	0.390691017	0.646944294	0.331035748	0.569509407	0.389543337	0.623740728	0.172269833	1.798814744	0.521843644	0.946134265	0.249907551	0.238872625	0.365788555	0.443616651	0.168951553	0.728869439	0.275467123	0.222139681	0.276839166	0.572806839	0.663343616	0.210314048	0.21652443	0.422281904	0.723070567	0.713548113	1.149559744	0.270795974	1.224778445	0.345190729	0	1.367552354	1.052977822	1.70229044	0.077112035	1.546773663	0.819080047	0	0.912056453	0.755506095	0.760253652	1.629540569	1.267899243
AC007638.1	0	0	0	0	0.149922063	0	0	0	0	0	0	0	0	0	0	0	0	0.033176216	0	0	0	0	0	0	0	0.037125768	0	0	0	0	0	0	0.085969955	0	0	0	0	0	0	0	0	0	0	0	0	0	0.043477854	0	0
AC007638.2	0	0.093815905	0.059941049	0.153299207	0.810153552	0	0	0.098042663	0	0.080142785	0.426358416	0	2.036348228	0.080542541	0.3671757	0	0.082057767	0.067229504	0	0	0	0.035898914	0	0	0	0	0.20419737	0	0	0.041597194	0	0	0	0	0.033513254	0	0	0.589363978	0.133837893	0.075083011	0.151919573	0	0.115262988	0	0.939265661	0	0	0	0.572437077
AC007639.1	0.148205426	1.077812979	0.751241961	0	6.13450604	0.428509676	0	0.819179995	0.408688071	1.33924078	0.267177783	0.385026989	0.354466378	1.177680852	1.150454475	4.109885083	0.08570259	0	0.83628329	0.182559169	0.869096524	0.524908495	0.141701875	0.685619592	0.569630648	0.785747036	0.426534723	0.865494065	0.089105132	0.347558791	0.892683999	0.867580435	0.363901635	0.185732012	0.140007353	0.994381362	0.916604915	0.879346014	0.559130694	0.365950811	0	0.497293303	0.321020568	0.502519533	0.93833419	0.518182252	0.828166996	0.585440993	0.108702446
AC007652.1	0	0	0	0	0	0	0	0	0	0	0	0	0	0	0	0	0	0	0	0	0	0	0	0	0	0	0	0	0	0	0	0	0	0	0	0	0	0	0	0	0	0	0	0	0	0	0	0	0
AC007656.3	0	0.008975131	0	0	0.155010686	0	0	0	0	0	0	0	0	0	0	0.03962745	0	0	0	0	0	0	0	0	0	0	0	0	0	0	0	0.012226058	0	0	0.012824513	0	0	0	0	0	0	0	0	0	0	0	0	0	0.01991404
AC007663.1	0.398242323	0.164556124	0.168221654	1.075567017	0.071051773	0.230289394	0.216014323	0.412727985	0.366061466	0.224916849	0.478621706	0.689736521	0.952485462	0.339058116	0.875891711	0.435933906	0.057572788	0.047169087	0.16853806	0.245277077	1.985044497	0.402994264	0.190383326	0.345436161	0.956657923	0.686197956	0.229228016	0.145354144	0.29929264	0.466962054	1.066101464	0.313825156	0.244459727	0	0.282159981	1.335999475	0	0	0.563414356	0.456553149	0.852709863	0.267255046	0.107826667	0.337579654	0.229217707	0.278481172	0.432709835	0.357531046	0.219070494
AC007663.2	0	0.036633679	0.023406065	0.119722002	0	0.096126183	0.060111706	0	0	0	0.033297291	0.095968726	0	0.062901266	0.057350603	0.080873436	0.769015337	0.078756286	0.125067142	2.388919469	0	0.056071913	0.052979202	0.555399055	0	0.029377347	0.031894383	0.242691839	0.033314441	0.064972279	0.03708387	0	0	0.277764392	0.261728288	0	0	0.131507223	0	0.019545847	0	0	0.090016876	0	0	0.07749476	0.034403706	0.019898496	0.040641444
AC007679.4	0	0	0	0	3.709650477	0	0	0	0	0	0	0	0	0	0	0	0	0	0	0	1.524120852	0	0	0	0	0	0	0	0	0	0	0	0	0	0	0	0	0	0	0	0	0	0	0	0	0	0	0	0
AC007682.2	0	0	0	0	0	0	0	0	0	0	0	0	0	0	0	0	0	0	0	0	0	0	0	0	0	0	0	0	0	0	0	0	0	0	0	0	0	0	0	0	0	0	0	0	0	0	0	0	0
AC007682.3	0	0	0	0	0	0	0	0	0	0	0	0	0	0	0	0	0	0	0	0	0	0	0	0	0	0	0	0	0	0	0	0	0	0	0	0	0	0	0	0	0	0	0	0	0	0	0	0	0
AC007683.1	21.09808312	1.311994002	0.705904742	5.867390969	4.919523792	1.087152975	4.305666211	2.453554971	2.880179045	3.539300665	1.506322119	1.356715238	11.49106826	2.371303239	1.837742337	1.829299639	0.241591395	1.08864019	1.178720779	10.2925068	11.2697261	0.845537881	1.09848924	2.576970649	25.29073332	1.661236755	0.721428273	13.41881915	1.883872456	0.367406692	1.398017994	1.410961542	7.950111603	12.04209686	6.018776347	10.41155984	9.474169016	3.718249895	3.152323978	5.01061584	23.25834686	0.560738168	1.696764805	5.666311623	5.650933992	1.168584273	0.778187375	2.175434252	3.830335771
AC007684.1	0	0	0.772573523	0	58.73613255	0	0	0	2.521756763	0	0	1.187879564	0	2.076207725	0.946497361	1.334711218	0	0	0.516017763	2.252915377	0	0.462697118	0	0	0.878708018	0	0.526375443	0	0	0.536141617	1.224042421	0.411791739	1.122703932	0	0	1.753057512	0	0	0.431255433	2.25805204	0	1.841090318	0	0	0	1.918425848	0	0.985196661	0.670734353
AC007685.2	0	0	0	0	14.81398033	0.631767363	0	0	0	0	0	0	0	0	0	0	0	0	0	0	0	0	0	0	0	0	0	0	0	0	0	0	0	0	0	0	0	0	0	0	0	0	0	0	0	0	0	0	0
AC007686.3	0.354043935	0.269179274	0.687938282	1.223931724	0.83379368	0.388988967	0.345672476	0.587075081	1.204108119	1.9595566	0.53187815	1.134396027	1.016130174	0.482285133	0.549657917	1.395188526	0.573251276	0.318699082	0.419532653	0.828610258	0.581325131	0.626969855	0.270806222	0.368518073	0.374213194	0.807131434	1.38575468	0.723644378	0.383149511	0.352866364	0.639752599	1.833400272	2.390615629	0.443690181	0.769257494	0.780505244	0.218965269	2.478762176	0.918288383	0.924164852	1.288724112	0.261353515	0.901080891	0.600227662	0.387178748	1.46068845	0.769372233	1.678252988	0.986770069
AC007687.1	0	0.268486307	0	0.877436251	0	0	0	0	0	0	0	0	0	0	0.210159776	0	0.234836372	0	0	0	0	0	0	0	0.390215732	0	0.233752253	0	0	0.238089205	0.271785735	0	0	0	0.191819285	0	0	0.481904756	0	0	0	0	0	0	0	0	0.252142949	0.145835032	0
AC007731.1	0	0	0	0	0.793731521	1.286301118	0	0	0	0	0	0	0	0	0	0	0	0	0	2.740032215	0	0.562739738	1.06340236	0	0	0	0	0	0	1.304128258	0	0	2.730901457	0	0.525342907	1.066048487	0	0	0.524499851	0.392325644	0	2.2391639	0	3.771160101	1.28031512	0	0	2.396424311	0
AC007731.2	0.289970922	0.335489643	0.704298528	0.626519366	5.276939683	1.006079324	0.235928739	0.150259161	0.266539176	0.982607959	0.435621635	0.596381108	0.693530224	0.082292438	0.375153094	0.952245526	0.083840584	0.034345078	0.572679726	0.714371288	1.020257059	1.137044885	0.242590615	0.055893631	0.417940984	0.614940487	0.709355045	0.529181266	0.130753802	0.595013304	0.533676746	0.326435025	0.355995375	0.908483654	0.376655132	0.555872611	0.597793614	1.118313327	1.401643466	0.895000075	0.310440467	1.021626747	0.628091916	0.49160161	0.542423581	1.216617684	1.170251243	0.963213412	1.116577739
AC007731.4	0.189348344	0.1877757	0	0	11.75623512	0.109493423	0	0	0	0	0	0	0	0	0	0	0	0	0	0.233238939	0	0	0.090519679	0	0	0.10038762	0	0	0	0	0.126722183	0.255790881	0	0	0.178874425	0.18148985	0	0.224691788	0	0	0	0.127069117	0	0	0.108983879	0	0	0	0
AC007731.5	0	0.063369439	0	0	0	0	0	0	0	0	0	0	0	0	0	0	0	0	0	0	0	0.096993961	0	0	0	0	0	0	0	0	0	0	0	0	0	0	0	0	0	0	0	0	0	0	0	0	0	0	0
AC007743.1	0	0.01099109	0.042134699	0	0.118642875	0.153815701	0	0	0.030562632	0.037556813	0.139861177	0.561467448	0	0.264209036	0.189273981	8.39541624	0.076908438	0	0.225141066	0.040956582	0.077991641	0.016823084	0.254322999	0.410177661	0.223641012	0.01762799	0.363628605	0.097085451	0.23988551	0.272908068	0.066756959	0.044916686	0.0816402	0	0.094230643	0.127477923	0	0.039455709	0.188158848	0.14074273	0	1.718119567	0.198054906	0	0.095687435	0.418509275	0.082576306	0.047760678	0.487741113
AC007749.1	0	0	0	0	0	0	0	0	0	0	0	0	0	0	0	0	0	0	0	0	0	0	0	0	0	0	0	0	0	0	0	0	0	0	0	0	0	0	0	0	0	0	0	0	0	0	0	0	0
AC007750.1	0	0	0	0	0	0	0	0	0	0	0	0	0	0	0	0	0	0	0	0	0	0	0	0	0	0	0	0	0	0	0	0	0	0	0	0	0	0	0	0	0	0	0	0	0	0	0	0	0
AC007786.3	0	0	0	0	0	0	0	0	0	0	0	0	0	0	0	0	0	0.098137028	0.116883218	0	0	0	0	0	0	0.109820014	0	0	0	0	0	0	0	0	0.097840709	0	0	0	0	0.07306736	0	0	0	0	0	0	0	0	0
AC007787.1	0	0.025780113	0.065885929	0	3.784640253	0	0.084604473	0	0	0.088091248	0	0.135071587	0.373051792	0.088530652	0	0.227651313	0	0.036948622	0.044006569	0.192131128	0	0.078918649	0	0	0	0.04134727	0.134669649	0	0	0.045722753	0.052193849	0.035118057	0	0	0	0	0	0	0.073555886	0.027509884	0	0	0.042231543	0.264433842	0	0.054535163	0.04842164	0.028006222	0.057200971
AC007787.2	0	0.068130081	1.044715448	0	6.030504427	0.476725957	0	0.142399194	0.757790012	0.465604161	0	0.535438201	0.492939054	0.467926616	0.319976153	1.203245506	0	0.488227616	0	0.507752213	0	1.042806527	0.197057866	0.158909605	0.990196849	0.218539994	0.949057561	0	0.247828296	0.241666505	1.379346635	0.649654747	0.506060203	0	0.097350689	0.790192868	0	0.244572698	0.29158339	0.727014132	0.6619534	0.691561472	0.223213801	0	0.35588058	1.29709928	0.383897111	0.814144152	0.302334349
AC007790.1	1.105096982	0.052186597	0	0.341100537	33.23623869	0.182582384	0.171264553	0	0.435341641	0.534968464	0	0.068356241	0.755167501	0	0	0.230416898	0	0	0	0	0.185155346	0.07987738	0.075471651	0.060861159	0.455085355	0.083699141	0	0	0	0.092556417	0	0	0.38763435	1.187069817	0.149138268	0	0	1.311372533	0.074449467	0.167064501	1.014092293	0.105945095	0.170978346	0.535292546	0	0.110395349	0	0	0
AC007834.2	0	0.118979355	0.152037063	0	5.907861729	0.416266543	0	0	0.330842724	0	0	0	0	0	0	0	0	0	0.20309737	0	0	0.910555553	0	0	0	0	0.207174008	0.52547854	0.216398177	0	0.481765967	0.648301863	0	0	0.340017858	0	0	0	0.50920831	0.380887579	0	0.241542462	0	1.220404581	0	0	0.446947268	0.129253206	0.263991655
AC007848.2	0	0	0	0	0.561173241	0	0.077550018	0.296342039	0	0	0.042956783	0.030952276	0	0.081148825	0	0	0	0.440281233	0.040337231	0	0	0	0	0	0.068688814	0	0	0	0.042978908	0.16764127	0.047841843	0.064379716	0.175524066	0	0	0	0	0.084828631	0	0.050432133	0.076531574	0	0	0	0.082290086	0.049987935	0	0	0.052431464
AC007849.2	0	0	0.110719135	0	0.748230988	0	0	0.181097913	0.240932175	0	0	0	0.626901259	0.595091386	0.135644526	0.38256054	0	0.124181886	0	0	0.614825821	0.132620193	0	0	0	0.277930905	0.150871942	0.382673331	0.157589331	0	0.175420092	0.118029479	0	1.313925828	0.247613854	0.502468714	0	0.311038314	0.618041226	0.554753458	0.561231545	0	0.141937438	0	1.056056102	0	0.162741946	0	0.5767461
AC007861.1	0	0	0	0	0	0	0	0	0	0	0.11006879	0	0	0	0	0	0	0	0	0	0	0	0	0	0	0	0	0	0	0	0	0	0	0	0	0	0	0	0	0.064611493	0	0	0.099187735	0	0.105426542	0	0	0	0
AC007861.2	0	0	0	0	0	0	0	0	0	0	0	0	0	0	0	0	0	0	0	0	0	0	0	0	0	0	0	0	0	0	0	0	0	0	0	0	0	0	0	0	0	0	0.117079743	0	0	0	0	0	0
AC007878.1	0	0.252692995	0.258321797	0.165164471	52.58975088	0.839878965	0	0	0.42159401	0.863457871	0.137807488	0.397185737	0.182830027	1.214870774	0.672511283	1.004132588	0.176817974	0.072433026	0.258807671	0.376648391	0	1.160324042	0.182720839	0.117878456	0.293809492	1.094256136	0.088000848	0	0	0.403351124	0.409277342	0.344222197	0.187696633	0.095798617	0.108321479	0.586161645	0.472775167	0.544268901	0.288393726	0.970732677	0.081839027	1.077294335	0.579526605	0.518388571	0.087996891	0.534545902	0.522084223	0.658831204	0.616743352
AC007879.3	0	0.484501318	0.09524879	0	1.367827744	0.130392168	0.12230948	0.701072194	0.518169198	0	0	0.146450905	0.269653418	0.895897854	0.233382911	0.164553438	0.130393164	0.106830445	0.254474513	0	0.132229663	0.228179401	0.053898476	0.086928633	0	0	0.194686808	0.164601953	0.067785	0.066099651	0	0.609226135	0	0	0.6923012	0.432260756	0	0	0.106336956	0	0	0.075661246	0.122105084	0	0.389356105	0.236518255	0.21000399	0.161950136	0.661546211
AC007880.2	0	0	0	0	0	0	0	0	0	0	0	0	0	0	0	0	0	0	0	0	0	0	0	0	0	0	0	0	0	0	0	0	0	0	0	0	0	0	0	0	0	0	0	0	0	0	0	0	0
AC007881.1	0	0	0	0	0	0	0	0	0	0	0	0	0	0	0	0	0	0	0	0	0	0	0	0	0	0	0	0	0	0	0	0	0	0	0	0	0	0	0	0	0	0	0	0	0	0	0	0	0
AC007906.1	0.242068863	0.080019448	0	0	19.52112641	0.139979828	0	0.501747747	0	0.273428326	0.14546346	0	0	0.274792199	0.125271709	0	0.139980896	0	0	0	0	0.122478649	0.115723198	0.093320444	0	0.770032096	0.139334676	0	0	0.28383968	0.162005615	0.545018478	0.297186335	0	0	0.232022318	0	0.287253031	0	0.170777045	0	0	0.131083399	0	0	0.169272869	0.45089092	0.086929117	0.177547329
AC007906.2	0.858072077	11.55867376	17.80577248	2.780962157	56.10806059	0.682264842	51.08147573	5.483915425	44.36626799	3.63462501	1.675799716	17.83367408	16.93123592	6.818475413	1.942745451	2.34821044	41.06025216	2.642452439	4.962916283	0.924850144	2.264332456	1.736621677	9.024599702	1.943432714	1.649008966	1.819710947	4.939057157	2.348902768	29.92198323	9.432552345	42.63942734	38.44582127	13.16811737	3.629277748	9.929939425	13.98181404	7.739245956	13.36437864	6.170961758	6.583299296	4.937716106	45.05952585	4.123831334	6.909971027	56.36445489	2.325112127	25.63927952	25.38315116	27.53449016
AC007907.1	0	0	0	0	0.195352991	0	0	0	0	0	0	0	0	0	0	0	0	0	0	0	0	0	0	0	0	0	0	0	0	0	0	0	0	0	0	0	0	0	0	0	0	0	0	0	0	0	0	0	0
AC007919.1	0	0.188064141	0.720949946	0	10.15025332	0.657969696	0	0	0	0	0	0	0	0.645824984	0	1.660700594	0.32898736	0	0	0	0	0.287853046	0.27197618	0	0	0.301625475	0.327468594	0	0	0.333544324	0	0	0	0	0.537447582	1.635917724	0	0	0.268292551	0.200682703	0	0	0.30807619	0	0	0	0	0	0.417277132
AC007919.2	0	0	0	0	0.647824991	0	0	0	0	0	0	0	0	0	0	0	0	0.430071091	0	0	0	0	0	0	0	0	0	0	0	0	0	0	0	0	0	0	0	0	0	0	0	0	0	0	0	0	0	0	0
AC007920.1	0	0	0	0	0	0	0.050085595	0	0	0	0.027743592	0.039980988	0	0	0	0	0	0	0	0	0	0	0	0	0	0	0	0	0	0.027067733	0	0.020789785	0	0	0	0	0	0	0	0	0	0	0	0	0	0	0	0	0.033862804
AC007922.3	0	0.145231027	0.185582608	0	0.313538074	0	0	0	0	0	0	0	0	0	0.227361466	0	0	0.208148286	0	0	0	0.22229221	0.210031427	0	0	0	0	0	0	0	0.882094627	0	0.539377334	0	0	0	0	0.521348918	0	0.15497561	0	0.589673056	0	0	0	0	0.272780984	0.157771707	0.322238924
AC007923.1	0	0	0	2.112796992	0	0	0	0	0.224710999	0	0	0.105850654	0	0	0	0	0	0	0	0	0	0.123691309	0	0	0	0	0	0	0.146979356	0	0	0.33024882	0	0	0.115471411	0.234319568	0	0	0.115286106	0.086233953	0	0	0.132381254	0	0	0	0	0.263369404	0
AC007948.1	0	0	0	0	0	0	0	0	0	0	0	0	0	0	0	0	0	0	0	0	0	0	0	0	0	0	0	0	0	0	0	0	0	0	0	0	0	0	0	0	0	0	0	0	0	0	0	0	0
AC007950.2	0	0	0.06665792	0	0.337851636	0.030417432	0.228255442	0.145372164	0.096701367	0.059415614	0.063218035	0.045551411	0	0.059711982	0.108885508	0.383864539	0.030417664	0.174447243	0.089044395	0.12958823	0	0	0.12573249	0.060835228	0.10108699	0.055775652	0.121108964	0.230386629	0.094875894	0.123355975	0.105610818	0.023686359	0.129156396	0.065920224	0.099383149	0.050418143	0	0.062419704	0.074417746	0.241212571	0.112628912	0.07059997	0.113936998	0	0.090827638	0.183913854	0.097978001	0.056668747	0.0771616
AC007952.3	0	0	0	0	0	0	0	0	0	0	0	0	0	0	0	0	0	0	0	0	0	0	0	0	0	0	0	0	0	0	0	0.079530593	0	0	0	0	0	0	0.083289676	0	0	0	0	0	0	0	0	0	0
AC007952.4	0.193807096	0.064065806	0.409330556	0	0.553244577	0.112071761	0	0.133904422	0.178146082	0.218914358	0	0	0	0	0	0	0.448290469	0	0.109360123	0.238731221	0	0	0.092651226	0.074714956	0	0.102751536	0.111555235	0.565899966	0.582610477	0.340874969	0	0.087271405	0.475871369	0	0	0.185763551	0	0	0.091396363	0.136728874	0	0	0	0	0	0.135524589	0	0.06959788	0
AC007952.7	0	0	0	0	0	0	0	0	0	0	0	0	0	0	0	0	0	0.077265084	0	0	0	0	0	0	0	0	0	0	0	0	0	0	0	0	0	0	0	0	0.076908168	0	0	0	0.088312461	0	0	0	0	0	0.11961577
AC007956.1	0	0.370999261	0	0	16.8198925	0	0	0.775428336	0	0	0	0	0	0	0	0	0	0	0	0	0	0	0	0	0	0	0	0	0	0	0	0	1.377863917	0	0	0	0	1.331809508	0.529268032	0	0	0	0	0	0	0	0	0	0
AC007966.1	0	0	0	0	0	0	0	0	0	0	0	0	0	0	0	0	0	0	0	0	0	0	0	0	0	0	0	0	0	0	0	0	0	0	0	0	0	0	0	0	0	0	0	0	0	0	0	0	0
AC007967.3	0	0	0.186912949	0	0	0	0	0	0	0	0	0	0	0	0	0	0	0.209640389	0.249686015	0	0	0	0	0	0	0	0	0	0	0	0	0	0	0	0	0	0	0	0	0.078043273	0	0	0	0	0	0	0	0	0
AC007969.1	240.2817772	78.33313254	34.0658258	73.39842569	2.562314507	29.38636917	93.18094375	104.9517099	63.21316451	55.52980632	78.16952487	76.05618147	94.46013537	13.16789463	41.02017924	37.08526472	20.92197693	32.97404125	65.76629079	37.76279297	97.49940887	46.39392581	50.17260802	47.69989966	158.1674433	39.38877823	71.37862974	126.6109389	38.85581767	26.23135832	18.11418482	23.50529356	112.2327186	149.8691136	51.13807731	64.32779829	71.74125178	55.06004409	24.7465366	31.95479206	162.9209975	28.54307808	30.50988098	116.1213593	78.05196234	13.13284809	61.04679753	48.79698899	26.73934266
AC007969.2	1.29272377	0	0	4.189643249	1.383835584	0.373768126	0.701198328	0.446581764	1.188262349	0	0.388410285	0.279866913	0	0	0.668990281	0.943382275	0	0	0.729449194	0	1.516141162	0	0.61799823	0	2.484305393	0.34268444	0.744090941	0	0.388610339	0.378948264	0.865160874	0.291056988	0	0	0	0	1.332516394	0.767010711	0	1.140003835	0	0.433764735	0	0	0.744057478	0	0.401316526	0.232114397	0.474079255
AC007991.1	0	0	0	0	0.279252611	0	0	0	0	0	0	0	0	0	0	0	0	0	0	0	0	0	0	0	0	0	0	0	0	0	0	0	0	0	0	0	0	0	0	0	0	0	0	0	0	0	0	0	0
AC007993.1	0	0	0.034353566	0	0	0.047028796	0	0	0	0	0.024435561	0	0	0	0	0.059349807	0	0	0	0	0	0	0	0.015676359	0	0	0	0	0	0.023840289	0	0.018310897	0	0.050960068	0	0	0	0.048253968	0	0	0	0	0	0	0.02340497	0	0.050495031	0	0
AC007996.1	0.568917604	3.081358626	0.628520466	3.309436975	1.780198275	1.999215616	0.94951351	1.23969578	1.810194061	0.939213214	2.156427465	1.174825942	1.256024784	1.043255743	1.336201963	0.766477197	3.315180321	2.259969463	1.852066592	3.072701847	0.410610368	1.306409977	3.221871668	5.145691292	0.630763466	3.921131179	0.881646214	0.255567726	1.157703399	1.103261995	5.213353311	2.719489578	0.752183776	2.413133539	2.976632762	1.510077899	1.263080056	1.557948024	1.403376418	2.933054886	0.187408761	1.262853515	1.208606593	1.038706628	1.360192986	0.581444204	1.00535409	2.844532721	1.604912046
AC007998.1	0	0	0	0	0	0	0	0	0	0	0	0	0	0	0	0	0	0	0	0	0	0	0	0	0	0	0	0	0	0	0	0	0	0	0	0	0	0	0	0	0	0	0	0	0	0	0	0	0
AC007998.2	0	0.269076387	0	0	0	0	0	0	0.249404515	0	0	0.234965188	0	0	0.140414444	0	0.156901664	0.128548722	0	0	0	0	0.129711716	0.313802813	0	0	0	0	0.163130934	0.159074985	0.363177422	0.3665399	0	0	0	0.260068972	0	0	0.127954909	0	0	0	0	0	0	0	0	0	0.199009094
AC007998.5	0	0.17219375	0	0	4.460972092	0	0	0	0.478814575	0	0	0	0	1.18264997	0	1.520557084	0	0	0.293934169	0	0	0.527123299	0	0	0	0.276171849	0.299834113	0	0	0	1.045859031	0.234564915	0	0	0	0	0	0.618139434	0.491303658	0.367494907	0	0.349574111	0	0	0	0	0	0.561187972	0
AC008006.1	0	0	0	0	0	0	0	0	0	0	0	0	0	0	0	0	0	0	0	0	0	0	0	0	0	0	0	0	0	0	0	0	0	0	0	0	0	0	0	0	0	0	0	0	0	0	0	0	0
AC008013.2	0.250035686	0.661223999	0.34325735	0.270117084	0.401487488	0.216880138	0.406872549	0.259130482	0.229830996	0.211820425	0.338064445	0.541312206	0	0.354794991	0.032348644	0.54740055	0.072293931	0.236920176	0.0352721	0	0.439872854	0.474410969	0.089648857	0.09639175	0.120127172	0.033140622	0.071960187	0.182520647	0.11274619	0.146590619	0.083668722	0.05629558	0.230225363	0.07833659	0.088576804	0.059914624	0	0.296706928	0.412695073	0.110248472	0.133843067	0.50338672	0.203096304	0	0.071956951	0.305976781	0.116432592	0.20202767	0.687714969
AC008013.4	0	0.060459139	0.154514705	0	0.783148434	0	0	0	0	0	0.109905725	0.079191971	0	0	0	0.266942244	0	0	0.206407105	0	0	0	0	0	0	0	0.105275089	0	0	0	0	0	0	0	0.172779445	0.175305751	0	0	0.172502173	0.064515773	0	0.122739355	0.19808158	0	0	0	0	0.131359555	0
AC008033.3	0	0.029004917	0.111191285	0.189581109	5.072096734	0.202955827	0	0	0.080653201	0.099110481	0.896352661	0.607870139	0.209858204	0.099604848	0.181630624	0.640319881	0.101478688	0	0.198045197	0.108082294	0	0	0.125839725	0	0.843110039	0	0.555556171	0	0.052753784	0.205768638	0.117445435	0.197554672	0.215444251	0	0.082889926	0.084101906	0.180888864	0.104121568	0.206892265	1.454699989	0	0.117766971	0.237571192	1.190046258	0.10100567	0.18407071	0.054478647	0.031509488	0.257424698
AC008035.1	1.92898625	0.182187137	1.629647274	0	20.25609928	1.115464251	1.494741971	2.665534904	3.039617527	1.867613119	2.152729323	2.028410416	5.931773298	4.066679193	0.855650516	0.402200925	2.549652041	0.652786478	2.798935636	1.697229776	0.32319527	1.673145829	1.976076931	1.487294584	0.529578493	0.730499198	0.951705601	3.218556055	2.153838107	4.523694896	0.553278103	1.613157371	2.368203608	2.762763682	3.12391407	2.905458041	5.11293679	1.308027195	0.909679429	0.972056841	1.770134314	0.369861894	0.895346428	1.868744514	3.01359887	2.312388299	2.908649017	2.375027665	1.010593054
AC008040.1	0.046429154	0	0.013074768	0	0.132537343	0.017898887	0	0.021385763	0.014225781	0.017481315	0.018600066	0.020103265	0	0	0	0	0	0.007332289	0.008732907	0.019063782	0.01815112	0.007830527	0.022195875	0	0.014870952	0.032820724	0	0	0	0	0	0.006969022	0.038000509	0	0.014620299	0.014834071	0.159527787	0.018365181	0	0.021836854	0	0	0.008380661	0	0	0	0.019218116	0	0.011351277
AC008040.2	0	0.057641128	0.220969122	0.376752288	2.737701093	0	0.189165086	0.481904615	0	0.196961082	0.209566001	0	0	0	0.270714287	0.25450002	0	0.082612526	0	0	0	0.441130727	0.083359931	0	0	0	0.100368199	0.763725166	0.20967394	0.306691179	0	1.334833391	0.428149805	0	0.082363083	0.334269441	0	0	0.164461818	0.123017363	0	0	0.094424482	0	0.100363685	0.121933846	0.108264769	1.628079228	0.127894262
AC008040.3	0	0	0	0	0.071513148	0	0	0	0	0	0	0	0	0	0	0	0	0	0	0	0	0	0	0	0.192573998	0	0	0	0	0	0	0	0	0	0	0	0	0	0	0	0	0	0	0	0	0	0	0	0
AC008045.1	0	0	0	0	0	0	0	0	0	0	0	0	0	0	0	0	0	0	0	0	0	0	0	0	0	0	0	0	0	0	0	0	0	0	0	0	0	0	0	0	0	0	0	0	0	0	0	0	0
AC008050.1	0	0.129145312	0.41256893	0.844115887	0	0.338875215	0	0	0.179555466	0.661938827	0.117383488	0.422900161	0	0.221746869	0.40435805	0.85531336	0	0.462734718	0	0.240619918	0.229100445	0.395342474	0.186768453	0.225918165	0	0	0.44975117	0	1.056995527	0.916191371	0.653661894	0.087961843	0.239818087	0.489603691	0.184535008	1.123399197	0	0	0.092119436	0.964674131	0.209129792	0.262180583	0.4231173	0	0.224865472	0.409790331	0	0.210445489	2.005835327
AC008060.1	0	0	0	0	0	0	0	0	0	0	0	0	0	0	0	0	0	0	0	0	1.04921363	0	0	0	0	0	0	0	0	0	0	0	0	0	0	0	0	0	0	0	0	0	0	0	0	0	0	0	0
AC008067.1	0	0	0	0	0	0	0	0	0	0	0	0	0	0	0	0	0	0	0	0	0	0	0	0	0	0	0	0	0	0	0	0	0	0	0	0	0	0	0	0	0	0.024679495	0	0	0	0	0	0	0
AC008069.1	0	0	0	0	0	0	0	0	0	0	0	0	0	0	0	0	0	0	0	0	0.152412085	0	0	0	0.124869034	0	0	0	0	0	0	0	0	0.162857649	0	0	0	0	0	0	0	0	0	0	0.074797357	0	0	0	0
AC008072.1	0	0	0	0	0.320767714	0	0	0	0	0	0	0.064872064	0	0	0	0	0	0	0	0	0.175717817	0	0	0	0	0	0	0	0	0	0	0	0	0	0	0	0	0	0	0	0	0	0	0	0	0	0	0	0
AC008073.1	0	0	0	0	0.486763529	0	0	0	0	0	0	0.196886116	0.54377623	0	0.235317023	0	0	0	0	0	0	0	0.108690297	0	0	0	0.130866823	0	0	0.266589754	0.304319939	0	0	0	0.107390539	0	0	0	0	0.080199165	0	0	0	0	0	0	0	0	0
AC008079.1	0.030264542	0.136059741	0.13039735	0.156937019	0.95032966	0.147007644	0.032832144	0.121279486	0.105712004	0.143578024	0.058196795	0.123179313	0.014476882	0.158036502	0.084574987	0.36220958	0.105006262	0.031544732	0.068309863	0.134207304	0.028396054	0.189879137	0.095490362	0.018667749	0.110506279	0.070600119	0.076649101	0.079532862	0.029113385	0.063876453	0.076967759	0.182616997	0.126328963	0.045513267	0.07719419	0.133438997	0.074870749	0.25857843	0.21122974	0.217783435	0.142564259	0.162481005	0.065554553	0.184712147	0.114968481	0.165073415	0.165359094	0.182586947	0.137626165
AC008080.1	0	0	0.049289899	0	1.49893722	0.134952197	0	0	0	0	0	0.202096712	0	0.132461268	0.060386174	0	0	0.110566481	0.263373906	0	0	0	0	0	0	0.061864582	0.268660434	0	0	0	0.156186887	0.315265887	0	0	0	0	0	0.138467907	0.220111469	0.123482457	0	0.078307244	0.06318765	0	0.067162088	0.407982813	0.144898783	0.083806899	0
AC008080.3	0	0	0	0	0.46370631	0	0	0	0	0	0.390454549	0	0	0	0	0	0	0	0.3666442	0	0	0	0	0	0	0	0	0	0	0	0	0.146294434	0.398855344	0	0	0	0	0	0.153209167	0.229200771	0	0	0	2.203151427	0	0	0	0	0
AC008088.2	0	0	0	0	11.3401444	0	0	0	0	0	0	0	0	0	0	0	0	0	0	0	0	0	0	0	0	0	0	0	0	0	0	0	0	0	0	0	0	0	0	0.143723256	0	0	0	0	0	0	0	0	0
AC008103.1	0	0	0	0	0	0	0	0	0	0	0	0	0	0	0	0	0	0	0	0	0	0	0	0	0	0	0	0	0	0	0	0	0	0	0	0	0	0	0	0	0	0	0	0	0	0	0	0	0
AC008105.1	0.2692	1.388213545	0.682277097	1.279610476	0.845308493	0.747210244	0.292038553	0.595182674	0.296936034	1.094667262	0.841188606	0.512865577	0.386311155	1.161245707	0.752285844	0.864389952	0.062267996	0.280587158	0.516467844	0.464240085	0.442014988	1.63447303	0.411819144	0.083023858	0.827740654	1.027604977	0.464854022	0.393020364	0.35607079	0.252522	0.360326487	2.666858842	0.925386146	0.337363206	0.559479886	0.464449384	0.443978424	0.319448421	0.507801862	0.531769778	0.86460987	1.120070211	0.291550516	0.730220272	1.146588355	0.376490027	1.236852982	0.386688615	0.671319381
AC008115.3	0.674618142	2.824730256	3.324599175	8.259727766	34.82442831	1.69046677	1.219753011	2.796626785	4.754131603	6.60411585	4.99980962	5.452561932	1.613499962	7.658143248	3.14206091	14.76934545	1.170332084	5.007312231	5.583143014	3.600971299	1.582420557	5.916454953	0.645014547	1.387057972	3.889363361	3.099764903	4.40084387	2.298131099	1.487195487	4.086981181	3.461431437	2.126465538	6.6257937	1.127247841	7.116530414	4.526337018	2.781536954	9.873341889	6.362785079	6.58378171	0.962987459	6.187270741	4.992629993	8.387224923	2.329753742	10.53561736	6.003665987	3.230152988	7.751929816
AC008121.3	0	0.624243498	0.099710732	2.040081225	3.032266881	0	0	0.163092002	0.433954319	0	0.141847733	0.306622832	0	0.2679618	0.244315762	0	0	0.22366986	0	0.581536474	0	0.119434247	0.112846713	0.091000816	0	0.500594479	0.543485161	0.344625505	0.141920793	0.415176587	1.105850944	0.212588469	0	0	0.780480762	0.226255033	0	1.68067739	0.445273296	0.083266054	0	0.158411213	0	0	0	0.165065322	0.439683307	0.678146841	0.519402319
AC008124.1	1.547947034	2.042593053	3.087118043	4.989392896	11.13752976	5.003883209	4.693704858	3.085774426	7.032669042	4.485854436	2.798190722	5.751998525	1.54766651	7.662550812	3.118917947	4.777799766	2.223149837	3.504571087	2.520160752	2.891395762	0.892855998	2.317527652	3.772837912	2.338094342	2.694373456	3.343268847	4.301618024	3.408427707	5.278870066	10.63742438	1.927583761	5.502053961	3.676191911	1.749087799	2.469165653	6.883408246	3.55739423	6.850674807	4.176485042	5.581144776	1.371960217	3.371863255	3.827015525	4.044016905	4.827235388	5.705000197	3.482008607	5.075838502	3.889983508
AC008127.1	0	0	0	0	0	0	0	0	0	0	0	0	0.591724435	0	0	0	0	0	0	0	0	0	0	0	0	0	0	0	0	0	0	0	0	0	0	0	0	0	0	0	0	0	0	0	0	0	0	0	0
AC008128.1	0	0	0	0	0	0	0	0	0	0	0	0	0	0	0	0	0	0	0	0	0	0	0	0	0	0	0	0	0	0	0	0	0	0	0	0	0	0	0	0	0	0	0	0	0	0	0	0	0
AC008132.1	0	0.005307572	0	0	0	0	0	0	0	0	0.009648376	0	0	0	0	0	0	0.045641567	0	0	0	0	0	0	0.01542796	0	0	0	0.009653346	0	0.193420671	0	0	0	0.015167918	0	0	0	0	0.039645861	0	0	0	0	0	0.101048572	0	0	0
AC008133.1	0	0	0	0	0.316352599	0	0	0	0	0	0	0	0	0	0	0	0	0	0	0	0	0	0	0	0	0	0	0	0	0	0	0	0	0	0	0	0	0	0	0	0	0	0.120022501	0	0	0	0	0	0
AC008133.2	0	0	0	0	0	0	0	0	0	0.397289021	0	0	0	0	0	0	0	0	0	0	0	0.17796043	0	0	0	0	0	0	0	0	0	0	0	0	0	0	0	0.417376199	0	0	0	0	0	0	0	0	0.436760436	0	0
AC008134.1	0	0	0	0	0	0	0	0	0	0	0	0	0	0	0	0	0	0	0	0.787936725	0	0	0	0.246598066	0	0	0	0	0	0	0	0	0	1.603261826	0	0	0	0	0	0	0.684818802	0	0	0	0	0	0	0	0
AC008147.1	0.379861908	0.627844903	0.320915156	0	12.7412226	0	0	0	1.047498963	0	0.228265737	0.493426896	0.908524594	0.862424747	0.196580221	0.554418506	0.21966233	0.359936421	0	0	0	0.192197264	0	0	0	0.20139301	0.874593044	0	0.685149921	0.445409959	0.50844839	1.026311719	0.932707882	0	0.897124041	0	1.56621927	0	0	0.535977188	0	1.274600989	0	0	0.874553712	0	0.707551906	1.227706609	0.835838194
AC008147.4	0	0.237266969	0.129938653	0	5.195513386	0.355762685	0	0.141689563	0	0.231641937	0	0.177589968	0	0.116398689	0.212254392	0.149656158	0	0	0.057859135	0.378916415	0	0.051880491	0.049018963	0	0.098526231	0.054362731	0.177061507	0	0.184944954	0.120231094	0.274494563	0.138517985	0	0	0.096865553	0.393127515	0	0.486707794	0.048355053	0.072339114	0	0.068811515	0.16657608	0	0.118035696	0.143403926	0.190992001	0.405043478	0.075206925
AC008149.1	0.23515261	0	0	0	2.517262824	0	0	0	0.21615058	0	0	0.101818248	0	0	0.121692518	0.686422912	0.135981442	0	0	0	0	0	0.337250463	0	0.677860471	0	0.135353685	0	0	0.137864987	0.472130648	0	0	0.294694793	0.222145001	0	0	0	0.332682763	0.08294885	0	0	0.127338159	0	0.270695197	0	0.146002774	0.084445428	0.344949096
AC008154.1	0	0	0	0	0	0	0	0	0	0	0	0	0	0	0	0	0.218318829	0	0	0	0	0	0	0	0	0	0	0	0	0	0	0	0	0	0	0	0	0	0	0	0	0	0	0	0	0	0	0	0
AC008154.2	0	0	0	0	0.212812074	0	0	0	0	0	0	0.258234688	0	0	0	0	0.172440235	0	0	0	0	0	0.142557563	0	0	0	0	0	0	0	0	0	0	0	0	0	0	0	0	0	0	0.200118513	0	0	0	0	0	0	0
AC008162.1	0	0	0	0	0	0	0	0	0	0	0	0	0	0	0	0	0	0	0	0	0	0	0	0	0	0	0	0	0	0	0	0	0	0	0	0	0	0	0	0	0	0	0	0	0	0	0	0	0
AC008162.2	0	0	0	0	0	0	0	0	0	0	0	0	0	0	0	0	0	0	0	0	0	0	0	0	0	0	0	0	0	0	0	0	0	0	0	0	0	0	0	0	0	0	0	0	0	0	0	0	0
AC008163.1	0	0.017321697	0	0	0.07479134	0	0	0	0	0	0.015744135	0.011344351	0	0	0	0	0	0	0.01478404	0	0	0	0	0	0	0	0	0	0	0	0	0	0	0	0	0	0	0	0.012355578	0	0	0	0	0	0	0	0	0	0
AC008164.1	0	0	0	0	0	0	0	0	0	0	0	0	0	0	0	0	0	0	0	0	0	0	0	0	0	0	0	0	0	0	0	0	0	0.217908121	0	0	0	0	0	0	0	0	0.188316995	0	0	0	0	0	0
AC008169.1	0	0	0	0	0	0	0	0	0	0	0	0	0	0	0	0	0	0	0	0	0	0	0	0	0	0	0	0	0	0	0	0	0	0	0	0	0	0	0	0	0	0	0	0	0	0	0	0	0
AC008171.1	0	0	0.260743564	0	6.607814912	0	0	0	0	0.697242231	0	0	0	0	0	0	0	0	0	0	0	0	0	0	0	0	0	0	0	0	0	0	0	0.773573831	0	0	0	0	0	0	0	0	0	0	0	0.431645816	0.766514564	0.443338498	0
AC008175.1	0	0	0	0	0	0	0	0	0	0	0	0	0	0	0	0	0	0	0	0	0	0	0	0	0	0	0	0	0	0	0	0	0	0	0	0	0	0	0	0	0	0	0	0	0	0	0	0	0
AC008250.2	0	0	0	0	0.859553159	0	0	0	0.553556363	0	0	0	0	0	0	0	0	0	0	0	0	0	0	0	0	0	0	0	0.724142193	0	0	0	0	0	0	0	0	0	0	0	0	0	0	0	0	0.421117869	0	0.216262682	0
AC008264.1	0.336389973	0	0.142094585	0	1.920527495	0	0	0.232417212	0.309207233	0	0	0	0	0	0	0	0	0	0.189815799	0.414364545	0	0	0.160814253	0	0	0	0	0	0	0.197218306	0.225130418	0	1.238951206	0	0.317782358	0	0	0	0	0	2.520954228	0	0	0	0.387234273	0	0.417719109	0	0
AC008267.1	0	0	0	0	0.164834797	0.06678177	0.125284266	0	0.212308801	0	0.208193726	0.050004285	0.276211874	0	0.059764801	0	0	0	0.065165948	0.426768348	0.270891452	0.058432283	0	0.044521447	1.220656134	0.061227996	0	0.168605369	0	0	0	0	0.283564136	0.1447285	0	0	0	0	0.163384893	0.040737275	0.370916825	0.077501463	0.187612348	0	0.066470991	0	0	0	0.084704525
AC008267.3	0	0.917076825	2.050792076	0.374635703	10.6417993	1.203197394	0	1.437591859	0.478142083	3.133672949	1.04194332	1.72676313	0.414705749	1.968314908	0.807580262	3.796053675	0.601603291	0.246445232	1.663287594	0.854335887	0.610076465	2.368723308	0.663132933	0.267378802	1.166262749	1.011207878	1.097847659	0.759434575	0.416991993	0.508280325	0.812303433	6.636671637	0.851488938	0.65188806	1.47420664	0.664783045	2.502211263	1.646056695	2.534837061	1.46791505	0	1.745415681	1.408410112	5.879196224	1.197598132	2.667474143	1.722504639	1.992532573	1.526109061
AC008267.6	0	0	0	0	0.583471515	1.41833865	0	0	0	0	0	0	0	0	0	0	0	0	0	0	0	0	0	0	0	0	0	0	0	0	0	0	0	0	0.386179223	0.783651537	0	0	0	0	0	0	0	0	0	0.571716312	0	0.587203308	0
AC008267.7	0	0	0	0	0.633843157	0	0	0	0	0	0	0	0	0	0	0	0	0	0	0	0	0.449382093	0	0	0	0	0	0	0	0	0	0	0	0	0	0	0	0	0	0	0	0	0	0	0	0	0	0	0
AC008280.3	1.180581749	1.728288907	0.78365552	1.821998772	3.490466893	2.633227084	3.293333129	8.389880355	3.410572672	4.381576862	4.560637154	3.067066087	0.403374991	4.403432367	1.658309925	1.476934545	2.438191843	0.719135267	3.806688419	1.038741721	0.593407709	3.669339851	2.015670458	0.650183425	1.94468168	1.69890961	0.388309753	1.477369992	1.622395077	1.779814385	0.564363821	5.695889833	5.383457381	1.479512792	1.194939808	2.263168509	3.476921193	3.602435554	1.033952575	1.665776095	1.805601486	0.565908909	1.826571949	2.859281224	1.941461452	1.297296168	1.151866149	3.694487479	0.865907054
AC008372.1	0	0	0	0	0	0	0	0	0	0	0	0	0	0	1.130771183	1.5945665	0	0	0	0	0	0	0	0	0	0	0	0	0	0	0	0	0	0	0	0	0	0	0	0	0	0	0	0	0	0	0	0	0
AC008379.1	0.266067069	0	0	0	8.924347726	0	0.288639829	0	0	0	0	0.115203837	0	0	0	0	0	0	0	0	0	0	0	0	0.255658583	0.141061914	0	0	0	0.467968437	0.178066516	0.119810096	0	0	0	0.765073591	0	0	0.250946049	0.093853764	0	0.178554018	0	1.804305048	0	0.186054231	0	0	0
AC008395.1	0	0	0	0	9.434551769	0	0	0	0	0	0	0.088063559	0	0	0	0	0	0	0	0.250530128	0	0.205812557	0	0	0	0	0.117068674	0	0	0	0.136116744	0	0.74908582	0	0	0.389889232	1.257877914	0	0	0	0	0	0	0	0	0	0	0.073037644	0
AC008403.1	0	0	0	0	0	0	0	0	0	0	0	0.120664967	0	0	0	0	0	0	0	0	0	0	0	0	0	0	0	0	0	0	0	0.125489582	0	0	0	0	0	0	0	0	0	0	0	0	0	0	0	0	0
AC008403.2	0.088308383	0	0	0.190801588	0.063021601	0	0	0	0	0	0	0	0	0	0	0	0	0	0	0	0	0	0	0	0	0	0	0	0.053093401	0	0	0	0.108415616	0	0	0	0	0	0.041644838	0	0	0	0.047820124	0	0	0	0	0	0
AC008406.2	0	0	0	0	2.318531548	0	0	0	0	0	0	0	0	0	0.1200913	0	0	0	0	0	0	0	0	0	0	0	0	0	0	0	0	0	0	0	0	0	0	0	0.109435119	0.081857418	0	0	0	0	0	0	0	0	0
AC008412.1	0	0	0	0	0	0	0	0	0	0	0	0	0	0	0	0	0	0	0	0	0	0	0	0	0	0	0	0	0	0	0	0	0	0	0	0	0	0	0	0	0	0	0	0	0	0	0	0	0
AC008413.2	0	0	0	0	0	0	0	0	0	0	0	0	0	0	0	0	0	0	0	0	0	0	0	0	0	0	0	0	0	0	0	0	0	0	0	0	0	0	0	0	0	0	0	0	0	0	0	0	0
AC008432.1	0.093526606	0	0	0	0.13349121	0	0	0	0	0	0	0	0	0	0	0.136504556	0	0	0	0	0	0	0	0	0	0	0	0	0	0	0	0	0	0	0	0	0	0	0	0	0	0	0	0	0	0	0	0	0
AC008434.1	0.449745428	0.297340027	0.569931287	0	2.246737311	0.390107716	0.243950602	0.466104464	0.206701374	0.508008912	1.351299897	0.584203064	0	1.021085766	1.047353637	1.96924606	0	0	0.126889614	0.553995584	0	0.910223839	0.215004849	0.173382247	0.216075742	0.953773816	0.517746338	0.328304443	0.13519959	0.263676205	0.752485095	0.303780791	0	0.563623921	0.743518103	0.646619574	0	0.266847078	0.318139254	0.713904041	0	0.452727127	0.608857316	0.762474993	0.129430763	0.15724802	0.698100696	0.969045896	0.329869354
AC008438.1	3.597963425	2.378720216	2.65967934	1.943465357	1.283849892	2.860789918	2.439506021	2.95199494	3.100520611	2.794049013	1.216169908	2.726280966	2.151333283	5.105428832	3.956669294	4.594907472	1.300368983	4.155003766	1.142006526	4.154966883	3.692314633	2.048003638	1.075024244	2.947498191	1.94468168	2.503656267	2.329858519	0.656608886	1.622395077	2.768600155	3.160437399	4.556711867	1.380373687	1.690871762	2.974072412	3.23309787	1.854357969	1.601082469	2.651160449	1.269162739	3.851949838	1.20727234	2.435429265	2.287424979	2.588615269	1.886976244	3.909363899	3.553168286	2.474020154
AC008440.10	0	0.367656925	0.187923289	0	2.857433475	2.701232348	0.241313298	0.614753996	1.226800588	0.502516923	0	0.481572796	0.532018906	0	0.115114544	0.324659485	0.257262188	0.21077358	2.384838853	0.822009664	0.782656654	1.238027424	0.744381652	0	1.068698941	1.061395591	0.25607454	0	0.267475945	0.652064129	2.82853046	0.200331116	13.38141714	0	0.210137163	0.426419395	0	0.263962245	0.524499851	0.313860515	0.238144196	0.44783278	1.084095135	0	1.024252096	0.466644125	0.276221465	0.798808104	0
AC008443.1	1.304628382	1.355401889	3.054604553	1.28860203	2.394135838	1.659724586	2.749747548	4.79023664	3.905981943	2.189407972	1.903937491	2.937419574	1.248124065	9.012885436	2.526993633	2.720199493	1.120861525	1.642372935	1.808866616	1.010138688	1.573820445	2.885570343	1.407755933	2.600969272	1.110323991	3.221254434	2.381562807	2.176801197	1.613577712	2.469456634	1.122593253	3.508062777	1.601683599	0.794127725	1.232462073	3.465623206	0.998984966	1.415449719	2.900427166	1.301710901	1.955414073	1.325785147	1.33220628	0.884719625	4.097820177	2.815081408	2.244924902	3.466928468	1.613043213
AC008443.2	0	0	0	0	0	0	0	0	0	0	0	0	0	0	0	0	0	0	0	0	0	0	0	0	0	0	0	0	0	0	0	0	0	0	0	0	0	0	0	0	0	0	0	0	0	0	0	0	0
AC008443.3	0	0	0	0.485866339	0.160481236	0	0	0	0	0	0	0	0	0	3.025688284	0.328207677	0	0.106538558	0	0	0	0.22755596	0	0.086691123	0	0	0	0	0	0	0	0.101260264	1.932523162	0	0	0	0	0	0.106046418	3.331552191	0	0	0	0	0	0	0	0.080753825	0.164934677
AC008443.4	0.270734912	0.178990871	0	0	0	0.156556386	0	0	0	0	0.162689396	0.234449914	0	0	0	1.185434306	0.156557581	0.128266817	0.45830525	1.000472289	0	0	0.388281783	0.10437155	0.260143821	0.287073369	0.31166967	0	0	0.47617841	2.536666859	0.121912028	0	0	0.255759047	0	0	0	0.127674306	0	2.028925881	0.363373089	0	0	0	0.18931834	0.504285898	0.194446709	0.397145341
AC008443.5	9.144823706	5.877971829	3.755565735	3.293094076	1.812843597	2.497170998	1.65344297	17.72635558	5.136911926	4.01703343	3.510877326	4.179576243	3.037762274	3.748708392	7.493104105	1.853765581	0.734467666	4.693615365	2.723427085	3.129049134	2.979248579	7.454564681	1.57869301	4.308869905	2.440855607	6.464466976	6.872123843	1.483449704	4.27631295	3.574277448	2.210076594	8.350221375	2.806759831	1.591715702	3.239614591	5.843525039	3.665790986	2.712945294	4.671933859	1.344078595	5.167141044	6.477910378	2.200906447	0	13.15879429	3.55264046	15.14102843	4.652317567	3.167356666
AC008443.6	0.083190782	0.109999781	0.035140642	0	0.356216437	0.09621255	0.090248572	0.229911366	0.076468365	0	0.149972435	0.072041213	0	0.094436672	0.387464384	0.242838294	0.048106642	0.11824057	0.234711584	0.512371253	0.097568383	0.126275157	0.119310305	0.096213127	0	0.132316836	0	0	0.10003312	0.048772991	0.389730488	0.187304194	0	0.6255314	0.157178066	0	0.343006242	0.098719034	0.039231458	0.176070673	0.089063362	0.167484631	0.135146631	0	0.09576481	0.058173291	0.619823098	0.209121933	0.366101635
AC008453.1	0	0	0	0	0	0	0	0	0	0	0	0	0	0	0	0	0	0	0	0	0	0	0	0	0	0	0	0	0	0	0	0	0	0	0	0	0	0	0	0	0	0	0	0	0	0	0	0	0
AC008464.1	0	0	0	0	0	0	0	0	0	0	0	0	0	0	0	0	0.053838807	0	0	0	0	0	0	0	0	0	0	0	0	0	0	0	0	0	0	0	0	0	0	0	0	0	0	0	0	0	0	0	0
AC008467.1	0	0.007459316	0.114382115	0.29253221	0.370388699	0.221828752	0.122398904	0.015590773	0	0.101954631	0.027119855	0.127016916	0.053970114	0.076847389	0.08174374	0.065869499	0.065244249	0.010690855	0.038199085	0.08338793	0.026465268	0.034251934	0.032362729	0.017398438	0.021682614	0.011963577	0.181840539	0.065888919	0.027133824	0.013229596	0.181223608	0.071128348	0.027703351	0	0.031975724	0.086515359	0	0.05355476	0.095773232	0.055718703	0.048316589	0.090859877	0.158852666	0	0.025976052	0.07889706	0.056042008	0.008103427	0.049652241
AC008474.1	0	0	0	0	3.228949695	0	0	0	0	0	0.25894019	0.093288971	0	0.244579444	0	0.314460758	0	0	0	0	0.252690194	0.21802482	0	0	0	0	0	0	0.12953678	0.126316088	0	0	0	0	0.101767998	0	0	0	0.101604683	0	0	0.144588245	0	0	0	0	0	0.154742931	0
AC008489.1	0.255600663	0	0	0	0	0	0	0	0	0	0	0	0	0	0	0	0	0	0	0	0	0	0	0.098537115	0.24560162	0	0	0	0	0	0	0	0.313799236	0	0	0	0	0	0	0.090161794	0	0	0	0.866664122	0.147116955	0	0	0	0
AC008494.3	0	0.691693537	1.270572451	0	1.119968629	0.529372865	0.993116699	0.180714231	0.961686901	0.147720812	0.550110753	0.566256148	0.625573079	0.445372949	0.609107147	0.954375077	1.285629631	1.23918789	0.147589826	1.288743965	0.920284837	1.058713745	0.375119689	0.756251483	0.37698808	0.48534862	1.204418387	1.145587748	0.94353273	0.536709564	0.962766417	0.647786793	0.321112354	0.491678282	0.494178497	1.002808322	0	1.241517338	0.555058635	0.691972667	0.140010624	0.614346875	0.991457062	0.443430902	1.881819098	1.005954232	0.730787191	0.328746767	1.534731146
AC008496.2	5.367613914	0.177434429	0	0	0	0.155195026	0	0.37085703	0.246693596	0	0.161274705	0	0	0.304660916	0	0	0	0.508605812	0.454319987	0	0	0	0.128301807	0.103463971	0	0.284577079	0	0.391824215	0.161357771	0	0	0.241703847	0	0	0	1.028968539	0.553283981	0	0	0.189339767	0	0.540319985	0.145331594	0	0.154472802	0.187672094	0.333267202	0.096377934	0.196845951
AC008507.2	0	0.138809247	0.221720718	0	17.45601898	0.121411075	0.45554041	0	0	0.118578611	0	0.045454575	0	0	0.108654034	0.3064388	0	0.049736113	0.059236733	0	0	0.106231481	0.100372162	0	0	0	0	0	0.063116135	0	0	0	0.257763658	0	0.148757813	0.100621923	0	0.249148037	0	0.11109221	0	0.281799538	0.113694785	0	0	0.146818305	0.13035962	0.188494259	0.153995132
AC008507.3	0	0	0	0	0	0.036256837	0	0	0	0	0	0	0	0	0	0	0	0	0	0	0	0	0	0.02417137	0	0	0	0	0	0	0	0	0	0	0	0	0	0	0	0	0	0	0	0	0	0	0	0	0
AC008514.1	0.103656692	0.017132628	0.06567848	0.559908943	0	0.389616397	1.068282423	0.035809033	0.047640241	0.058542589	0.124578278	0.067323149	0.123959065	0.058834602	0.053642798	0	0.029970721	0.07366457	0.029245339	0.255368242	0	0.236010495	1.238850357	0.519491643	0	0.274780555	0.41765306	0.15133429	0	0.03038586	1.560885329	0.023338323	0	0.129903246	0.146884289	0.149031968	0	0.061502538	0.171090002	0.018282178	0.887791965	0.069562607	0.168394291	0	0.08949306	0.108726906	0.064358906	0.018612028	0.114041735
AC008514.2	0.277012236	0.061046999	0.078008546	0.997534107	3.228949695	0.854327145	0	0.12759479	0.084875882	0.104299511	0.221948734	0.079961975	0	0.104819762	0.28671012	0.404306689	0.213583417	0.087493894	0.260517569	0	0	0.65407446	0.132428192	0.142388711	0.35490077	0.2447746	0	0.269617261	0.222063051	0.054135466	0.247188821	0.08315914	0	0.115717851	0.523378274	0.265515442	0	0.547864794	0.087089728	0.390858458	0	0.061966391	0.10000379	0	0.053146963	0	0.286654661	0.397910394	0.270902431
AC008517.1	0	0	0	0	0	0	0	0	0	0	0	0	0	0	1.638168509	0	0	0	0	0	0	0.106776258	0	0	0	0.111885005	0	0	0	0	0	0	0	0	0	0	0.435060908	0	0.099520485	0	0	0	0	0	0	0	0	0	0
AC008521.2	0	0	0	0	0	0	0	0	0	0	0	0	0	0	0.246674023	0	0	0	0	0.58714976	0	0	0	0	0	0	0	0	0	0	0	0	0	0	0	0	0	0	0	0	0	0	0	0	0	0	0	0	0
AC008525.1	0	0	0	0	0	0	0	0	0	0	0	0	0	0	0	0	0	0	0	0	0	0	0	0	0	0	0	0	0	0	0	0	0	0	0	0	0	0	0	0	0	0	0	0	0	0	0	0	0
AC008525.2	0	0	0	0	0	0	0	0	0	0	0	0	0	0	0	0	0	0	0	0	0	0	0	0	0	0	0	0	0	0	0	0	0	0	0	0	0	0	0	0	0	0	0	0	0	0	0	0	0
AC008534.1	0	0	0	0	1.317021529	0.073597641	0	0	0	0	0	0	0	0.072239186	0	0.092879389	0	0	0	0	0	0	0	0	0.183441622	0	0	0	0	0	0.127767315	0	0	0	0	0	0	0	0	0	0	0	0	0	0	0	0	0	0.14002444
AC008537.2	0.512261909	0.423339406	0.757346451	0.553403776	5.300875033	6.072568868	1.945025236	0.353929946	0.706301168	2.314497033	1.693049809	3.43795019	0	0.872265694	0.662744521	1.495319622	0.592450267	0.364043579	0.867166781	0.631003269	0	1.943903868	2.326468442	0.691190844	0	0.543176167	0.294857613	1.121820368	0.615971575	2.252462189	0.342833458	0.461343442	1.572251358	0.641969984	2.17766624	1.718505548	2.112121422	0.607879858	1.932596962	1.445581626	0	2.062632306	2.91266224	0.868462181	0.88453306	3.04480451	2.067362933	1.103747297	2.817919221
AC008539.1	0	0	0	0	0.182788794	0	0	0	0	0	0	0	0	0	0	0	0	0	0	0	0	0	0	0	0	0	0	0	0	0	0	0	0	0	0	0	0	0	0	0	0	0	0	0	0	0	0	0	0
AC008543.4	0	0.092330133	0.235967026	0	1.993307666	0.323030371	0	0.964899513	0.513479884	0	0.671369813	1.088441682	0	0	0.28908856	0	0.969098513	0.264659133	1.103250648	0.344053819	0	0.282643036	0.133526767	0	0.805151012	1.480830953	0.482312341	0	0.167928902	0	0.560788666	2.767016889	1.028721929	0.350033408	0.527720024	0	0	0	0	0	0	1.124647932	0.151250075	1.894112087	0.48229065	2.929722732	0.520258754	0.702119792	0
AC008549.1	0	0	0	0	0.137020527	0	0	0	0	0	0	0	0	0	0	0	0	0	0	0	0	0	0	0	0	0	0	0	0	0	0	0	0	0	0	0	0	0	0	0	0	0	0	0	0	0	0	0	0
AC008551.1	0.609654914	0	1.287622538	0	0.435082463	0	0	0	0.560390392	0.688634302	0	0	0	4.844484691	0	0	0	0	0.344011842	0	0	1.079626609	0	0	0	0.969670046	1.403667849	0.890069823	0	0	1.428049491	1.509903043	3.368111797	0	0.287965741	1.168705008	0	2.532082274	0.143751811	0	0.97903725	0	0	1.033577213	6.140770666	0.639475283	2.271154265	3.612387758	0.223578118
AC008554.1	0	0	0	0	0.65181898	0	0	0	0.139924851	0	0	0	0	0	0	0	0	0	0	0	0	0	0	0	0	0	0.087621066	0	0	0	0	0.06854733	0	0	0.071902667	0	0	0	0.071787279	0.053696851	0	0	0	0	0	0.106447797	0.094514743	0	0
AC008555.3	0	0.143696897	0	0	0	0	0	0.150170981	0	0.245507828	0.261219593	0	0.519842417	0	0	0.317228899	0	0	0.245290134	0	0	0	0.103906393	0	0	0.345701029	0.12510684	0	0	0	0	0	0.266839843	0	0	0.624989694	0	0.257920855	0	0.230007816	0	0	0.117698122	0	0	0	0	0.156105105	0.159417496
AC008555.4	3.225668219	0.727017554	2.477373529	1.267176343	0	4.154508184	5.40805456	3.140392666	10.7818579	1.656157318	5.550761229	6.538980734	2.104065271	4.161045767	1.517543274	0.213997642	0.932651815	4.44577052	3.061174262	2.347901714	2.751382061	1.706264313	4.275711035	0.734815376	3.944793717	5.052764048	3.038224055	3.210911029	3.702413468	1.891140859	0.196253832	1.320472322	2.160071699	7.901110388	3.047238428	9.27538149	3.022691583	2.78382985	1.866895551	0.827518223	0.156971531	0.393582253	2.540713855	1.491444553	7.679609871	2.973332223	2.548979549	0.315918169	1.720648696
AC008555.5	0	0	0	0	0	0	0	0	0	0	0	0	0	0	0	0	0	0	0	0	0	0	0.128862076	0	0	0	0	0	0	0	0	0	0	0	0	0	0	0	0	0.190166579	0	0	0	0	0	0	0	0	0
AC008555.7	1.138884871	1.524724822	2.549706437	4.429272291	9.062378384	7.310201142	2.038585359	1.613091234	2.041366753	4.759771688	6.672666537	6.977696608	1.225753892	1.74533606	1.768133907	4.155581514	0.85615622	2.509012528	5.751646335	0.911869577	0.333928692	2.967621507	5.172314526	0.900060191	0.930182151	8.302352508	2.42550308	1.579586551	1.711821374	2.003112131	3.010703972	3.948870044	5.313165289	0.927717694	3.496631985	2.619882997	0.117394203	6.149175818	1.503824296	4.660133757	0.182892106	1.681438575	3.422800368	1.737725526	3.408661841	8.083404116	1.555656865	2.862886977	4.051322117
AC008565.1	0	0	0	0	0.298658301	0	0	0	0	0	0	0	0	0	0	0	0	0	0	0	0	0	0	0	0	0	0	0	0	0	0	0	0	0	0	0	0	0	0	0	0	0	0	0	0	0	0	0	0
AC008569.1	0	0	0	0	0	0	0	0	0	0	0	0	0	0	0	0	0	0	0	0	0	0	0	0	0	0	0	0	0	0	0	0	0	0	0	0	0	0	0	0	0	0	0	0	0	0	0	0	0
AC008569.2	0	0.137716261	0.293299847	0.300045692	1.684782205	0.080303388	0	0	0.12764798	0.156859895	0.083449229	0.120257774	0	0.157642319	0	1.621471446	0	0.328963264	0.156720806	0.171059379	0	0.421580051	0.066387886	0.053535913	0	0.220875348	0.239799836	0.202743688	0.08349221	0	0.278817312	0.062533054	1.19342544	0	0.131187992	0	0	0.164790828	0.45842113	0.342898791	0	0	0.0751997	0	0.319718736	0.29132451	0	0.249346737	0.305565144
AC008572.1	0	0	0	0	0	0	0	0	0	0	0	0	0	0	0	0	0	0	0	0	0	0	0	0	0	0.148083095	0	0	0	0	0	0	0	0	0	0	0	0	0	0	0	0	0	0	0	0	0	0	0
AC008581.1	0	0	0	0	3.203789048	0	0	0	0	0	0	0	0	0	0	0	0	0	0	0	0	0	0	0	0	0	0	0	0	0	0	0	0	0	0	1.075739837	0	0	0	0	0	0	0	0	0	0.784810574	0	0	0
AC008591.1	0	0	0	0	0.300014298	0	0	0	0	0	0	0.060674893	0	0	0	0	0	0	0.079071961	0	0	0.070901375	0	0	0	0	0	0	0	0	0	0	0	0	0	0	0	0	0	0	0	0	0	0	0	0	0	0	0.102779952
AC008592.1	0	0	0	0	0.207303997	0	0	0	0	0	0	0.062887742	0	0	0	0.211983546	0	0	0	0	0	0	0.069433919	0	0	0	0	0	0.087323029	0	0.097203369	0	0	0	0.137207206	0	0	0	0	0	0	0	0.078650039	0	0	0.203127443	0	0	0.106528397
AC008608.1	0	0	0.410619786	0	0	0	0	0	0	0	0	0.841804415	0	2.206992463	0	0	0	0	0.548522819	0	1.140090401	0	0	0	0	0	0	0	0	0	0	0.437731376	0	0	0	0	0	1.153535794	0	0	0	0	0	0	0	0	0	0.349085431	0
AC008608.2	10.38684904	1.079108427	2.757864618	16.03008535	3.600411971	4.461857003	11.9119437	24.39989643	14.45766798	15.41978011	3.388319526	3.98339421	3.548924196	4.042616003	1.842939572	3.031976205	4.805113462	4.077404768	3.014238378	11.69782984	1.392225778	5.105239837	2.553699419	10.06784026	1.140630601	2.045397754	2.903922217	12.56474768	4.817460382	7.307507139	1.787513872	9.087135011	13.1162046	11.52922537	3.224039521	13.653621	11.62428364	9.860512703	3.638717717	1.8842948	3.494880569	2.788189664	4.178283333	7.043729322	5.295149431	2.697786349	3.316649558	2.238006839	3.48265914
AC008619.1	0	0	0	0	0	0	0	0	0	0	0.130840149	0.188552312	0	0	0	0	0	0	0.245722744	0	0	0.110165981	0.208179298	0	0	0	0.125327486	0	0	0	0	0	0	0	0.308534723	0	0	0	0.102679865	0	0	0	0.117905703	0	0	0	0	0	0
AC008620.2	0	0	0	0.170006769	0.05615309	0.045500135	0	0.054364001	0.07232572	0	0	0	0	0	0	0	0	0	0	0	0.092282652	0	0	0	0	0	0	0	0	0	0	0	0	0.197214488	0.037165751	0	0	0	0	0	0	0	0	0	0	0	0	0	0
AC008622.1	0	0	0	0	0	0	0	0	0	0	0	1.113637091	0	0	0	0	0	0	0	0	0	0	0	0	0	0	0	0	0	0	0	0	0	0	0	0	0	0	0	0	0	0	0	0	0	0	0	0	0
AC008623.1	0	0	0	0	0	0	0	0	0	0	0	0	0	0	0	0	0	0	0	0	0	0	0	0	0	0	0	0	0	0	0	0	0	0	0	0	0	0	0	0	0	0	0	0	0	0	0	0	0
AC008625.1	0	0	0	0	4.637063096	0	0	0	0	0	0	0	0	0	0	0	0	0	0	0	0	0	0	0	0	0	0	0	0	0	0	0	0	0	0	0	0	0	0	0	0	0	0	0	0	0	0	0	0
AC008626.2	0	0	0	0	0	0	0	0	0	0	0	0	0	0	0	0	0	0	0	0	0	0	0	0	0	0	0	0	0	0	0	0.215472422	0	0	0	0	0	0	0	0	0	0	0	0	0	0	0	0	0
AC008628.2	0	0	0	0	0.295651674	0	0	0	0	0	0	0	0	0	0	0	0	0	0	0	0	0	0	0	0	0	0	0	0	0	0	0	0	0	0	0.397085175	0	0	0	0	0	0	0	0	0	0	0	0	0
AC008629.2	0	0.084492585	0	0.552258013	0.18241035	0	0.554570934	0.353197172	0	0	0	0	0	0.290153253	0.132274476	0	0	0	0.288457135	0.314848422	0	0	0	0	0	0	0.147123571	0	0	0	0	0	0.313799236	0.320320427	0	0.489985019	0	0	0.241074466	0.090161794	0	0	0	0	0.147116955	0	0	0	0
AC008638.2	0	0	0	0	0	0	0	0	0	0	0	0	0	0	0	0	0	0	0	0	0	0	0	0	0	0	0	0	0	0	0	0	0	0	0	0	0	0	0	0	0	0	0	0	0	0	0	0	0
AC008638.3	0	0	0	0	0.380579693	0	0	0	0	0	0	0	0	0	0	0	0	0	0	0	0	0	0	0	0	0	0	0	0	0	0	0	0	0	0	0	0	0	0	0	0	0	0	0	0	0	0	0	0
AC008655.1	0	0	0	0	0	0	0	0	0	0	0	0	0	0	0	0	0	0	0	0	0	0	0	0	0	0	0	0	0	0	0	0	0	0	0	0	0	0	0	0	0	0	0	0	0	0	0	0	0
AC008655.2	0	0.402729461	0.514625455	0.877436251	0.289816443	0.234834579	0	1.683495729	0.746572726	0.458711994	0.488068187	0.527512306	0.971284517	0.922000141	0.630479327	8.298040139	0.234836372	0.577200675	0.229152625	1.500708433	0.476287766	3.493058836	0.194140891	0.156557325	1.951078659	0.64591508	0	0.592891905	0.732479356	0.95235682	0.271785735	1.645812378	1.994276722	1.526790456	0.575457855	1.556991869	0	0.963809512	1.149068753	0.716252409	0.869539663	0	1.099548245	1.376969642	0	0.851932531	3.277858335	0.72917516	1.489295027
AC008659.1	0	0	0	0	0.543853079	0	0	0	0	0	0	0	0	0	0	0	0	0	0.047779423	0	0	0	0	0.032642954	0	0.044892132	0	0	0.050908487	0	0	0	0	0	0.039995242	0	0	0	0.079862117	0	0	0	0	0	0	0.059210674	0.052573015	0	0.062105033
AC008662.2	0	0	0	0	0.679466829	0	0	0	0	0	0	0	0	0	0	0	0	0	0	0	0	0	0	0	0	0	0	0	0	0	0	0	0	0	0	0	0	0	0	0	0	0	0	0	0	0	0	0	0
AC008667.2	0	0	0	0	0.187855435	0	0	0	0	0	0	0	0	0	0	0	0	0	0	0	0	0	0	0	0	0	0	0	0	0	0	0	0	0	0	0	0	0	0	0.092853191	0	0	0	0	0	0	0	0	0
AC008667.4	0	0	0	0	0	0	0	0	0	0	0	0	0	0.834190604	0	0	0	0	0	0	0	0	0	0	0	0	0.422980267	0	0	0	0	0	0	0	0	0	0	0	0	0	0	0	0	0	0	0	0	0	0
AC008670.1	0	0	0	0	0	0	0	0	0	0	0	0	0	0	0	0	0	0	0	0	0	0	0	0	0	0	0	0	0	0	0	0	0	0	0	0	0	0	0	0	0	0	0	0	0	0	0	0	0
AC008680.1	0	0	0	0	1.245289029	0.252260467	0	0	0	0	0	0	0	0	0	0	0	0	0	0	0	0	0	0	0	0	0	0	0	0	0.291953581	0	0	0	0	0	0	0.517664473	0	0	0	0	0	0	0	0	0	0.156656713	0.319961617
AC008687.2	0	0.156961226	0	0	0	0	0	0	0	0	0	0	0	0.269507734	0	0.346511566	0	0	0	0.292445746	0	0.240246581	0	0	0	0	0	0	0	0	0	0	0	0	0.112140505	0	0	0	0.111960545	0	0	0	0	0	0	0.166017621	0	0	0
AC008687.6	0	0.323888244	0	0	0	0	0	0	0	0	0	0	0	0	0	0.572019093	0	0	0.110575235	0	0	0.198298765	0	0.075545122	0	0	0	0	0	0	0.262294805	0	0	0	0	0	0	0	0.184823757	0	0	0	0.106115132	0	0	0.959212924	0	0	0
AC008691.1	0	0	0	0	0	0	0	0	0	0	0	0	0	0	0	0	0	0	0	0	0	0	0	0	0	0	0	0	0	0	0	0	0	0	0	0	0	0	0	0	0	0	0	0	0	0	0	0	0
AC008695.1	0	0	0	0	0	0	0	0	0	0	0	0	0	0	0	0	0	0	0	0	0	0	0	0	0	0	0	0	0	0	0	0	0	0	0	0	0	0	0	0	0	0	0	0	0	0	0	0	0
AC008696.1	0	0	0	0	0	0.232161665	0.217770538	0.138694499	0	0	0	0.086918017	0	0	0.207767713	0	0.116081719	0	0	0.2472712	0	0	0	0	0	0	0	0	0	0	0	0	0	1.006274902	0	0.192408751	0.413838425	0	0.189331654	0	0	0	0.108703306	0.680648408	0.231081265	0	0	0	0.14723437
AC008703.2	0	0	0	0	0	0	0	0	0	0	0	0	0	0	0	0	0	0	0	0	0	0	0	0	0	0	0	0	0	0	0	0	0	0	0	0	0	0	0	0	0	0	0	0	0	0	0	0	0
AC008708.2	0	0	0	0	0	0	0	0	0	0	0	0	0	0	0	0	0	0	0	0	0	0	0	0	0	0	0	0	0	0	0	0	0	0	0	0	0	0	0	0	0	0	0	0	0	0.076805305	0	0	0
AC008731.1	0	0.563867616	0.450334307	0.460691917	5.021482834	0.98638635	0	0.294635983	0.783965833	0.722530809	0.384385308	0.923222459	0	1.21022471	0.441371826	1.24480839	0.123299235	0.202036851	0.48126009	0.787936725	0	0.755179234	0	0	0	0.452177742	0.368190077	0	0	0.375021338	1.284293214	1.536217887	0.523540694	0	0.201426814	0	0	0.506041609	1.005517849	0.601701506	0	0.715449605	0.230924122	0	0.490898025	0.596401818	1.059087481	0.689127198	0.625555355
AC008733.1	0	0	0	0	4.276902855	0	0	0	0	0	0	0	0	0	0	0	0	0	0	0	0	0.606447679	0	0	0	0	0	0	0	0	0	0	0	0	0	0	0	0	0	0	0	0	0	0	0	0	0	0	0
AC008735.2	1.100313013	9.384098953	17.19699085	11.41136343	0.471145448	8.780552819	1.909859259	9.426775847	5.056998857	13.42284509	11.50483725	24.77395882	7.368604105	28.72827534	10.36338688	68.0916846	2.799617927	5.838540874	7.450523857	7.861108466	8.259050607	13.80668406	3.050884312	3.30863394	6.132160236	7.933664016	12.28678508	5.783073981	2.778460018	22.57815634	7.069335908	24.67447292	6.213896097	1.930487279	13.30494121	5.273234493	1.814692558	18.27973834	16.29315313	13.04115617	12.25105436	15.21114728	7.745837194	19.40029955	8.233042414	19.54332214	15.16633095	21.81130576	12.10549968
AC008735.3	0	0	0	0.53348124	0.352416795	0	0.267857761	0	0	0	0	0	0	0	0	0	0	0.116979337	0.278649592	0	0	0	0.118037662	0	0	0.130905456	0	0	0	0	0	0	0	0	0	0	0	0	0	0	0	0	0	0	0	0	0	0	0
AC008736.2	0.239254109	0.158177979	0.404253587	0.516939186	0.512233714	0	0	0.33060898	0	0.81074678	0.143772024	1.03594148	0	0	0.495260247	0	0	0.453408282	0.54001859	0	0	0.363163436	0.343132738	0.276705969	1.149472699	0.126846372	0.275429011	0.349300657	0	0.701348046	0.640487313	0.969625897	0	0	0.226019623	0	1.97295063	0.28391288	0	0.759560695	0	0.481680606	0.129559173	0	0.550833249	1.505741218	0.148549334	0.687346508	0.526448475
AC008737.1	0	0.109999781	0.070281284	0	3.087209123	0.28863765	0	0	0.152936731	0.187935912	0.099981623	0.144082427	0	0.377746689	0.172206393	1.699868061	0	0	0	0	0	0.168366876	0.079540204	0	0.479618258	0.44105612	0.287307351	0	0	0.487729908	0.111351568	0.224765033	0.612796621	0	0.078589033	0	0	0.592314202	0.235388747	0.117380449	0	0.334969263	0.090097754	0	0	0.814426068	0	0.119498248	0
AC008737.2	0	0	0	0	0	0	0	0	0	0	0	0	0	0	0	0	0	0	0	0	0	0	0	0	0	0	0	0	0	0	0	0	0	0	0	0	0	0	0	0	0	0	0	0	0	0	0	0	0
AC008738.1	0	0	0	0	0.704833591	0	0	0	0	0	0	0.285091095	0	0.747434781	0	0.480496039	0	0	0	0	0	0.166570963	0	0	0	0	0	0.480637704	0	0.193010982	0	0	0	0	0	0	0	0	0.310503912	0	0	0	0	0	0	0	0	0	0
AC008738.4	0	0	0	0	0	0	0	0	0.162112935	0	0	0.076363686	0	0	0	0.257408592	0	0	0	0	0	0.267703333	0	0	0	0	0	0	0	0	0	0.079416978	0	0	0	0	0	0	0	0	0	0	0	0	0	0.369982128	0	0	0
AC008739.1	0	0	0	0	0	0	0	0	0	0	0	0	0	0	0	0	0	0	0	0	0	0	0	0	0	0	0	0	0	0	0	0	0	0	0	0	0	0	0	0	0	0	0	0	0	0	0	0	0
AC008739.2	0	0	0.16450698	0	2.223449813	0	0	0.269076079	1.073934268	0.879800922	1.404158316	0.50587931	0	0	0.201541236	0.56841014	0	0.184509995	1.318531194	0	0	1.182286012	0	0	0.374213194	0.825901932	0.672498595	0	0.234146924	0.228325294	0	0.701474887	0.956246252	0	0	0	1.605745308	1.386426302	0.55097303	0.412127569	0	0.52270703	1.054456362	0	0.448312234	2.17865396	1.209013509	0.839126494	0.285643967
AC008739.3	0.972087559	0	0	0	6.243604641	0	0	0	0	0	0	0	0	0	0	0	0	0	0	0	0	0	0	0	0	0	0	0	0	0	0	0	1.19342544	0	0	0	0	0	0	0	0	0	0	0	0	0	0	0	0
AC008739.5	0	0	0	0	1.591149102	0.036836797	0	0	0	0	0	0.027582343	0	0	0.032966239	0.09297524	0	0	0	0	0	0.032231223	0	0	0	0	0	0	0	0	0	0.057370366	0	0	0	0.061058505	0	0	0.030041013	0	0	0	0.034495631	0	0	0.044545492	0	0.045752167	0.046722981
AC008740.1	0	0.374402924	0	0	0	0	0	0	0	0	0	0	0	0	0	0	0	0	0	0	0	0	0	0	0	0	0	0	0	0	0	0	0	0	0	0	0	0	0	0.39952428	0	0	0	0	0	0.792010671	0	0.813465133	0
AC008741.1	0	0	0	0	0	0	0	0	0	0	0	0	0	0	0	0	0	0	0	0	0	0	0	0	0	0	0	0	0	0	0	0	0	0	0	0	0	0	0	0	0	0	0	0	0	0	0	0	0
AC008743.1	0	0	0	0	0	0	0	0	0	0	0	0	0	0	0	0	0	0	0.085685606	0.18705017	0	0	0	0	0	0	0	0	0	0	0	0	0	0	0	0	0	0	0	0	0	0	0	0	0	0	0	0	0
AC008747.1	0	0	0.235967026	0	0.5979923	0.323030371	0	0	0	0	0	0.241875929	0	0.634135844	0	0	0	0	0	0	0	0.989250626	0.133526767	0.53838718	0	0	0.16077078	0.407780858	0	0.163753661	0	0.125773495	0.34290731	0.700066815	0	0.267718059	0	0	0.131718288	0.098525218	0	0.187441322	0.302500151	0	0.3215271	0.195314849	0.173419585	0	0.204862302
AC008749.1	0	0	0	0	0	0	0	0	0	0	0	0	0	0	0	0	0	0	0	0	0	0	0	0	0	0	0	0	0	0	0	0	0	0	0	0	0	0	0	0	0	0	0	0	0	0	0	0	0
AC008750.7	0	0.146010443	0.093289289	0.477174634	0.157610374	0	0.239586548	0.30517752	0	0.249460548	0	0.478126837	0	1.002819474	0.342872479	0	0	0.10463268	0.124619675	0	0	0.446970382	0.105579304	0.595982087	0	0.351266877	0.127121082	0	0	0.129479639	0.147804765	0	0	0	0	0.211684047	0	0	0.416597377	0.155807322	2.127961108	0.148209417	0.119593083	0	0.635576826	0	0.685612312	1.031019762	0
AC008750.8	0.672169438	0.222195565	0	0.968205518	0	0.259127811	0	0	0.205951097	0	0.403918499	0.485068787	1.071762225	1.017379466	0.695701327	0.32701636	0.25912979	0.530759241	1.264290346	0.275992356	1.051117829	0.453459971	0.749785512	1.382023279	0.215291438	0.475155921	0.515867041	0.327112775	1.347088471	0.788157368	1.499507503	0.302678139	0.275072651	0.280789049	0.211662659	0	0	0.265878486	0.528307473	0.237104246	0.479746021	0.751806391	0.242658923	0	0.644804802	1.410095224	0.834680106	0.402303537	0.821680015
AC008751.1	0	0	0	0	2.060916932	0	0.391604914	0	0	0	0	0	0	0	0	0	0.208743442	0.171022422	0	0	0	0	0	0	0	0	0	0	0	0	0	0.162549371	0	0	0	0	0	0	0	0.127333762	0	0	0	0	0	0	0	0	0
AC008751.2	0	0	0	0	0.179804487	0	0	0	0	0	0	0	0	0	0	0	0	0	0	0	0	0	0	0	0	0	0.072510903	0	0	0	0	0	0	0	0	0	0	0	0	0	0	0	0	0	0	0	0	0.090477244	0
AC008752.1	0	0.234539763	0	0.945888724	5.0634597	0.253155008	0	0	0	0.801427852	0.426358416	0.614420464	1.047058486	0	0.3671757	0	0.410288834	0	0.800717219	0.53926166	2.177714864	0.886015758	0.339188684	0.168771017	0	0.376165104	0.408394741	0	0	0.831943889	0	0.319493591	0.537464649	0.548633923	0	1.099680244	0	0.84194854	0.334594733	0.500553408	0	0.476144048	0	0	0.408376375	0.802276401	0.881051224	0.412004473	0.520397343
AC008752.4	0	1.432932539	1.025396038	1.49854281	14.35405486	2.00532899	0.752409441	1.55739118	2.071949026	1.958545593	1.458720648	2.102146419	0.414705749	1.771483417	2.153547365	3.03684294	2.506680377	1.396522981	2.935213402	0.640751915	1.830229394	2.895106266	0.911807782	0.334223502	1.832698606	2.66591168	2.295499651	1.012579433	1.355223978	1.219872781	1.160433475	4.450473921	1.91585011	1.30377612	2.293210329	4.985872838	1.429835007	2.880599217	2.616605999	2.752340719	0	3.141748225	2.535138202	0.587919622	2.594795952	4.122460039	3.875635438	1.743466002	2.670690857
AC008753.1	0	0	0	0	0	0	0	0	0	0	0	0	0	0	0	0	0	0	0	0	0	0	0	0	0	0	0	0	0	0	0	0	0	0	0	0	0	0	0	0	0	0	0	0	0	0	0	0	0
AC008753.2	0.319005478	0	0	0	0	0	0	0	0	0	0	0	0	0	0	0	0	0	0	0	0	0	0	0	0	0	0	0	0	0	0	0	0	0	0	0	0	0	0.150437942	0	0	0	0	0	0	0	0	0	0
AC008758.4	0.095221843	0.251815927	0.241336118	0.102869503	0.54364334	0.082595116	0	0.230266031	0.218818076	0.484009262	0.314712691	0.288609381	0.113872153	0.162141174	0.197110904	0.555915201	0.137659578	0.135340536	0.107462242	0.058647045	0.111678736	0.481790289	0.250369125	0.385446186	0.091496786	0.353389199	0.274048148	0.278039551	0.45799969	0.642005292	0.095591435	0.343027442	0.058451612	0.178998958	0.067465942	0.2738096	0.392611849	0.112995793	0.202073024	0.302301055	0.30583115	0.159755234	0.18047348	0	0.191825077	0.765742674	0.177365499	0.290657711	0.174603042
AC008759.2	0.205758533	0.204049594	0.260743564	2.222838502	0.881041988	0.35694856	0	0.284323723	0.567395272	0.929656308	0.989151525	0.267272902	0.492117488	0.233573369	0.106480953	0.600620048	0.832886333	0.194965561	0.232207994	1.520717879	0.241319135	0.104106852	0.59018831	0.158644756	0	0.981790922	0.473737899	0	0.123707625	0.482527456	0	0.370612565	0.50521677	0.257857944	1.457826566	1.38053279	0	0.488330153	0	0.362901221	0.440566763	0.828490643	0.222841778	0	0	1.438819386	0.383257282	0.221669249	0.150915229
AC008760.1	0.179963732	3.033973548	3.49685246	3.888347233	15.02651788	2.809799162	2.538010856	2.486796412	2.812163155	5.488495696	1.730294213	5.688315404	3.012964215	6.741622022	3.818413186	7.091869373	2.393550896	2.387333404	4.366593465	4.211900832	0.633198896	8.012888868	1.89273219	1.873210671	3.977242562	6.106376969	2.589675104	4.729306856	1.081990886	2.532214052	7.587813988	12.88499953	9.500431965	2.480849021	3.485183044	4.829852328	1.855033756	7.260885655	4.752610896	3.047100629	0.963338402	6.280104	3.703201554	4.881618323	2.382393951	13.21364742	3.128630875	6.527286917	2.771912377
AC008760.2	0.090976507	0.300736321	0.384294125	1.179398468	0.064925718	1.683471471	0	0.062857124	0.501749688	0.719336126	0.874710265	3.427080687	0.217590636	0.103274887	1.271180132	0.531130477	0.578697737	0.431021875	1.43739657	3.586070165	2.66749228	0.092062065	1.174287721	0.14029013	1.223845361	0.096466806	0.471294152	0.132821768	1.531531388	2.933567803	1.583046757	0.286767276	0.558456267	0.684074132	1.160245167	0.087200724	1.875538919	0.323874088	0.900964741	0.064182972	0.779189558	0.061053106	4.877229771	0	0.157090986	2.862794652	0.451887731	0.130681945	0.533819529
AC008761.2	0	0	0	0	0.420545102	0	0	0	0	0	0	0	0	0	0	0.430038221	0.170382475	0	0	0	0	0	0	0	0	0	0	0	0	0	0	0.132677529	0	0	0	0	0	0.349639728	0	0.207867048	0	0	0	0	0.16958828	0	0	0	0
AC008761.3	0	0	0	0	0	0	0	0	0	0	0	0.119853319	0	0	0.071623959	0	0	0	0	0	0	0	0	0	0	0	0	0	0	0.162285019	0	0	0	0	0	0	0	0	0	0	0	0.092880117	0	0	0	0	0	0	0.101512486
AC008763.1	0.146447355	0.096820685	0.618608693	0.632836584	1.776715753	0.33874122	0	1.618925114	0.403840051	0.496257816	0.616019633	1.014559058	0.700523115	9.475930275	0.909445863	5.557338524	0.254057855	0.416296572	1.156908153	0.18039358	2.061088697	1.037363646	0.700104757	0.451657667	0.562873464	0.155285239	0.16859	1.282840848	0.440240657	0.429294889	0.196021028	1.450796518	1.977716892	1.101172713	0.899252449	0.140369374	1.207642379	0.347565945	1.726556449	0.568243904	0.783926624	0.687951898	0.317212495	0.496558447	0.505747254	1.843327327	0.545561968	0.788858537	0.644477848
AC008763.3	0	0	0	0	0	0	0	0	0	0	0.190955893	0	0	0	0	0	0	0.075276279	0	0.391433174	0	0	0	0	0	0	0	0	0	0	0	0	0	0	0	0	0	0	0	0	0	0	0	0	0	0	0	0	0
AC008764.1	0.048093152	0	0.020315042	0	0.308896685	0	0	0	0	0	0	0	0	0	0	0	0	0	0	0	0	0	0	0	0	0	0	0	0	0.028195995	0	0	0	0	0	0	0	0	0	0	0	0	0	0	0	0	0	0	0.035274304
AC008764.3	0	0	0	0	0	0	0	0	0	0	0	0	0	0	0	0	0	0	0	0	0	0	0	0	0	0	0	0	0	0	0	0	0	0	0	0	0	0	0	0	0	0	0	0	0	0	0	0	0
AC008764.5	0	0	0	0	0	0	0	0	0	0	0	0	0	0	0	0	0	0	0	0	0	0	0	0	0	0	0	0	0	0	0	0	0	0	0	0	0	0	0	0	0	0	0	0	0	0	0	0	0
AC008764.6	0.417682861	1.854099738	1.739130586	3.094139625	1.234906605	1.690718168	3.236560671	3.009516451	1.919655342	4.717927131	1.613526533	2.583594991	1.284405238	2.167524739	1.94537459	2.699742121	0.483066022	0.791546987	2.72723743	0.588001113	0.489869679	2.807714992	1.312163473	0.966130459	1.032025367	1.518477985	2.163761791	2.1778533	0.896865331	1.854080847	1.237945271	5.53500641	3.003463638	0.523442902	3.015706961	2.688049761	0.984091373	2.336620838	1.969726362	2.778325441	1.469265666	1.721851022	1.874068116	2.427832409	1.888913438	4.965282947	2.519235881	1.67135828	0.962823116
AC008764.8	0.090876054	0.570768094	0.978867998	2.061668393	3.404836539	0.630604744	0.936565598	1.035997372	0.91885874	1.796354662	0.464176737	1.88871539	0.760726335	1.908475816	0.728945796	1.92322209	0.656884957	0.365964064	0.948659819	0.895527643	0.746073144	1.21847548	0.521329387	0.437922586	0.567586519	1.059963209	0.915393437	0.464362891	0.601008703	1.465164339	0.516963076	4.746896307	1.896654785	0.341659403	1.008727988	1.437223264	1.405101019	1.887179465	1.028537065	1.26621405	1.070202662	1.189221019	0.811974089	0.9243992	0.889199349	3.463334113	1.072048342	1.435914162	0.833172043
AC008764.9	0.049283481	0	0.228996344	0	2.039937538	0.227991096	0	0	0.090602039	0.055668042	0.05923063	0.149374077	0.235744905	0.223782869	0.127522099	0.359652723	0.170994628	0.093396676	0.083428022	0.242829202	0.05780099	0.249357728	0.070681235	0.018999372	0	0.156773002	0.198572772	0.143903504	0.029630569	0.086681579	0.263865432	0.310693168	0.060505002	0	0.279344013	0.094476153	0	0.058482653	0.255654418	0.260767344	0	0.066146958	0.186813466	0.334210596	0.056732526	0.241239179	0.24479507	0.123887005	0.180736802
AC008770.1	0	0.075295053	0	0	0	0	0	0	0	0	0	0	0	0	0.117875594	0	0	0.107914517	0	0	0	0	0	0	0	0.120761491	0.131108275	0	0.27389142	0	0.152440707	0.205136106	0	0	0	0	0	0	0	0.080347134	0	0	0.123344157	0	0.131102378	0.477836696	0.282846703	0.081796771	0.16706483
AC008770.3	0.263792992	0.174401362	1.337146482	1.13991718	25.2264159	2.135589677	0	0.546776391	1.939812895	2.979667654	1.902214471	1.827507021	0	2.096171261	0.819084254	6.160205622	0.762716423	0.874845468	1.190810223	0.324939718	0.618767013	2.268995483	1.387194746	0.610172137	0.760420401	1.398562567	0.607356281	0.385126366	0.475798556	1.391906122	1.41235664	4.9890153	1.619284518	1.652935536	1.495206734	3.539827668	0	6.573675135	1.368406663	3.349857422	0	1.947307067	1.285625641	2.683325456	2.429315868	3.689280477	1.96542196	4.831252858	1.16088638
AC008771.1	16.25182389	7.831879719	10.9177321	6.557461718	14.81212542	9.624306938	8.496677593	14.06962754	5.579461832	6.303379408	5.294823785	7.842265955	3.746493171	12.11395586	6.586450705	7.430351111	6.963522307	7.560520182	7.623640708	4.582654989	3.559505083	10.50150002	8.892607368	7.435293461	2.351815672	10.53679922	14.25721908	3.573337412	10.53624019	6.485995536	7.731560574	6.260148801	7.452047514	9.692677661	16.37020157	12.57446883	6.458636163	8.248558491	6.23285509	7.494010934	4.192546512	6.898613602	6.945029235	2.323704519	11.04462163	4.860722113	20.18103373	8.82458072	9.693999668
AC008780.1	0	0	0	0	0.053722073	0	0	0	0	0	0	0.032594257	0	0	0	0	0	0	0	0	0	0	0.035987092	0	0	0	0	0	0	0.044133609	0	0	0	0	0	0	0	0	0	0	0	0	0.04076374	0	0	0	0	0	0
AC008781.1	0	0	0	0	0	0	0	0	0	0	0	0	0	0	0	0	0	0	0	0	0	0	0	0	0	0	0	0	0	0	0	0	0	0	0	0	0	0	0	0	0	0	0	0	0	0	0	0	0
AC008799.1	2.431282451	0.446498016	0.228221938	0.583677506	0.771152725	0	0.586122016	0	0.744939088	0.610277664	1.136333809	0.116968447	0	0.919982635	0.419399815	0.788560238	0	0.639930726	0.152434131	0	0.316830374	0.410048868	0.387432151	1.666290649	2.07659663	1.718671198	0.15549384	0	0.324834025	0.475136444	0.723176047	0.851516835	0.331652146	3.385443462	0.893197896	2.071446513	1.113832084	0.96170052	1.27394931	0.95291349	2.024486218	0.181288981	1.170285047	0.915971053	2.17681586	0.377808154	0	1.455159182	1.783243411
AC008802.1	1.87289689	0.154778453	0.131855152	0	0.556916554	0.180504961	0.677263619	0.323503604	0.143462774	0.881469319	0.281364214	0.270313934	0	0	0.242308111	0	0.180506339	0.29577582	0.088068771	0.769010306	0.183048648	0.157937069	0	0.541518129	1.79962957	0.082746812	0	0.227862376	0.375345511	0	0.208907366	0.140561023	1.532895382	0.977969445	0.36860343	0.448791588	0.965274202	1.852073905	0.809626192	0.660654561	2.673477194	0	0.338065908	0	0.449162384	0	0.096904496	0.448382804	0.343422772
AC008805.2	0	0.093815905	0	0	0	0	0	0	0	0	0	0	0	0	0	0	0	0	0	0	0	0	0	0	0	0	0	0	0	0	0	0	0	0	0	0	0	0.336779416	0	0	0	0	0	0	0	0	0	0	0
AC008806.1	0.050534228	0.016704838	0	0	0.324575436	0	0	0.034914907	0	0	0	0.043761425	0.120863894	0	0.026151687	0	0	0.023941739	0.114060414	0	0	0.051137217	0	0	0	0.026791948	0	0	0	0.029627146	0	0.022755581	0	0	0.023869448	0	0	0.299834314	0	0.017825684	0.162304579	0.101738515	0.027364934	0	0.05817232	0	0	0	0.037064731
AC008813.1	0.836983865	0.046112902	0.117850198	1.205607323	1.294185971	0	0.756660342	0	0	0.787844329	0.0838264	0.120801312	0	0	0.072190477	0	0	0.066090021	0	0.171832529	1.308849545	0.141161833	0	0.053777883	1.474442268	0.14791577	0	0	0.083869576	0.163568629	0.093359168	0.062815689	0.685039688	0.699275779	0.065890466	0.802246658	0.287582634	0	0.197354181	0	0	0.187229524	0	0	0.240872845	0.487735385	0.086611815	0.200378982	0.20463082
AC008814.1	0	0	0	0	0.651016247	0	0	0	0	0	0	0	0	0	0	0	0	0	0	0	0	0	0	0	0	0	0	0	0	0	0	0	0	0	0.143628233	0	0	0	0	0	0	0	0	0	0	0	0	0	0
AC008817.1	0.158073137	0	0.03338586	0.170768643	0.16921421	0	0.085741921	0.054607629	0	0	0	0	0	0	0.081803549	0	0	0	0	0	0	0	0	0	0.075944675	0	0	0	0	0	0	0	0	0.495245731	0	0.075756327	0	0.093789402	0.037272397	0.055759471	0.084615896	0	0	0	0.090982701	0	0	0.028382746	0
AC008834.1	0	0	0	0	2.517262824	0	0	0	0	0	0	0	0	0	0	0	0	0	0	0	0.827379891	0	0	0	0.677860471	0	0	0	0	0	0	0	0	0	0	0	2.908692929	0	0.332682763	0.248846551	3.776286537	0	0	0	0	0	0	0	0
AC008836.1	0	0	0	0	2.073039972	0	0	0	0	0	0	0	0	0	0	0	0	0	0	0	0	0	0	0	0	0	0	0	0	0	0	0	0	0	0	0	0	0	0	0	0	0	0	0	0	0	0	0	0
AC008837.2	0	0	0	0	0	0	0	0	0	0	0	0	0	0	0	0	0	0	0	0	0	0	0	0	0	0	0	0	0	0	0	0	0	0	0	0	0	0	0	0	0	0	0	0	0	0	0	0	0
AC008847.1	0	0	0	0	0	0	0	0	0	0	0	0	0	0	0	0	0	0	0	0	0	0	0	0	0	0	0	0	0	0	0	0	0	0	0	0	0	0	0	0	0	0	0	0	0	0	0	0	0
AC008850.2	0.682072486	0	0	0	8.761743529	0	0	0.235627395	0	0	0	0	0	0	0	0	0	0	0	0	0.399976467	0	0.163035445	0.131473554	0	0	0	0	0	0	0.456479908	0	0.837375861	0	0	0.326882271	0	0	0.482481907	0.360896242	0.365110577	0	0.369351013	0	0	0	0	0.122469198	0
AC008869.1	0	0	0	0	0.199330767	0	0	0	0	0	0	0	0	0	0	0	0	0	0	0	0	0	0	0	0	0	0	0	0	0	0	0	0	0	0	0	0	0	0	0	0	0	0	0	0	0	0	0	0
AC008870.3	0.120561641	1.275309959	1.680573752	3.38635553	5.764630196	1.254897282	2.354218604	3.331918631	1.662290835	2.587422342	1.231609565	2.453481716	0.865050273	3.284625502	1.123041302	4.750998428	0.627453432	0.571188168	1.836801511	1.039553238	0.424193792	3.843006826	0.633991349	0.836603203	1.042607659	1.789723035	1.943065601	1.760147843	0.57987949	1.201606457	2.904710042	5.157450248	3.108267235	0.151088639	2.220907659	2.542275786	0.745636615	3.576636862	2.217343609	1.360879578	0.387216881	1.860867655	2.089141666	0.817575725	1.179665347	4.721126111	1.272533945	2.294623083	2.475952982
AC008870.4	0	0.381996119	0.244065738	1.248396038	1.786824625	0.222744811	0.208937411	0.133068825	0	0.435096556	0.115735358	0.500354886	0	0.437266838	0.299010477	0.84330428	0.222746512	0.729980261	1.086776881	0.237241479	0	0.389791644	0.184146119	0.148497431	0	1.837986125	0.554295514	0.281184304	0.115794968	0.225831882	1.031174582	1.474355758	0.236450906	0.72409407	3.456936631	0.923021701	0	0.457095307	0.726608218	0.407626956	0	1.033997683	0.208588247	1.959120614	0.554270586	0.404036645	2.03287794	1.244944299	0.706311526
AC008875.1	0	0.100640983	0.192905226	0.328903354	0.434545987	0.352107088	0.16514042	0.210350473	0.699624256	0.859731481	0.365900687	0.790943236	0	0.172803972	0.078777524	0.444355153	0	0.07212043	0.773072235	0	0	0.077021099	0.291091645	0.117369733	0	2.582598397	0.438105332	0.222243081	0.091522287	0.17849351	0.30563328	0.822567962	0	0	0.143805333	0.145907993	0	0.541920022	0.287149117	0.161090554	0	0.204313352	0.577025565	0	0.087617126	0.532238984	0.756117943	0.601322253	0.893209742
AC008877.1	0	0	0	0	0	0	0	0	0	0	0	0	0	0	0	0	0	0	0	0	0	0	0	0	0	0	0	0	0	0	0	0	0	0	0	0	0	0	0	0	0	0	0	0	0	0	0	0	0
AC008878.1	0	0	0	0	0	0.112602069	0	0.269076079	0	0	0.117013193	0	0	0.221047352	0	0	0	0	0	0	0	0	0	0	0	0	0.112083099	0	0.117073462	0	0.130319974	0.087684361	0.478123126	0	0	0	1.204308981	0	0	0	0	0	0	0	0.112078059	0.136165873	0.241802702	0.069927208	0.142821984
AC008878.3	0	0	0	0	0	0.113272054	0	0.016917318	0	0	0.058854712	0.127222325	0	0	0.050685103	0	0	0	0	0	0	0	0.011705441	0.009439394	0	0.012981501	0.014093749	0	0	0.071776198	0	0.011025761	0	0	0	0	0	0	0	0.017274156	0	0	0	0	0.014093116	0.017122008	0	0.00879291	0.017958972
AC008878.4	0	0	0	0	0	0	0	0	0	0	0	0	0	0	0	0	0	0	0	0	0	0	0	0	0	0	0	0	0	0	0	0	0	0	0	0	0	0	0	0	0	0	0	0	0	0	0	0	0
AC008885.2	0	0	0	0	0.189471395	0	0	0	0	0	0	0	0	0	0	0	0	0	0	0	0	0	0	0	0	0	0	0	0	0	0	0	0	0	0.062702218	0	0	0	0	0	0	0	0	0	0	0	0	0	0
AC008892.1	0	0	0	0	0	0	0	0	0	0	0	0	0	0	0	0	0	0	0	0	0	0	0	0.123941215	0	0	0	0	0	0	0	0	0	0	0	0.308154641	0	0	0	0	0	0	0	0	0	0	0	0	0
AC008894.2	0.251500117	0.051960681	0.119515766	0	2.378162739	0.163612785	0.204627778	0.043441363	0.144485682	0.142040689	0.056674075	0.122508588	0.225569513	0.107061896	0.097614319	0.045883885	0.163614035	0.059576948	0.017739343	0.232348033	0.110612285	0.334032679	0.090173921	0.012119538	0.332284545	0.066669446	0.07238165	0.137692238	0.056703266	0.073724592	0.147277831	0.084937945	0	0.196988498	0.089095588	0	0	0.037305588	0.296508701	0.155251859	0	0.2531675	0.102142908	0	0.090472994	0.219834895	0.117114525	0.135473949	0.069174284
AC008897.2	0	0	0.098953914	0	0.668722572	0	0	0	0	0	0	0	0	0	0.242461373	0.341908946	0	0.221972176	0	0	0	0	0	0.270930323	0.225095982	0	0	0	0	0.137341781	0	0	0	0.293576406	0.110650973	0	0	0	0	0.082634054	0	0.157208851	0.126854902	0	0.134833945	0.163812454	0	0.084124952	0
AC008906.1	1.109986094	1.019228739	2.500637576	3.997112191	31.50979339	2.282188597	1.873131197	0.426059525	2.040582396	2.925491879	1.03757153	2.349651884	0.884926553	3.360096418	2.744464125	3.960132186	3.99386054	1.811368352	2.087784158	0.911519208	0.144646834	3.369692299	2.240475103	0.998463497	1.066563679	0.523098726	1.774742379	1.62053172	0.667353819	0.578454492	4.53971777	5.053807707	3.33109958	1.54560206	3.204014431	1.891410702	2.288307374	2.78070117	2.268291564	4.916024529	2.244645844	3.724483411	2.871787146	2.927264134	3.478338629	1.897344245	0.99547346	1.328686806	2.351925653
AC008906.2	0.216968576	0.071722177	0.458248794	0	10.06462728	0.125465223	0.941503554	0	0	0	0	0.093944781	0	0.98519523	0.4491288	0	0.878263269	0	0	0.53452298	0.254466575	0.658672523	0.207447561	0.083643984	0	0.115031157	0.374660904	0	0.130447407	0	1.306864272	0.977010277	0	0	0.717383899	0	0	0	0.102318952	0.535741697	0	0.436814047	0.117491271	0	0.374644055	0	0.269425154	0.31166151	0.795686622
AC008914.1	0	0	0	0	1.223669428	0	0	0	0	0	0	0	0	0	0	0	0	0	0	0	0	0	0	0	0	0	0	0	0	0	0	0	0	0	0	0	0	0	0	0.604835368	0	0	0	0	0	0	0	0	0
AC008937.2	0.199442843	0	0.084246709	0	11.5289824	0	0.216363297	0	0	0	0	0	0	0.226403912	0.103212555	0	0	0	0	0	0	0	0	0	0	0.317218392	0	0	0	0	0	0.089809184	0	0	4.992879354	0	0	0	0.094054093	0	0	0	0	0	0	0.13946553	0	0.071621728	0
AC008937.3	0.217861977	0.168040842	0.429459988	0.784531236	16.79162378	0.167975793	1.260507111	0.100349549	0.467266694	0.492170987	0.305473265	0.974759995	0	1.236564895	0.563722693	0.953925959	0.545925496	0.137622749	0.819557624	0.089453993	0	0.587897515	0.416603513	0.3359536	0.069779754	0.577524072	0.501604834	0.212046046	0.261969087	0.808943087	0.583220212	0.784826609	1.159026707	0.091008686	0.240112611	0.974493734	0.299424272	1.120286821	0.513701325	1.255211281	0	1.608246543	0.511225255	0	0.585179322	0.71094605	0.45089092	0.964913201	0.745698781
AC008940.1	0.157267669	0	0	0	0	0	0	0.108658748	0	0	0	0.136190014	0	0	0	0	0	0	0	0	0	0	0	0	0	0	0	0	0	0	0	0	0	0	0	0	0	0	0	0	0	0	0	0	0	0	0	0.056476242	0
AC008945.1	0	0	0	0	0	0	0	0	0	0	0	0	0	0	0	0	0	0	0	0	0	0	0	0	0	0	0	0	0	0	0	0	0	0	0	0	0	0	0	0	0	0	0	0	0	0	0	0	0
AC008957.2	0	0	0	0	0.889941402	0	0	0.21539676	0	0	0.187339304	0	0	0	0.161334777	0	0	0	0	0	0	0	0	0	0	0	0	0	0	0	0	0	0	0	0	0	0	0	0	0	0	0	0	0	0	0	0	0	0
AC008957.3	0	0.018202462	0.046519815	0	0.392971449	0.031841977	0	0	0.0506151	0.062198236	0.496340529	0.166896549	0	0	0.227969926	0	0	0	0.031071542	0.339143149	0.064581392	0	0.131620943	0	0.105821215	0.029193902	0	0	0.033106412	0.032283282	0.036852303	0	0.135205202	0	0.026009395	0.105558771	0	0	0.155805933	0.058271382	0	0	0.268364318	0	0	0.231032551	0	0.039548483	0.92891622
AC008962.1	0	0	0	0	0	0	0	0	0	0	0	0	0	0.46100007	0	0	0	0	0	0	0	0	0	0	0	0	0	0	0	0	0	0	0	0	0	0	0	0	0.191511459	0	0	0	0	0	0	0	0	0	0
AC008966.1	3.09217583	2.900391843	2.530698335	2.922956076	2.786012549	2.480982479	3.648031499	5.367789764	4.831919659	3.361781577	2.531720011	3.648434102	2.403579468	3.203041191	2.660356936	2.42579794	0.894054567	4.962648759	1.875693874	1.190292642	2.22128446	3.813557181	1.570632635	2.488447794	1.63416582	2.725489306	2.336058832	1.862207761	6.73923816	3.784380952	3.33699104	2.332283206	3.701337636	2.421959396	2.884616123	7.446652407	2.390519392	3.852823999	3.116947925	3.463127492	2.565604817	1.893544676	3.558212481	2.35904129	5.539547525	2.243368986	4.007762438	1.485197847	2.097882337
AC008966.2	0	0.720704966	1.381422855	2.355325565	10.30799677	1.41833865	1.478243715	1.506350851	0.250505639	0	1.146367661	0.826008968	0	2.165580905	1.692412499	1.193284864	0.315188773	1.032930126	0.615120513	0.335699311	0.319627993	0.413669609	0.651421976	0.210125504	0.261866628	0.866923551	0.941201124	0.397878894	0.819255792	0.319554606	1.641513843	0.859035747	0.669161284	0.3415337	1.158537668	0	1.123667246	0.970192357	0.899638817	1.538124379	0	3.474905567	0.885464018	3.69623639	0.941158797	1.715148937	1.692085131	1.174406616	2.398652653
AC008967.1	0	0	0	0	0	0	0	0	0	0	0	0	0	0	0	0	0	0	0	0	0	0	0	0	0	0	0	0	0	0	0	0	0	0	0	0	0	0	0	0	0	0	0	0	0	0	0	0	0
AC008982.1	0	0.042377901	0.05415235	0	0.457446515	0	0	0	0.117839101	0	0	0	0.306615258	0	0	0	0	0.12147387	0.072338939	0	0	0	0.061286429	0	0	0.067967527	0	0	0.231229205	0.07516004	0.42898683	0	0.157388402	0.160659155	0	0	0	0.45638332	0	0.045221336	0	0	0	0	0	0.089646068	0.079596528	0.046037227	0
AC009005.1	19.45526805	13.33533844	4.894606877	2.781767766	4.7982588	20.10162228	7.604304922	11.76171137	14.85878696	7.917698568	9.198077621	9.662705142	7.869317892	2.598266909	8.217417699	21.29660889	3.060764212	10.30177242	3.471011723	7.753370415	18.95879183	7.382780205	4.718770961	22.44556739	13.05843608	8.039384916	19.26790296	3.968184985	6.794601862	4.948282713	13.40347726	3.736186926	0.70250304	8.60522454	4.527201851	7.130048512	7.962673285	2.037066687	2.968316654	5.399364629	9.342261596	8.736112227	3.485937427	7.275760797	9.798193752	0.200067586	8.881976413	16.69582986	7.764352474
AC009014.3	0	0	0	0	0	0	0	0	0	0	0	0	0	0	0	0	0	0	0	0	0	0	0	0	0	0	0	0	0	0	0	0	0	0	0	0	0	0	0	0	0	0	0	0	0	0	0	0	0
AC009022.1	1.07018668	2.770054999	3.821168355	3.010321033	21.29833266	7.437887893	1.664801263	2.832076339	3.433697261	3.900177347	2.232628565	4.598807536	2.51129631	3.11736783	3.145315689	7.102523631	2.895777523	3.156949717	5.480473253	1.591853848	1.444599336	4.209226973	2.973143597	1.704769454	0.582068609	9.859660224	3.916822177	2.152021124	2.1973582	4.770818562	6.621721144	14.86632836	3.743264584	1.847264955	8.402650996	1.896708446	2.955553618	5.846543538	3.951764089	5.206688761	1.923966726	5.555792667	3.717674408	5.203386753	3.137965664	8.147191225	4.713926664	10.55775028	4.161646659
AC009027.1	0	0.17039632	0	0	3.494738575	0	0	0	0	0	0	0	0	0	0	0	0	0	0	0	0	0	0	0	0.247652573	0	0	0	0	0	0	0	0	0	0	0	0	0	0	0	0	0	0	0	0	0	0	0	0
AC009033.1	0	0	0	0	0	0	0	0	0	0	0	0	0	0	0	0	0	0	0	0	0	0	0	0	0	0	0	0	0	0	0	0	0	0	0	0	0	0	0	0	0	0	0	0	0	0	0	0	0
AC009035.1	0	0	0	0	0	0	0	0	0	0	0	0	0	0	0	0	0	0	0	0	0	0.043559352	0	0	0.082723558	0	0	0	0	0	0	0	0	0	0	0	0	0	0	0	0	0	0	0	0	0	0	0.030916213	0
AC009039.1	0	0	0	0	0	0	0	0	0.240932175	0	0	0	0	0	0	0	0	0	0	0	0	0	0	0	0	0	0	0	0	0	0	0	0	0	0	0	0	0	0	0	0	0	0	0	0	0	0	0	0
AC009039.2	0	0	0	0	0	0	0	0	0	0	0	0	0	0	0	0	0	0	0	0	0	0	0	0	0	0	0	0	0	0	0	0	0	0	0	0	0	0	0	0	0	0	0	0	0	0	0	0	0
AC009041.3	0.193503323	1.215342406	4.332103099	0	4.833302443	1.454649305	0	3.877141679	2.312269133	1.748569858	0.58139784	1.927046001	0	1.757291805	2.002776547	2.541808981	1.342763457	1.650178732	1.31026454	1.191785172	0	1.76231034	0.925060047	0.522184932	0.74373406	0.923314347	2.67312921	2.825064876	2.908486472	1.474809621	4.662105146	1.307019234	0.712688233	2.424996336	1.462396555	2.782085784	0	0.459244658	2.098821504	2.662034033	0.207163055	0.389572403	2.51482884	0	1.447879873	2.300306856	1.201433487	0.833865513	1.41926548
AC009044.1	0	0	0	0	3.773094165	0	0	0	0	0	0	0	0	0	0.035533132	0	0	0	0	0	0	0.034740885	0	0	0	0	0	0	0	0	0	0	0.084296458	0	0	0	0	0	0.032380135	0	0	0	0	0	0	0	0	0	0
AC009053.2	0.838514399	0.820889169	1.253312846	1.742036443	13.51023112	1.715740206	0.909652794	1.448357524	2.401202561	1.311427394	1.124035824	1.63379987	1.234150441	2.233225002	2.019466351	6.072099233	0.988423101	2.169679444	2.838906504	2.105487137	0.869959264	2.284476367	0.709212703	0.696246576	1.115601089	1.761136624	2.0605371	0.565012975	0.988885401	3.252144293	1.489283588	2.149320519	1.425376466	0.727498901	1.782295802	2.071108306	1.063785293	1.645626691	2.935308336	1.649551003	1.553722909	1.450075055	1.798801184	1.640277316	2.543071059	2.728795387	1.481767967	1.436101716	1.537537604
AC009053.3	0.208803586	0	0.088200783	0	0.670560498	0.120743699	0	0.216398605	0.383861495	0.235853609	0.313684416	0.113011798	0.249700206	0.118515029	0.189099367	0.380942948	0.030186155	0.321507691	0.176733357	0.064300967	0.122445227	0.21129509	0.074865325	0.140868493	0.050158809	0.110702289	0.090140404	0.152422105	0.251076786	0.765106959	0.034935672	0.117530412	0.128173388	0	0	0.150103233	0	0.185833885	0.22155406	0.055240778	0	0.035031317	0.28267456	0	0.3004545	0.182514087	0.129643055	0.187458138	0.153148647
AC009054.2	0.990281711	2.400583453	0.557740244	2.139630643	8.716190793	0.763526332	2.864788889	4.333275994	0.910259794	2.982854464	1.190155578	1.429266855	1.578986594	2.248299809	0.683300234	2.408903936	0.572649122	1.251115902	0.931315482	1.626436234	1.161428992	1.336130715	0.473413083	1.018041212	0.634361404	1.050043767	1.330012818	4.337305486	1.984614299	1.354689381	0.441833494	3.121469466	0.810508187	3.309406764	3.430180155	3.480334766	0	2.350252073	1.245336545	1.86302231	1.413583196	0.221521562	0.715000356	5.596240256	3.419879156	1.384959837	0.614851255	0.829777937	1.694769956
AC009055.1	0	0	0	0	0	0	0	0	0	0	0	0	0	0	0	0	0	0	0.891964124	0	0	0	0.075568286	0	0	1.424707271	0	0	0	0	0	0	0	0	0	0	0	0	0	0	0	0	0	0	0	0	0	0	0
AC009060.1	0	0	0.478428558	0	0	0	0	0	0	0	0	0	0	0	0.586133687	0	0	0	0.639104569	0	0	0	0	0	0	0	0	3.307140167	0	0	0	0	0	0	0	0	0	0	0	0	0	0.760083159	0.613325994	0	0	0.792010671	0	0	0.830726033
AC009060.2	0	0	0	0	0	0	0	0	0	0	0	0	0	0	0	0	0	0	0	0	0	0	0.556781425	0	0	0	0	1.700369237	0.700231837	0	0	0	1.429858782	0	0.550123232	0	0	0	0.54924041	0.410831571	0	0	0.630684277	0	0	0	0.723126948	0	0
AC009061.2	0.67749761	0.895827484	1.112929846	1.138527037	4.405209941	1.654151865	1.469951128	2.132427924	1.383890907	1.360472646	1.221360877	1.499335791	0.720171934	2.13634179	1.947822312	2.307259941	1.04473547	1.069932959	0.84954144	1.483627199	1.677462279	1.523514901	0.719741842	1.973385984	0.433996034	1.037665202	1.343220262	0.879215313	1.900873256	2.515615698	1.15873528	1.355899629	1.016594719	0.943382721	1.493383312	1.948138607	1.241515275	0.625300806	1.277988662	0.982488671	3.30425072	0.656730388	1.956659512	0.255243153	3.639529932	1.263353607	2.103241183	0.973182068	1.104257776
AC009063.2	0	0.022264004	0	0	2.307147596	0	0	0	0	0.076076621	0	0.029162346	0	0	0	0	0	0	0.038004582	0	0	0	0	0	0.19414989	0	0	0	0	0	0	0	0	0	0	0	0	0.159846204	0	0	0	0.045198617	0	0.228368124	0.038765679	0	0.041817489	0	0.04939942
AC009063.3	0	0	0	0	2.957561445	0	0	0	0	0	0	0.094442722	0	0	0	0	0	0	0	0	0.255815337	0	0.104273553	0	0	0	0	0	0	0	0	0	0	0	0	0	0	0	0	0.076940188	0	0	0	0	0	0	0	0	0.319961617
AC009065.1	0.656676171	0	0.260743564	0	4.405209941	0	0.712387663	0	0	1.394484462	0	0.551605777	0	0	0	1.801860145	0	0.292448342	0.348311991	0.76035894	0	0.644576464	0	0	2.523948564	0.327263641	0	0	0	0.723791184	0.826228634	0	0	0	0.291565313	1.25884449	0	1.511745474	0.291097418	0.217740733	0	0.828490643	0	0	0	0.431645816	0	0	0.905491377
AC009065.2	0.10077969	0	0.085140756	0.43549489	0.071921795	0.233109264	0	0.0696303	0	0.113835466	0.302801487	0.261818353	0	0	0.104307872	0	0.116555522	0.095493336	0.170601791	0	0.118197127	0.305946666	0.144535913	0.077703554	0.19367442	0.053430798	0.174026167	0.294267982	0	0	0.337236177	0.090762261	0.742359335	0.126297768	0.571230001	0	0.207763781	0.239182116	0.237630545	0.035549507	0	0.067631889	0	0.341713283	0.058006114	0.211418359	0.125145235	0.542863466	0.073917663
AC009065.3	66.81941373	34.60870095	69.12911853	52.88489865	15.93780731	17.04674745	55.62603288	68.5092618	45.81860516	41.57218512	29.2021579	86.95072118	71.36059673	42.38798912	99.02266345	58.41051698	31.82083821	54.93458002	68.15018971	52.59791218	30.17362266	81.89939873	35.70169517	123.0816982	90.12797512	67.7260501	38.25553511	72.2521585	109.6719115	29.53822195	80.94888356	69.18816339	53.73868678	48.36235818	76.20361153	32.36560232	37.93718527	35.40570284	54.17529359	34.97716542	93.1502229	36.80848443	73.81835445	65.42498884	63.85919067	92.57584646	64.22748666	45.55287022	30.27040636
AC009065.4	0	0.032543795	0.041585896	0	2.037497421	0.056929595	0.10680134	0	0	0	0	0	0	0.111757593	0.152843474	0	0	0.093284958	0.222208607	0.121269369	0	0.049811891	0	0.037953291	0	0.052195158	0	0	0.059190251	0.057718595	0	0.044331647	0	0	0.139504935	0	0	0.116825396	0.046427021	0	0	0	0.05331143	0	0.113329329	0	0.061125564	0.070707895	0.072208244
AC009065.5	2.519492245	3.956063548	2.234944833	1.905290144	1.977849361	1.894012769	2.323256091	2.785211982	1.852719255	3.557358322	1.286906321	4.527275685	2.410371372	1.144032828	2.933658911	2.574085921	2.768193645	1.790500053	2.843363186	1.396577644	3.250421001	3.186944436	1.38513583	2.67105966	2.905116306	2.204020437	3.117968825	2.758762333	2.953835118	1.84640608	2.107726108	11.00492413	4.485087649	0.473616631	2.737143757	0.845224157	3.11645671	3.438242913	3.623865808	1.244232757	9.305848967	2.705275569	2.933325442	2.135708016	5.365565506	4.316458158	5.0058094	1.990499377	1.478353268
AC009065.6	30.86378001	37.86557893	62.91094713	62.65719266	10.49563442	16.41005126	58.42535058	83.29349339	59.02434035	42.11530255	35.97291829	94.80116016	43.10156526	40.91452975	91.86662092	52.30231627	29.82579535	54.26977622	69.54551485	36.74217695	12.38987505	90.02797199	30.30161458	114.5915558	31.44772153	65.34290812	29.3304169	80.13988566	106.4798849	26.83856569	78.32536549	64.54628232	67.13618818	80.47244551	72.79348759	56.18755221	25.62187563	47.93173481	44.25071478	42.01373193	20.18032319	41.56354065	77.84506397	68.12765235	60.68500331	78.79708853	58.51747094	38.53176875	33.42417832
AC009065.7	0	0.178990871	0.114361212	0	1.159265774	0.313112772	0	0.187055081	0	0	0.325378791	0.117224957	0	0	0	0.790289537	0	0.128266817	0.152768417	0	0.317525178	0.136982699	0	0	0.520287643	0.287073369	0.155834835	0	0	0	0.36238098	0.243824056	0	0	0.255759047	0	0	0	0.383022918	0	0	0	0	0	0.311655654	0	0.504285898	0.194446709	0
AC009065.8	0	0	0	0	0	0	0	0	0	0	0	0	0	0	0	0	0	0	0	0	0	0	0	0	0	0	0	0	0	0	0	0	0	0	0	0	0	0	0	0	0	0	0	0	0	0	0	0	0
AC009065.9	0.470006802	3.003775742	2.117714225	8.801086453	3.466028126	3.623843251	2.379447117	6.061724047	3.744232758	3.362335632	3.765805298	5.562532475	2.622961233	2.667716144	4.864612069	5.030574007	2.174322553	3.488596973	3.182546104	2.701783034	3.307419616	6.817149164	1.572836867	2.95948973	3.311881745	4.070030049	3.246427226	3.659677951	2.825808684	0.642961711	7.863851214	7.337000021	3.077462556	1.767046822	6.734122716	2.402667655	2.906847312	5.391462348	3.915777442	4.752716495	0.838642315	3.995259446	4.411588493	1.593650144	2.344536444	6.244622209	5.739131891	6.07621291	3.332392121
AC009075.1	0	0.104373194	0.133372667	0	0.450660864	0	0	0.218151194	0	0.356645642	0.189734947	0.136712482	0	0	0	0.460833797	0	0	0	0	0.370310693	0	0	0	0	0	0.363481764	0	0	0.370225669	0.211311671	0	0	0	0	0	0	0	0	0.334129001	0	0.21189019	0.170978346	0	0	0.441581397	0	0.113385805	0.231583472
AC009078.3	0.090686915	0.109918978	0.280918629	0.457194991	7.658420809	0.262205113	0.163967777	0.438599279	0.444580037	0.512175978	0.199816358	0.418840982	0.722993372	0.617676882	0.203367148	0.882399679	0.174804743	0.100251635	0.358205279	0.372359912	0.10636005	0.550614102	0.216768478	0.104882674	0.668067678	0.224372721	0.226197087	0.308930944	0.054523439	0.708904195	0.76877297	0.231405985	0.111335723	0.113649436	0.514023079	0	0.249275839	0.753300677	0.869585821	0.319893339	0.970886597	0.223148802	0.180063141	0.204994501	0.434974836	0.951227312	0.262762094	0.282242922	0.487776941
AC009086.2	0.97980254	0	0.87949218	0	3.321388448	1.274816287	0.398597859	0.253860467	1.46351955	0.276683425	0.58878067	1.060606753	1.757562459	1.251285906	0.633815197	1.0725358	0.779060346	0.522229182	0.829314263	0.754324345	1.580065764	0.371810184	0.878256414	0.566588413	1.647577535	0.584399358	0.916457245	1.072852018	1.399074326	1.723312341	0.327868506	1.764821739	1.653983472	0.460460614	1.157005211	0.469568976	0.504981411	0.87201813	0.577574241	0.777645473	0.524484241	0.246574596	0.928507407	1.661106235	0.634441867	1.113372144	0.532301781	0.527783926	0.359321975
AC009087.1	0.334566721	0	0.423973275	0	3.581471497	0.580404163	0.362950896	0.462314997	1.845187876	0.755818137	0.603141174	0.579453446	1.600382076	0.759588192	0.519419283	0	0.193469532	0.317017173	1.13272192	1.236355999	2.354333024	0.5078383	0.799713157	0.64489738	0	1.064272002	1.15545829	0.488452951	0.603451827	1.373045605	0.223910199	0.602622057	0.821490682	0.419281209	0.94817988	0.962043756	0	0.794032769	0.631105512	1.180166572	0	0.449046419	0.181172177	0	0.385135442	1.40372623	0.415455048	0.961167474	1.226953085
AC009088.2	0.266641728	0	0.112632209	1.152227301	0.761159385	0	0	0	0.980380599	0.602369098	0	0.346357972	0.637733246	0.302686871	0	0	0	0.126327578	0	1.64224393	1.563622904	0	0.127470477	0	5.892847511	0.141366583	0	0.389285398	0	0	0	0	4.255605619	0.668314325	0.12594614	0	0.549698988	0	0.502976099	0.188112944	0.285464425	0	0	1.808202035	0.306943798	0	0	0.095753455	0.195570492
AC009088.4	0	0.291499419	0	0	0.629315706	0	0.478317431	0.304632561	0.810564674	0.498030165	0.264951301	0	0	0	1.140867354	0.64352148	0.254965204	0	0.746382836	2.715567641	0.517112432	0.223086111	0	0.169976524	3.389302357	0	0	0	0	0.258496851	0.295081655	0	1.082607363	1.657658209	0.416521876	0	0	0.523210878	0	0.777645473	0	0	0.238759048	0	1.015106988	0	0	0.316670355	0.323389777
AC009093.1	0.411713121	0.661046801	0.844714738	1.524958286	0.46171805	0.272090375	0.127612082	0.121911077	0.216253558	0.33217829	0.247405693	1.171467698	0.562687933	0.667670421	1.187067319	1.631031098	0.136046226	0.529444354	0.862897737	1.811240923	1.724529311	0.476143771	0.224940757	0.022674334	1.865004394	0.124731259	0.812509022	0.085869051	1.414474984	1.344824019	2.283051967	0.582668635	0.7942903	0.368543988	1.805788028	0.112750245	0.970026227	0	3.77220093	0.269712198	3.0224685	0.039470731	1.815433254	0.199427714	0.236971141	4.030613621	0.985988244	1.119434987	6.600294454
AC009093.3	1.245877358	0.336962631	2.057242798	0.122358083	0.565806781	0.294728169	0.245741065	0	1.405474526	0.575704594	0.170152212	0.637531693	0.677225902	0.450003739	0.293066843	0.16530827	1.080678205	0.509772339	1.46994051	0.837092411	1.859707095	0.859597857	1.624371496	0.021831847	0	0.75060468	1.792815443	3.059104654	4.46028408	0.498021456	0.037900396	6.630224789	2.989585472	0.070970076	2.353921795	0.271402252	0	2.956861476	0.240355666	1.937692757	1.940110515	0.380041579	0.275996697	0.192017785	0	0.514806936	1.969028239	0.12201977	0.539971922
AC009093.6	0	0.073797321	0.848713228	0.482351935	0.637281727	0.645476601	0	1.696687679	0.61561874	0.504334344	0.402457673	0	0	0	0.577654357	0.325833661	0.258192612	0.951911421	0.37791536	0.549988383	0.261829079	0.451819971	0.53362415	0.172128125	0.214512807	0.236718727	0.514001337	0	0.402664963	0.392653445	0.747042165	0.502639103	0.548155627	0	0.316345729	0.213980799	0	0.529833801	0.105279355	0.472493452	0	0	0.362671971	0	0	1.717216627	0.277220457	0.320678841	0.654966638
AC009095.1	0	0.092330133	0.314622702	0.201161855	8.637666551	0.269191976	0.202004345	0.385959805	0.513479884	0.315494222	0.223789938	0.645002478	0	1.16258238	0.529995694	1.222981999	0.215355225	0.264659133	0.577893197	0.802792244	0.109194179	0.612393245	0.222544612	0.143569915	0.178922447	0.691054445	0.589492861	0.135926953	0.111952601	0.43667643	2.056225108	0.880414465	0.34290731	0	0.527720024	0.535436118	1.151631816	1.546747091	0.834215826	1.083777401	0.099675738	0.624804407	0.756250377	0.315685348	0.26793925	0.976574244	0.520258754	0.902725447	0.887736643
AC009097.4	0	0.105044836	0	0	0.113390217	0	0	0.109777499	0.876286134	0	0	0.137592227	0.760027009	0	0.164449348	0	0.275638058	0.150552557	0	0.782866347	0	0	0	0.122505603	0.610685109	0	0	0.695904012	0.095527123	0.186304037	0	0.143093654	0.39012878	0.199118103	0	0.152292641	0	1.131266763	0.22478565	0.168139562	0.170102997	0.106626852	0	0	0.18290216	0.222211488	0.098650523	0.171173165	0
AC009102.2	0	0	0.159086982	0	0.215019399	0	0	0	0	0	0.226315938	0.456598002	0.180152833	0.256517428	0.116940644	0.219873111	0	0	0.170011954	0	0.35336542	0	0.216054293	0	0	0	0.086712245	0	0	0.309123751	0.100821066	0.067836345	0	0	0	0	0	0.178766377	0.142085378	0.026569949	0	0	0.081577222	0	0	0.105343701	0.04676721	0.054098657	0
AC009102.3	0.082800215	0	0	0	0.059090677	0	0	0	0	0	0	0	0	0	0	0	0	0.039228483	0	0	0	0	0	0	0	0	0	0	0	0	0	0	0	0	0	0	0	0	0	0	0	0	0	0	0	0.057900177	0	0	0
AC009108.1	1.550943719	0.297111626	0.065513459	0	0.221367334	0.134528352	0.084126182	0.160735773	0.142561626	0.350372981	0.279596851	0.235038984	0.370942831	0.088030164	0.040131013	0.11318217	0.089686253	0.146958966	0.131273363	0	0.181898846	0.313890005	0.18536065	0.089686106	1.117703353	0.370021705	0.267816652	0	0.233117383	0.591035514	0.311392702	0.209517154	0	0.874643779	0.512803315	0.29731503	0.319736974	0.092022014	0.329130246	0.16412618	0.996256499	0.156122609	0.16797119	0	0.267804608	0	0.0481479	0.194935269	0.113755198
AC009108.2	0	0	0	0	0	0	0	0	0	0	0	0	0	0	0	0	0	0	0	0	0	0	0	0	0	0	0	0	0	0	0	0	0	0	0.216777185	0	0	0	0	0	0	0	0	0	0	0	0	0	0
AC009108.3	0.035122367	0.011610219	0.089016295	0.227659135	0.175456441	0.020310018	0	0.024266605	0.225989582	0.238034332	0.358796072	0.060830248	0	0.039870276	0.054527942	0	0.020310173	0.033280039	0.019818605	0.086527333	0.082384911	0.586434043	0.067162254	0	0.13499355	0.31655658	0.101082055	0.051277138	0.021116522	0.205914988	0.117528966	0.126524916	0.043119497	0	0.929027456	0.134658756	0	0.083356498	0.149068379	0.049556923	0	0	0.152153703	0	0.040431004	0.073680651	0.065420873	0.100902076	0.103043115
AC009108.5	0	0.04122214	0	0	0.17798828	0	0.067640849	0.172317408	0	0	0	0.053994526	0	0.141559618	0.064533911	0	0.072111371	0.029540237	0	0.076803933	0	0.063095062	0.059614981	0	0	0.033056933	0	0	0.074974318	0.182775551	0	0.028076709	0	0.078138771	0.058902083	0.059763324	0	0	0.235230236	0.043988027	0	0.041842962	0.101291717	0	0.071775242	0	0.11613857	0.246299165	0.045731888
AC009117.1	0	0	0	0	0	0	0	0	0	0	0	0	0	0	0	0	0	0	0.125744401	0.274497812	0	0	0	0	0.2141256	0	0	0	0	0	0	0	0	0	0	0	0	0	0.10508932	0	0	0	0	1.511186899	0	0	0	0	0.163446097
AC009118.2	0.376962199	0.249220878	0.238849066	0	0	0.762943488	0.817886294	0.390673818	0	0.851593565	0.339784875	0.408050232	0.450794646	0.213960338	0.097539804	0.550186304	0	0.535783222	0.319064419	0.232170669	0	0.476825274	0.090105086	0.653955481	0.18110776	0.899350463	0.108489595	0	1.019879653	0.773517295	0.882992434	0.169746213	0	0	0.445137883	1.26461019	0.388565849	0	0.266654123	0.332428599	0.403572607	0.126487121	0.306194809	0	0.86787773	0.131800249	0.234050249	0.135370534	0.276485916
AC009119.2	0	0.072486534	0.277879464	0	5.633661026	0.507209322	0	0.303009296	0	0.247688182	0	0.189891937	0.524459135	0.248923662	0	0.320046207	0	0.103889287	0	0.270109748	0	0.332846062	0	0.084535394	0.210702633	0	0.252435825	0.320140567	0	0.385679139	0	0.197484493	0	0	0.207151199	0	0	0	0.206818769	0.154700343	0.469520529	0.14715642	0.593716992	0	0.126212236	0.153337768	0	0.157491473	0.482499845
AC009120.1	1.566026893	2.760924732	4.630541093	6.203270237	12.29360914	2.867662852	0.566295478	3.426311251	3.838614946	5.011889187	3.921055199	5.650589891	2.497002056	3.259163289	2.431277575	6.09508717	1.962100091	1.854852063	13.40227954	2.893543533	0.306113068	5.54649611	2.620286366	0.804962819	1.253970217	8.164293784	1.953042078	2.286331574	0.470768973	3.978556187	4.890994029	4.113564412	5.767802444	0.654185058	4.191636638	8.505849871	2.152309778	8.672247959	6.154279437	6.076485557	0.558858473	3.853444852	4.381455672	9.734855143	3.304999495	9.125704352	3.72723784	4.592724393	4.211587797
AC009120.2	0.898672393	3.391543137	2.989416656	7.038651488	15.44562539	2.814880973	2.07169333	5.79513321	3.510725976	7.274835532	4.522735589	7.214828106	0.98513055	2.932950403	2.267201367	6.94074123	1.732247671	1.543403443	10.39548069	2.721333178	1.273567773	7.161490427	2.14809212	1.255877501	1.619093483	7.206351323	3.082098251	2.842716176	1.575893307	2.875846073	3.408161791	8.582429284	8.044853019	1.689333207	4.014881777	5.670718338	0.771946106	12.0860602	4.697113316	4.966364295	3.367389269	3.869807675	4.663658679	5.205504889	3.75007677	9.08590222	3.603571656	4.733246925	4.943537997
AC009120.3	0.240653255	1.591029969	2.033088218	2.07984889	5.839264639	2.365740945	0.522139885	0.665084732	1.769653869	4.621098607	3.181481513	2.500799082	4.029032069	0.819555681	1.494469517	5.268596914	0.556649179	0.342044844	6.789707414	2.667926104	2.54020142	3.896396784	1.150464542	0.649422976	3.468584284	3.955233084	1.523718388	1.054030053	0.868123682	2.962887885	3.221164266	1.842226201	6.795313276	0.301588238	2.159743061	4.151978317	1.488366265	5.711463777	6.014878409	3.650234501	0	1.937989808	2.345702924	4.89589206	3.047299729	4.375357197	3.735451094	3.37040963	1.941599442
AC009120.5	0	0.111807996	0.142873186	0.548097165	1.267252175	0.342279441	0	0.292113414	0.388626898	0.668588441	0	0.256289084	0	0.767912446	0.218796479	0.246830157	0	0.040061417	0.38171177	0	0	0.171134551	0.080847714	0.13039295	0.081250399	0.134491907	0.194686808	0.123451465	0	1.288943203	0	0.723456035	0.103811665	0	0.119821362	0.486293351	0.3486447	0.200683624	0.159505434	0.238619981	0	0.056745934	0.183157626	0	0.389356105	0.236518255	0.105001995	0.485850408	0.124039915
AC009120.6	0	0	0	0	0	0	0	0	0	0	0	0	0	0	0	0	0	0	0	0	0	0	0	0	0	0	0	0	0	0	0	0	0	0	0	0	0	0	0	0	0	0	0	0	0	0	0	0	0
AC009121.1	0	0	0	0	0	0	0	0	0	0	0	0	0	0	0.570433677	0	0	0	0	0	0	0	0	0	0	0	0	0	0	0	0	0	0	0	0	0	0	0	0	0	0	0	0	0	0	0	0	0.395837944	0
AC009121.2	0	0	0	0	0	0	0	0	0	0	0	0	0	0	0	0	0	0	0	0	0	0	0	0	0	0	0	0	0	0	0	0	0	0	0	0	0	0	0	0	0	0	0	0	0	0	0	0	0
AC009121.3	0	0.298154657	0.761990324	0.48719748	2.1724323	0.32598042	0.6115474	0.934762925	0.310901519	1.146151613	0.745251149	1.122790273	0.808960255	1.407839485	0.933531643	2.139194692	0	0.106830445	0.318093142	0.27775669	0.661148315	0.912717603	0.053898476	0.13039295	1.300006384	1.374806162	1.168120847	0.987611721	0.067785	0.066099651	1.509093396	1.218452269	0.41524666	0.565168096	0.372777569	0.756456323	0.929719201	0.535156332	1.488717386	2.028269837	1.569141894	0.453967476	0.610525418	0	0.584034157	0.394197092	0.980018621	1.174138487	0.496159658
AC009121.4	1.850738131	0.035987583	0.689797788	0.705663016	0.77693297	0.755446688	0.118103069	1.805229988	0.800557703	2.459408222	0.785040893	0.707071169	0	0.617918966	0.788747801	0.953365156	0.188863114	0.361047336	0.368584117	0.670510529	0.893774574	0.385580932	0.104089649	0.797420729	0.41843239	0.923495282	0.563973689	0.476823119	0.523630157	0.446784681	0.437158008	0.931433695	0.80193138	0.818596647	0.051422454	1.043486614	2.019925645	0.516751485	0.359379528	1.728101051	1.398624643	0.219177419	1.650679835	0.369134719	1.566523129	0.456768059	0.8787204	0.664616795	0.319397311
AC009126.1	0.584172492	0.337937024	0.843098274	0.946634693	0.382155437	0.985268108	0.844977164	1.177207844	0.805450701	0.549875577	0.49730607	0.885288792	0.815021077	1.381545953	1.385595998	0.56841014	1.09787856	0.784167479	1.043837195	1.259269537	1.084794218	0.443357254	0.628355062	0.563013722	0.420989843	0.541998143	0.70051937	0.710722157	0.995124425	1.056004487	0.94481981	1.359107593	0.83671547	0.610073999	0.482876307	1.446479828	0.200718163	0.693213151	0.642801868	0.601019372	0.416940154	0.588045409	1.159901998	0.495187821	1.681170879	0.885078171	0.604506754	0.279708831	0.999753886
AC009127.2	0.612680496	0.202530614	0.129401272	0	0	0.177145687	0	0.211655377	0	0	0	0.132641639	0	0	0	0.894223397	0	0	0.172859549	0.37734935	0	0.309995588	0.585794849	0	0.294356284	1.136896022	0	0	0	0	0	0	3.384826993	0	0.434092278	0.587252516	0	0	0.288930439	0.108059917	0	0	0.331774359	0	0.352642626	0.214216286	0	0.110009553	0
AC009133.1	4.24864117	8.952113882	6.726783699	9.179734144	9.270681976	4.966701928	7.46075715	5.152883519	6.377753241	8.665897499	4.095954259	6.312907858	4.824920164	8.535634878	10.07601393	8.654638971	19.19530064	3.417569136	8.34775951	7.869027897	3.835773325	9.124492562	5.654936271	9.768494853	4.082435248	7.551614585	6.26333345	5.35496328	5.641729253	11.50467788	9.532620539	23.05432211	4.015216218	5.401035414	10.61156253	9.492292097	6.679407506	4.570160876	9.311657916	8.054088989	5.203029111	8.16388403	7.216564627	7.254744734	10.55570524	6.006064583	9.204247679	10.84472482	6.725610619
AC009133.2	0.677084753	0	0	0	0	0	0	0	0.622371413	0.254933174	0	0	0	0	0.11679812	0	0	0	0	1.946074068	0	0	0	0	3.903584068	0	0	0.659009649	0	0	0	0	0.277084152	0	0	0	0.930569036	0	0.106434156	0.079612699	0	0	0	0	0	0	0	0	0
AC009133.22	0	0	0	0	0	0	0	0	0	0	0	0	0	0	0	0	0	0	0	0	0	0	0	0	0	0	0	0	0	0	0	0	0	0	0	0	0	0	0	0	0	0	0	0	0	0	0	0	0
AC009133.6	0	0	0	0	0	0	0	0	0	0	0	0	0	0	0	0	0	0	0	0	0	0	0	0	0	0	0	0	0	0	0	0	0	0	0	0	0	0	0	0	0	0	0	0	0	0	0	0	0
AC009134.1	0	0	0	0	0.19888081	0	0	0	0	0	0	0	0	0	0	0	0	0	0	0	0	0	0	0	0	0	0	0	0	0	0	0	0	0	0.131632196	0	0	0	0	0.098302814	0	0	0	0	0	0	0	0	0
AC009135.2	0	0	0	0	1.245817291	0.040378796	0	0	0	0	0.041960613	0.030234491	0	0	0	0	0	0	0	0	0	0	0.066763383	0.026919359	0	0	0	0.203890429	0	0	0	0	0	0	0	0	0	0	0	0	0	0	0.037812519	0	0	0.048828712	0	0	0
AC009145.1	0	0.094249235	0	0	3.662530205	0	0	0	0	0	0.513993287	0	0	0	0	0	0.164873573	0	0	0	0	0	0	0	0	0.151161035	0	0	0	0.334314634	0	0	0	0	0	0	0	0	0	0.402292346	0	0	0	0	0	0	0	0	0
AC009145.3	0	0	0	0	3.146578529	0	0	0	0	0	0	0	0	0	0	0	0	0	0	0	0	0	0	0	0	0	0	0	0	0	0	0	0	0	0	0	0	0	0	0	0	0	0	0	0	0	0	0	0
AC009153.1	0	0	0	0	4.263106395	0	0	0.171969994	0	0	0	0	0	0	0	0	0	0	0	0	0	0	0	0	0	0	0.14326751	0	0	0	0	0.112080413	0.916723977	0.311924932	0	0	0	0	0	0	0.266471832	0	0	0	0.143261067	0	0	0	0.182558745
AC009159.2	0	0	0	0.44016604	0.145386467	0	0	0	0.187259166	0.460225895	0.244839486	0	0	0.462521523	0.210853372	0	0	0	0.114954452	0	0	0	0	0	0	0	0.117261856	0	0	0	0	0	0	0	0.096226176	0	0	0	0	0	0	0	0.110317712	1.381514096	0.117256583	0.142457365	0.126487552	0	0.149421019
AC009159.4	0	0.02009351	0.051352745	0.39400387	0.043379714	0	0	0.041997596	0	0.068659993	0	0	0.145381828	0.069002472	0	0	0.035150299	0	0	0	0	0	0	0.046866988	0	0	0	0.088744037	0	0	0	0	0	0	0.028711503	0.05826262	0.375938894	0	0	0	0	0	0	0	0.034986455	0	0	0.021828582	0.044583524
AC009161.2	0	0	0	0	0	0	0	0	0	0	0	0	0	0	0	0	0	0	0	0	0	0	0	0	0	0	0	0	0	0	0	0	0	0	0	0	0	0	0	0	0	0	0	0	0	0	0	0	0
AC009163.1	0	0	0	0	0	0	0	0	0	0	0	0	0	0	0	0	0.124590327	0	0	0	0	0	0	0	0	0	0	0	0	0	0	0	0	0	0	0	0	0.255670237	0	0	0	0	0	0	0	0	0	0	0
AC009163.3	0.058096527	0.134432673	0.613514268	0.251049995	0.041460799	0	0.126050711	0.04013982	0.053401908	0	0.104733691	0.125775483	0.13895082	0	0.210456472	0	2.55325155	0.02752455	0.13112922	0.071563194	0	0.117579503	0.749886323	0.313556693	0	1.170448785	0.367843545	0.339273674	0.069858423	0.034060762	0.15552539	0.026160887	0	1.092104232	0.137207206	0	0	0.137881455	0.027397404	0.225425699	0	0.038987795	0.031460016	0.196987657	0.133755274	0.040625489	0.541069104	0.041725976	0.724393101
AC009163.4	0	0.335292759	0.183622228	0	9.306781566	0.335162967	0.157193522	0.400455948	0	0.163671885	0.087073198	0.062740118	0.346561612	0.657953152	0.299946347	0.84594373	0	0.137299691	0.081763378	0.356976028	0.849715264	0.293258737	0.069270928	0	0	0	0.250213679	0.211548285	0	0.594664118	0.193950384	0.326243455	0.355786457	0	0.342212809	0.416659796	0	0.859736185	0.341663635	0.76669272	0.155129142	0.583444115	0.156930829	0.491313112	0.250202427	0	0.449832491	0.364245244	0
AC009166.2	0.043577522	0	0.018407594	0	0.435389616	0	0	0	0	0	0.052373007	0	0	0.098936831	0	0.063602547	0	0	0	0	0	0	0.041665253	0	0	0	0.075249578	0.127242597	0	0	0	0	0	0	0	0	0	0.051711629	0.061651412	0.046115227	0	0.029244287	0	0	0	0.060945403	0.054113277	0	0
AC009167.1	0	0	0	0	0	0	0	0	0	0	0	0	0	0	0	0	0	0	0	0	0	0	0	0	0	0	0	0	0	0	0	0	0	0	0	0	0	0	0	0	0	0	0	0	0	0	0	0	0
AC009171.1	0	0	0	0	0.662437585	0	0	0	0	0	0	0	0	0	0	0	0	0	0	0	0	0	0	0	0	0	0	0	0	0	0	0	0	0	0	0	0	0	0	0	0	0	0	0	0	0	0	0	0
AC009171.2	1.164670944	0.898331544	0.327979326	1.677613963	4.432915664	1.571471649	0.842320004	5.901058405	0.356852372	1.754068506	0.233290454	0	0.928523563	1.32211341	3.817241714	0	1.12248832	0.551789325	0.219064145	2.869279017	3.187233857	0.785712087	1.113562849	3.59195673	1.492145692	1.234957135	2.90499655	2.267158982	2.334106125	0.22760729	2.078562602	0.524451743	0.953239188	0	0.550123232	0	0	0	2.380041777	0.821663141	4.156290214	1.042126595	1.681824738	0	0.893804895	1.628852135	0.241042316	1.812390084	1.708474295
AC009185.1	0	0	0.057243373	0	0.193423049	0.078364119	0	0.093630205	0	0	0	0	0	0	0	0.197789258	0.078364717	0.128407614	0	0	0	0	0	0	0	0	0	0.197847573	0.081475933	0.15890037	0	0.061022925	0	0.169829601	0	0	0	0	0.063907227	0	0	0.09094299	0	0	0.077999439	0	0.084139908	0	0.397581285
AC009196.1	0	0	0	0	4.00473631	0	0	0	0	0	0	0	0	0	0	0	0	0	0	0	0	0	0	0	0	0	0	0	0	0	0	0	0	0	0	0	0	0	0	0	0	0	0	0	0	0	0	0	0
AC009220.1	14.36568669	0.148399704	0.189631683	8.729693025	0.961136714	0.519197906	7.305211667	0	1.23795332	4.563767331	0.539537195	0.971901461	3.221132652	2.038458494	0.464644159	1.965665612	0	0	0.253317811	3.870918238	6.84468819	0.454284443	0.643841793	1.211469043	11.21550962	0.952039682	0	8.520395665	0	0.263196794	0.300446776	2.223675391	9.920620203	1.68779745	0.212047501	1.721183739	0	3.196342819	1.058536063	0.950141378	6.248037725	0.301269325	0.972400485	6.088709399	0.775172609	0.941772689	0.557465138	0.806069996	1.646347957
AC009220.3	0	0	0.889909774	1.820755087	1.052439235	0.121825447	0.914190311	0.43667466	0.774601054	1.427799791	0	0.09121942	0.503874562	0.23915362	0.218049733	0.614969333	0	0.399246883	0.356633437	0.519016341	0.247084438	0.959346414	0.402858915	0	0	0	0.727583804	0.922725968	0.126663097	0	0.56397859	0.189733395	2.069147179	0	0.696572421	1.817376175	0	0.999993487	0.496753272	1.114713647	1.127730621	0.282761312	0.342248464	0	0	0.147319391	0.261609066	0.151310067	0.309041425
AC009226.1	0	0.286050832	0.487371147	0.207741916	2.744679091	0.166798393	0.417223927	0.597876988	0.618655281	0.543023544	0.115555085	0.249787759	0.68988433	1.091464341	0.597089456	0.420995361	0.44479911	0.091105402	0.054254204	0.473743888	0.112765951	0.097296123	0.091929643	0.370665317	0	0.713659029	0.110686425	0	0.231229205	0.225480119	0.514784196	0.909213069	0	0.361483099	1.317039577	0.368633589	0.198217003	0	0.498765045	0.373076021	0.10293616	0.19357258	0.26032918	0	0.387385065	0.201703652	0.537276564	0.656030487	0.846253623
AC009227.2	0	0	0	0	0	0	0	0	0	0	0	0	0	0	0	0	0	0	0	0	0	0	0	0	0	0	0	0	0	0	0	0	0	0	0	0	0	0	0	0	0	0	0	0	0	0	0	0	0
AC009233.1	0	0	0	0	0	0	0	0	0	0	0	0	0	0	0	0	0	0	0	0	0	0	0	0	0	0	0	0	0	0	0	0	0	0	0	0	0	0	0	0	0	0	0	0	0	0	0	0	0
AC009237.1	0	0	0	0	0.118419622	0	0	0	0	0	0	0	0	0	0	0	0	0	0	0	0	0	0	0	0	0	0	0	0	0	0	0	0	0	0	0	0	0	0	0	0	0	0	0	0	0	0	0	0
AC009237.12	0	0	0	0	0	0	0	0	0	0	0	0	0	0	0	0	0	0	0	0	0	0	0	0	0	0	0	0	0	0	0	0	0	0	0	0	0	0	0	0	0	0	0	0	0	0	0	0	0
AC009237.14	3.252895258	0.230419867	15.04918938	0.502021243	0.939630728	1.477955143	6.721650217	12.7892164	0.569531013	12.16018446	4.002526559	1.374929608	1.852387033	14.59467224	1.002016497	0.452160639	0.716589783	15.92504146	12.63013365	2.385065683	14.35197866	0.548618289	15.69886095	0.268720728	9.600188295	11.29203277	12.83906978	9.158952488	4.097718055	12.48698716	7.256713224	17.33322882	14.54796093	0.388242826	0.475577048	0.890825963	5.109372774	4.043888343	7.816166539	9.425414391	13.10091879	6.808800141	9.26876403	6.302616379	6.59755859	10.39849393	2.837161813	3.671310017	1.192930922
AC009237.15	0.246417405	0.081456924	4.475837624	1.064832815	2.46199358	0	1.06929246	2.553805896	0	5.288464028	1.036536029	0.320087308	0	5.874300299	0.637610497	0	0	2.801900283	3.05902746	1.517682514	0.289004952	0.748073185	5.772300837	0	1.657443268	6.009631725	1.702052332	1.798793803	0.592611375	0.72234649	1.978990741	4.993283063	4.235350164	0	0.232786677	0	0	3.801372448	2.788957292	2.694595891	0	3.141980483	2.268449234	3.342105957	1.276481841	4.480156172	0.917981514	1.681323643	0.361473603
AC009237.16	0	0	0	0	0	0	0	0	0	0	0	0	0	0	0	0	0	0	0	0	0	0	0	0	0	0	0	0	0	0	0	0	0	0	0	0	0	0	0	0	0	0	0	0	0	0	0	0	0
AC009237.2	0	0	0	0	0.310226052	0	0	0	0	0	0	0	0	0	0	0	0	0	0	0	0	0	0	0	0	0	0	0	0	0	0	0	0	0	0	0	0	0	0	0	0	0	0.235396244	0	0	0	0	0	0
AC009237.3	0.124000723	0.024594166	2.126594756	0.214335573	1.29200613	0.172092516	1.318303565	1.644942392	0.045592228	0.840388386	0.312959753	0.16107246	0.177945255	5.067481691	0.128341848	0.072392935	0.05736461	1.574450696	1.749256681	0.27493895	0.494466689	0.112932302	2.57273731	0.038243011	1.358308197	1.801330606	1.955667703	0.760349924	0.313120946	2.021032031	2.423249912	2.389847999	1.248325887	0.062159408	0.058570774	0.213937814	0.255635427	0.794591048	1.473614889	1.023530161	0.424813271	1.431301633	0.77891662	1.00907699	0.485326362	1.959661599	0.354154982	0.641228843	0.272847944
AC009237.4	0	0	0	0	0	0	0	0	0	0	0	0	0	0	0	0	0	0	0	0	0	0	0	0	0	0	0	0	0	0	0	0	0	0	0	0	0	0	0	0	0	0	0	0	0	0	0	0	0
AC009237.5	0	0	0	0	0.175856684	0	0	0	0	0	0	0	0	0	0	0	0	0.116745845	0	0	0	0	0	0	0	0	0	0	0	0	0	0	0	0	0	0	0	0	0	0	0	0	0	0	0	0	0	0	0
AC009237.7	0	0	0	0	0	0	0	0	0	0	0	0	0	0	0	0	0	0	0	0	0	0	0	0	0	0	0	0	0	0	0	0	0	0	0	0	0	0	0	0	0	0	0	0	0	0	0	0	0
AC009238.2	0	0	0	0	0.496361684	0	0	0	0	0	0	0	0	0	0	0	0	0	0	0	0	0	0	0	0	0	0	0	0.209083309	0	0	0	0	0	0	0	0	0	0	0	0	0	0	0	0	0	0	0	0
AC009238.3	0	0	0	0	0	0	0	0	0	0	0	0	0	0	0	0	0	0	0	0	0	0	0	0	0	0	0	0	0	0	0	0	0	0	0	0	0	0	0	0	0	0	0	0	0	0	0	0	0
AC009248.1	0	0	0	0	1.078826924	0	0	0	0	0	0	0.07272732	0	0	0.086923227	0	0	0	0	0	0	0	0	0	0	0	0	0	0.100985816	0	0	0	0	0	0	0	0	0	0	0	0	0	0	0	0	0	0	0	0
AC009262.1	0.242068863	0	0	0	0	0	0	0.334498498	0	0	0	0.104812903	0	0	0.125271709	0	0	0.229371249	0	0	0	0.122478649	0.115723198	0	0.465198363	0.128338683	0.139334676	0.706820153	0.291076764	0.42575952	0	0.436014783	0	0	0	0.696066953	0	0.287253031	0	0.085388523	0	0	0	0	0.13932841	0.169272869	0	0.347716469	0
AC009268.2	0	1.339494049	0.570554844	3.502065035	8.289891793	0.468641436	0.586122016	0	0.744939088	1.830832992	0.974000407	0.233936894	0	0.306660878	1.677599261	0	0.468645014	0.127986145	0.609736526	0.998283072	0	0	0.387432151	0.729002159	0	0.1432226	0.46648152	0	0.324834025	0.475136444	1.627146107	0.851516835	0	0.338544346	1.403596694	0.517861628	0	0	0.764369586	2.477575074	0.289212317	0	0.438856893	0	1.243894777	0.377808154	0.838637379	0	1.585105254
AC009269.3	0	0	0.118519802	0	0.200236816	0	0	0	0	0	0	0	0	0	0	0	0	0	0	0	0	0	0	0	0	0	0	0	0	0	0	0	0	0	0	0	0	0	0	0.19794612	0	0	0	0	0	0	0	0	0
AC009269.5	0.209957687	0.902260107	0.266064861	3.175483574	14.98370728	0.364233225	0.45554041	1.595694365	0	0.948628886	2.271011154	0.636364052	0	0.476680345	0.325962101	3.983704401	0.849884014	0.298416676	1.184734661	0.25862549	0	0.318694444	0.501860808	0.323764807	0	1.224455798	0.24170301	0	0.37869681	0.492374955	1.124120591	0.661808152	0	0	0.793375002	0.201243847	0	1.245740186	0.297038181	0.740614736	0	0.563599077	0	0.711902672	0.48338428	0.587273219	0.521438479	0.980170148	1.847941584
AC009275.1	0.717166672	0.609608744	1.428139022	1.106807553	1.096732765	6.99085977	1.333731591	0.991003848	1.600949315	0.347174555	0.800350819	1.774425904	1.225188768	0.232604185	0.63623474	0.299063924	1.184900534	0.291234863	4.335833904	1.766809154	0.480635621	4.4061821	1.910153037	0.315972957	0.196888934	1.738163735	0.294857613	0.598304196	1.416734622	1.982166726	2.879801049	0.507477786	1.509361303	1.027151975	0.532318414	0.785602536	1.056060711	0.486303887	1.159558177	0.758930354	0.219369342	0.893807333	1.775336984	1.042154617	1.651128378	1.432849181	3.307780693	0.515082072	1.502890251
AC009292.2	0	0.101770371	0	0	0	0.356058414	0	0	0	0	0	0.133303193	0.736335394	0.349486338	0	0	0	0.291719044	0	0.379231391	0	0	0	0	0	0	0	0	0	0	0.206042053	0.277266258	0.755935316	0	0	0	0	0.730668558	0	0	0.329601069	0.206606145	0.333429094	0	0	0	0.191150764	0.110558229	0
AC009296.1	0	0	0.336443308	0	1.136828372	0	0	1.100607961	0	0	0	0	0	0.904154977	0	0	0	0.377352699	0.449434826	0	0	0	0.380766652	0.614108731	0	0.422275665	0	0	0.478868224	0	0	0	0	0	0.752426615	0	0	0.945155135	0.375609571	0.280955784	0	0	0.431306667	0	0.916870828	0	0.494525525	0.858074511	0.584187985
AC009297.1	0	0	0	0	0	0	0	0	0	0	0	0	0	0	0	0	0	0	0	0	0	0	0	0	0	0	0	0	0	0	0	0	0	0	0	0	0	0	0	0	0	0	0	0	0	0	0	0	0
AC009299.3	0	0.227614376	0.205309893	0	5.087381559	0.234218215	0.131819764	0.363800039	0.223383965	0.366006421	0.048678717	0.157838328	0	0.551748116	0.16768654	0.236464586	0.140532002	0.095947619	0.159985822	0.049892319	0	0.245921697	0.038726267	0.093687848	0.038919154	0.107369961	0.093255492	0.236534303	0.170463262	0.403689308	0.135536193	0.328298532	0.54698666	0.203037751	0.133921076	0.659984742	0	0.144191974	0.191008804	0.228599194	0	0.244633064	0.219332458	0.412006665	0.186502596	0.22658573	0.326925503	0.319994979	0.297077223
AC009303.1	0	0.115937269	0.148149752	0	6.757992523	0.202811682	0	0	0	0	0	0.45557881	0	0.398136425	0.363003249	0.511892087	0	0	0	0	0	0.887274303	0	0	0	0.18594525	0.201876946	0	0	0.205622495	0	0.315862982	0	0	0.16566211	0.336168699	0	0	0.661585039	0.123716325	0	0.70609998	0	0	0.201867867	0.735759913	0.435519639	0.503793747	0.257241868
AC009309.1	0	0	0	0	13.49343586	0.643150559	0	0	0	1.256292308	0	0	0	1.262558752	0.575572719	0	0	0	0	1.370016107	0	0.562739738	0.53170118	0	0	0.589664217	0.64018635	0	0	0	0.744350121	0.500827791	0	0	0	0	0	0	0	0.392325644	0	1.492775934	0	0	0	0	0	0.798808104	0
AC009310.1	0	0	0	0	0.195352991	0	0	0	0	0	0	0	0	0	0	0	0	0	0	0	0	0.277002709	0	0	0	0	0	0	0	0	0	0	0	0	0	0	0	0	0	0	0	0	0	0	0	0	0	0	0
AC009313.1	0	0	0	0	2.802519247	0	0	0	0	0	0.147487802	0	0	0	0	0	0	0	0	0	0	0	0	0	0	0	0	0	0	0	0	0	0	0	0	0	0	0	0	0	0	0	0	0	0	0	0	0	0
AC009313.2	0	0	0	0	0.317737966	0	0	0	0	0	0	0	0	0	0	0	0	0	0	0	0	0.096544221	0	0	0	0	0	0	0	0	0	0	0.078086054	0	0	0	0	0	0	0	0	0	0	0	0	0	0	0	0
AC009314.1	0	0	0	0	0.289816443	0	0	0	0	0	0	0	0	0	0	0	0	0	0	0.500236144	0	0	0	0	0	0	0	0	0	0	0	0	0	0	0	0	0	0	0	0	0	0	0	0	0	0	0	0	0
AC009319.1	0.163733581	0.162373682	0.138325498	0	0.81794349	0	0.53287353	0.452504599	0.150502725	0	0	0.141789338	0	0	0.084732854	0.238973494	0	0	0	0	0	0.579905539	0.156548623	0.063121256	0.471985076	0.173614663	0.09424494	0	0	0.479967628	0	0.22118787	1.005073149	0	0.232014838	0.470814517	0	0	0	0.057756162	0	0.109879396	0.177327675	0	0	0.343484734	0.101659757	0.587982092	0.120091694
AC009336.1	0	0	0.22252395	0	0.432681343	0.281642831	0	0	0	0.044896474	0.316560888	0.48624777	0	0	0.061708215	0	0.091938516	0.037662375	0.572084981	0	0.664456926	0.306762399	0.057004666	0.015323061	0	0.021072997	0.045757041	0	0.023897159	0.046606	0.512166607	0.451995013	0.048797499	0.348681057	0.422558425	0.152390705	0.081941607	0.141499401	0.0187442	0.283969012	0	0.026673878	0.021523675	0	0	0.653367968	0.327079692	0.071368078	0.116611897
AC009336.19	0	0.057952171	0.029621535	0.22727119	0.025022493	0.141927857	0.038037171	0	0.032229212	0.079209569	0.147487802	0.166998121	0.335439356	0	0.127015053	0	0.081102252	0.199339966	0.118709	0.129569828	0.575711654	0.60317517	0.067047806	0.02703404	0.033690878	0.018589244	0.040363922	0	0	0.041112819	0.516246236	0.536814565	0.043046018	0.087881151	0.066246024	0.168036612	0	0.041607227	0.099209571	0.049472475	0	0	0.170881227	0.118886331	0.020181053	0.09807346	0.021769797	0.125912666	0.257168809
AC009365.3	0	0	0	0	0	0	0	0	0	0	0	0	0	0	0	0	0	0	0	0	0	0	0	0	0	0	0	0	0	0	0	0	0	0	0	0	0	0	0	0	0	0	0	0	0	0	0	0	0
AC009387.1	0	0	0	0	3.596089748	0	0	0.386834997	0.257322119	0	0	0	0	0	0.144872045	0.408585067	0	0	0	0	0	0	0	0	0	0	0	0	0	0.164124985	0	0.882410869	0.343684877	0	0	0	0	0	0	0.098748631	0	0	0	0	0	0	0.173812826	1.910075159	0.205326843
AC009408.1	0	0	0	0	0	0	0	0	0	0	0	0	0	0	0	0	0	0	0	0	0	0	0	0	0	0	0	0	0	0	0	0	0	0	0	0.883070015	0	0	0	0	0	0	0	0	0	0	0	0	0
AC009408.2	0	0	0	0	0	0	0	0	0	0	0	0	0	0	0	0	0	0	0	0	0	0	0	0	0	0	0	0	0	0	0	0	0	0	0	0	0	0	0	0	0	0	0	0	0	0	0	0	0
AC009411.1	0	0	0	0	0.321548171	0	0	0	0	0	0	0	0	0	0	0	0	0	0	0	0	0	0	0	0	0	0	0	0	0	0	0	0	0	0	0	0	0	0	0	0	0	0	0	0	0	0	0	0
AC009413.1	0	0	0	0	0	0	0	0	0	0	0	0	0	0	0	0	0	0	0	0	0	0	0	0	0	0	0	0	0	0	0	0	0	0	0	0	0	0	0	0	0	0	0	0	0	0	0	0	0
AC009413.2	5.569403911	0.102280498	0.261397057	0.668522858	0.441625057	0.178921584	0	0.427554471	0.568817315	0	0	0.267942759	2.220078895	0.351238149	0	0.903188042	0	0.439771943	0.349184953	0.762264601	1.088657751	0.313103313	0.295833739	0.238563542	2.973072243	0.984251551	0.178096954	0	0	0.181401299	0	0.417984096	0.759724466	1.938781531	1.31533224	0.59313976	1.275742513	1.101496585	0.729567462	0.436572897	5.30005128	0	0.335100418	0	0.178088945	0	0.384217827	0.222224811	0.680820584
AC009446.1	0	0	0.057878705	0	0.097784904	0	0	0	0.251895792	0	0	0	0	0	0	0	0	0	0	0	0	0	0	0	0	0	0	0	0	0	0	0	0	0	0	0	0	0	0	0.048333126	0	0	0	0	0	0	0	0	0
AC009474.2	0.907758235	0.300072932	0.383446418	0	0.647824991	0	0	0.627184683	0	0	0	0	0	0	0.469768911	0	0	0.860142182	0	1.118174911	1.064643242	0	0	0.349951667	0	0.48127006	1.045010071	0	0	0	0.607521055	0	1.114448757	0	0.428772519	0	0	0	0.428084437	2.241448716	0	0	0	3.077932141	0	0	0	0.325984189	0
AC009477.1	0	0	0	0	0	0	0	0	0	0	0	0	0	0	0	0	0	0	0	0	0	0	0	0	0	0	0	0	0	0	0	0	0	0	0	0	0	0	0	0	0	0	0	0	0	0	0	0	0
AC009478.1	0	0	0	0	0.313538074	0	0	0	0	0	0	0	0	0	0	0	0	0	0	0	0	0	0	0	0	0	0	0	0	0	0	0	0	0	0	0	0	0	0	0	0	0	0	0	0	0	0	0	0
AC009478.2	0	0	0	0	0	0	0	0	0	0	0	0	0	0	0	0	0	0	0	0	0	0	0	0	0	0	0	0	0	0	0	0	0	0	0	0	0	0	0	0	0	0	0	0	0	0	0	0	0
AC009480.2	0	0	0	0	0	0	0	0	0	0	0	0	0	0	0	0	0	0	0	0	0	0	0	0.110169969	0	0	0	0	0	0	0	0.128684918	0	0	0	0	0	0	0	0	0	0	0	0	0	0	0	0	0
AC009487.1	0	0	0	0	0	0	0	0	0	0	0	0	0	0	0	0	0	0	0	0	0	0	0	0	0	0	0	0	0	0	0	0	0	0	0	0	0	0	0	0	0	0	0	0	0	0	0	0	0
AC009487.2	0.144794159	0.10171069	0.160551674	0.234634763	0.723330177	0.073263156	0.019634787	0.150060901	0.016636718	0.122663932	0.043504685	0.17240885	0.129865339	0.410919283	0.374658096	0.39624545	0.031398735	0.145773987	0.459581867	0.289830412	0.12736386	0.24725568	0.060567632	0.069774852	0.295650917	0.086361905	0.145850988	0.237817366	0.043527093	0.084889744	0.084791093	0.065200862	0.422186716	0.045364248	0.111137636	0.208177186	0.33581523	0.150343545	0.392625163	0.459678427	0.038753857	0.194338811	0.058805923	0.490952964	0.38544599	0.037969138	0.1798011	0.227486401	0.146025585
AC009491.1	0	0	0.13580394	0	0	0	0	0	0	0	0	0	0	0	0	0	0	0	0.36282499	0	0	0	0	0	0	0	0	0	0	0	0	0.144770533	0	0	0	0	0	0	0	0	0	0	0	0	0	0	0	0.115452734	0
AC009491.2	0	0	0	0	0	0	0	0	0	0	0	0	0	0	0	0	0	0	0	0	0	0	0	0	0	0	0	0	0	0	0	0	0	0	0	0	0	0	0	0	0	0	0	0	0.185045545	0	0	0	0
AC009492.1	0	0	0	0	0	0	0	0	0	0	0	0	0	0	0	0	0	0	0	0	0	0	0	0	0	0	0	0	0	0	0	0	0	0	0	0	0	0	0	0	0	0	0	0	0	0	0	0	0
AC009495.1	0	0	0	0	0	0	0	0	0	0	0	0	0	0	0	0	0	0	0	0	0	0	0	0	0	0	0	0	0	0.516993702	0	0	0	0	0	0	0	0	0	0	0	0	0	0	0	0	0	0	0
AC009495.2	0	0	0.309182092	0	2.08942764	0.423259162	0	0	0	0	0.146613368	0	0	0	0.126262	0	0.141087465	0	0	0	0	0.493787438	0.116638006	0.282174466	0	0.258706435	0	0	0	0.143041736	0.326572583	0.109865385	0	0	0.576216034	0	0	0.579047612	0.230116535	0.086063531	0	0	0.264239262	0	0	0	0	0.087616304	0.178950865
AC009495.3	1.109352812	0.523875721	1.405806121	1.369656586	2.940576597	1.832855252	1.375392868	0.7664696	3.350472722	2.506133822	1.714190704	1.921345636	1.516151441	2.338732065	1.804298563	2.313042547	1.924512709	1.576743307	0.894254147	0.976070526	0.743473586	1.202774922	1.894057478	0.549859872	0.30455862	3.444880428	1.733187435	1.619607155	2.572610422	2.044082931	0.848501807	1.784078459	1.167381496	0	0.598850451	1.974721395	0.653429092	1.504483141	1.270515044	1.621176185	0.508998827	1.063530992	1.888004792	2.149416026	2.371623514	1.994768854	2.263136711	2.447182977	0.813663624
AC009505.1	0	0	0	0	0.179438287	0	0	0	0	0	0	0	0	0	0	0	0	0	0	0	0	0	0	0	0	0	0	0	0	0	0	0	0	0	0	0	0	0	0	0	0	0	0	0	0	0	0	0	0
AC009506.1	0	0.396212803	0.506298182	0	36.78136456	0	0	0	0	0	0	0	0	0	0	0	0	0	0	0	0	0	0	0	0	0	0.689909562	0	0	0	0	1.079454073	0	0	0	0	0	0	0	0	0	0	0	0	0.689878535	0	0	0.430425726	0
AC009506.2	8.511296762	1.96674307	1.43112264	2.856659922	1.82813264	11.27708972	3.137557443	4.624542485	6.532261496	2.520152642	2.979372063	4.221981582	4.545663548	3.939791767	2.993440448	3.015160884	2.054739664	8.847834711	10.91097801	4.071533813	3.585866663	1.839639144	4.81947616	3.249350416	1.667427866	5.344868027	4.756404608	3.619259821	6.160540342	5.086885826	2.3227311	4.130320756	4.057966021	2.278262956	3.161551589	4.435446716	4.258879373	2.745631382	2.494007324	3.760181323	3.184819971	2.439999217	4.027261043	2.521679344	5.184247869	4.969416354	5.028007183	3.976396163	2.666775138
AC009506.3	0	0	0	0	0	0	0	0	0	0	0	0	0	0	0	0	0	0	0	0	0	0	0	0	0	0	0	0	0	0	0	0	0	0	0	0	0	0	0	0	0	0	0	0	0	0	0	0	0
AC009509.1	0	0.722299446	0.922986067	2.360536462	13.25461398	0	2.370422665	0	0	1.234057046	1.969549496	2.838296303	2.613013213	2.480425158	0	1.5945665	1.263544374	2.07043074	0	0	2.562681079	2.763898715	0.52229054	1.684723068	0	2.31691073	0.628855618	0	0	2.562092684	3.655878912	0.983927164	0	0	1.032089604	0	0	2.592903467	0.515216668	3.468436446	0	1.466355121	0	0	0	0.763974895	2.034994419	3.138679629	0.801319802
AC009511.1	0	0	0	0	0	0	0	0	0	0	0	0	0	0	0	0	0	0	0	0	0	0	0	0	0	0	0	0	0	0	0	0	0	0	0	0	0	0	0	0	0	0	0	0	0	0	0	0	0
AC009533.1	0.89913482	4.910629863	3.005403966	5.828088282	7.532657911	0.972057511	2.03565113	3.997458299	1.976360985	4.548191881	4.251973385	3.673098145	3.365971422	4.437746087	4.430524773	9.870861463	0.859034127	1.74098443	3.13238142	1.540942753	3.392833942	13.15346225	1.345584494	2.426390657	1.540104143	4.704803447	5.715457236	2.340026821	0.987153939	4.28590726	7.534953979	6.495695213	1.727783759	2.008646426	6.019651178	2.885217358	2.820732139	4.546202183	7.650755427	4.895374289	2.218179711	7.162062874	3.260066539	1.060414873	6.097713603	5.959391251	4.417531689	8.184494746	5.046437056
AC009533.3	0.210674266	0.208924498	0.266972932	0	1.052439235	0	0.228547578	0	0.193650263	0.237966632	0.632989457	0.273658261	0.503874562	0.23915362	0.218049733	0.614969333	0.121826377	0.099811721	0.118877812	0	0.247084438	0.319782138	0	0.081217452	0	0.335082226	0	0	0	0.123513854	0.281989295	0.284600093	0	0	1.094613804	0.605792058	0	0.249998372	0.397402618	0.668828188	0	0.565522623	0	0	0.242517028	0.147319391	0	0.60524027	0.309041425
AC009542.1	0.049322861	0	0.041668967	0	1.935969211	0.057043318	0	0.034077953	0	0	0.059277958	0.042712409	0	0.05599042	0.051049598	0	0	0.023367826	0.055663123	0	0	0	0	0.038029106	0	0.052299423	0.056780411	0	0.05930849	0.057833894	0.033009534	0	0	0	0.116486342	0.094551644	0	0.117058766	0.069779645	0.052195142	0	0	0.026708963	0	0.028388929	0.206941662	0.030623834	0.088561426	0.180881218
AC009549.1	0.219671032	0.19364137	0.185582608	0.632836584	0.156769037	0.592797134	0.238307617	0	0.067306675	0	1.452046278	0.919444146	0	0.581855368	0.227361466	0.106871895	0.169371903	0	0.413181483	0.09019679	0.085878696	0.148194807	0.945141422	0.056457208	0.211077549	0.03882131	0.2107375	0.213806808	0.396216591	0.944448756	0.245026285	0.032972648	0.269688667	0	0.034586633	0	0.452865892	0.173782973	0.310780161	0.15497561	0.548748637	0	0.118954686	0.744837671	0	0.102407074	0.181853989	0.078885854	0.483358386
AC009558.1	0	0	0	0	0	0	0	0	0	0	0	0	0	0	0	0	0.122874797	0	0	0	0	0	0	0	0	0	0	0	0	0	0	0	0	0	0	0	0	0	0	0	0	0	0	0	0	0.1485872	0	0	0
AC009560.1	0	0.188064141	0.120158324	0	0.406010133	0	0.617183781	0	0	0	0	0	0	0	0	0	0	0.134768821	0	0	0	0.143926523	0.13598809	0.109662273	0	0	0	0.415297555	0	0.500316486	0.190375261	0.1280919	0	0	0	0	0	0.337555405	0.134146275	0.100341351	0	0	0.30807619	0	0	0.198915123	0	0.102151728	0
AC009560.2	0	0	0	0	0.537220725	0	0	0	0	0	0	0	0	0	0	0	0	0	0	0	0	0	0	0	0	0	0	0	0	0	0	0	0	0	0	0	0	0	0	0	0	0	0	0	0	0	0	0	0
AC009567.1	0	0	0	0	0	0	0	0	0	0	0	0	0	0	0	0	0	0	0	0	0	0	0	0	0.22595349	0	0	0	0	0	0	0	0	0	0	0	0	0	0	0	0	0	0	0	0	0	0	0	0
AC009567.2	0	0	0	0	0	0	0	0	0	0	0	0	0	0	0	0	0	0	0	0	0	0	0	0	0	0	0	0	0	0	0	0	0	0	0	0	0	0	0	0	0	0	0	0	0	0	0	0	0
AC009630.2	0	0	0.087718609	0	0.518695872	0	0	0	0	0	0.062393915	0	0	0	0	0	0	0	0.11717813	0	0	0.210139986	0	0.040028113	0.199538406	0.165145656	0.119530168	0	0.062426051	0.060873943	0.208468116	0	0	0	0.098087574	0.099521768	0	0	0.489650828	0.366258591	0	0	0.112451696	0	0.119524792	0	0.128934325	0.149146677	0
AC009630.3	0	0	0	0	0	0	0	0	0	0	0	0	0	0	0	0	0	0	0	0	0	0	0	0	0	0	0	0	0	0	0	0	0	0	0	0	0	0	0	0	0	0	0	0	0	0	0	0	0
AC009643.2	0	0.056367291	0	0	0	0	0	0	0	0	0	0	0	0	0	0	0	0	0	0	0	0	0	0	0	0	0	0	0	0	0	0	0	0	0	0	0	0	0.040206826	0	0	0	0	0	0	0	0	0	0
AC009646.2	0	0	0	0	0	0.67828705	0	0	0	0	0	0	0	0	0	0	0	0.069465164	0.165468879	0	0	0	3.644868423	0	0	0.310939326	0.084395113	0	0.088152702	0.085960948	0	0	0	0	0.138510838	0.140536083	0	0	0.06914428	0	0	0	0	0	0.084391317	0.615172184	0	0.052653028	0
AC009654.1	0	0	0	0	0	0	0	0	0	0	0	0	0	0	0	0	0	0	0	0	0	0	0	0	0	0	0	0	0	0	0	0	0	0	0	0	0	0	0	0	0	0	0	0	0	0	0	0	0
AC009677.1	0	0	0	0	2.122992743	0	0	0	0	0	0	0	0	0	0	0	0	0	0	0	0	0	0	0	0	0	0	0	0	0	0	0	0	0	0	0	0	0	0	0	0	0	0	0	0	0	0	0	0
AC009686.1	0	0	0	0	16.45902615	0.196125583	0	0	0	0	0	0	0	0	0	0	0	0	0	0.417779637	0	0.343209401	0.162139646	0.130751172	0.977683372	0.179815187	0	0	0.203913667	0	0.226985889	0	0	0	0.160200722	0.325086214	0	0	0	0.23927553	0	0	0	0	0	0	0	0.121796291	0.248761367
AC009686.2	5.349008667	0.848733145	2.620992497	1.849155079	6.107743419	2.474513416	4.410136448	0.443485877	14.75031036	1.450070498	2.314305994	1.111707044	3.070403741	0.242883919	2.546684839	0.936842363	17.81663263	3.243794435	1.810980886	2.372003624	13.29973742	2.056877137	4.09142676	1.072295575	1.43913185	11.5704996	6.404082516	0.937118574	5.016912333	9.658911805	2.720683544	1.734235574	1.838743876	3.217638119	9.499875023	2.871125387	6.616394228	1.523386959	3.531511129	4.226509885	2.519705922	2.4409603	1.622071866	1.450948947	1.108349051	0.299234534	1.859827366	0.614680759	1.883170973
AC009690.1	0.028224765	0.009330114	0.059612155	0.060983224	0.12085624	0.114249653	0	0	0.051887999	0.127524871	0.05088228	0.061104916	0.135011657	0.160201213	0.073032204	0.823895814	0.016321504	0.040116371	0.031852948	0.034767213	1.291007718	0.071403876	0.067465513	0	0.189844325	0.134676395	0.048738467	0.082413872	0.016969496	0.082737904	0.132226805	0.114386594	0.381164915	0	0.199976209	0.054106713	0.058187159	0.066986304	0.09317247	0.119473653	0.513692384	0.132588809	0.045852218	0.191403188	0.03249085	0.27631648	0.070097354	0.212851131	0.062105033
AC009690.2	0.31373601	0.466695385	0.281616302	0.677866887	3.218546018	0.61230058	0.212720585	0.270956534	0.576767748	0.708759574	0.612720926	0.407531744	0.37518487	0.623258037	0.690029048	1.774385784	0.249457697	0.408758801	0.508969236	0.434766865	0.643926535	0.535746822	0.337464726	0.483795951	0.979753858	0.561379816	1.060944151	0.458041014	0.259361602	0.413857729	0.813630485	0.512123462	0.337025164	1.032087068	0.852096849	0.300715075	1.212725372	0.791132077	1.313082378	0.774681132	0.755737141	0.500042002	0.870696908	1.063783408	0.474017558	1.371174764	0.803525433	1.112571198	1.035504751
AC009690.3	0	0	0	0	0	0	0	0	0	0	0	0	0	0	0	0	0	0	0	0	0	0	0	0	0	0	0	0	0	0	0	0	0	0	0	0	0	0	0	0	0	0	0	0	0	0	0	0	0
AC009695.1	0	0	0	0	0	0	0	0	0	0	0	0	0	0	0	0	0	0	0	0	0	0	0	0	0	0	0	0	0	0	0	0	0	0	0	0	0	0	0	0	0	0	0	0	0	0	0	0	0
AC009704.2	0	0.506955512	0.323905048	0	13.68077621	0.295609574	0.277285467	0.353197172	0	0.577426278	0.307189915	0.664032054	0.611326073	0.87045976	1.322744759	1.119167792	0.147805915	0.363289866	0.57691427	0	0	0.646626407	0.610960984	0.197074231	0.24560162	0.542051579	0.882741427	0.373165919	0	0.299706494	0.855309145	0.920776559	0	0	0.965847828	0	0	0	0.482148931	0.45080897	0.273643952	0.343060308	0.138411042	0	0.294233909	1.072411965	0.317397335	0.917885088	2.624612685
AC009716.2	0	0	0	0	2.059274767	0.018961411	0	0	0	0.0370381	0	0	0	0	0.016969076	0	0	0	0	0.040390913	0.038457233	0	0	0	0	0	0	0	0	0	0	0	0	0	0	0	0	0	0.030926684	0	0	0	0	0	0	0	0	0	0
AC009729.1	0	0	0	0	0.116642805	0	0	0	0.050079018	0	0	0	0	0	0	0	0	0	0	0	0	0.027565804	0	0	0	0	0.031359526	0	0	0	0	0	0.066886598	0	0.02573392	0.052220381	0	0	0	0.01921807	0	0	0	0	0	0	0	0	0
AC009754.1	0	0.075573924	0.09657169	0.987928223	11.58407059	0.925422193	0	0.315915248	0	0	0	0.098989964	0	0.259525966	0	0	0.13220418	0	0	0	0	0	0	0.176271951	0	0.363626267	0.131593861	0	0	0.134035404	0.306010605	0.20589587	0	0	0.215974306	0	0	0.542589059	0	0.403223579	0	0.153424193	0	0	0.263175886	0.479606462	0	0.164199444	0.335367176
AC009779.1	0	0.288409319	0.18427107	0	0.622644515	0	0	0	0	0	0.26214263	0.188885443	0	0	0	0	0	0	0	0	0	0.44144248	0	0	0	0	0.251097826	0	0	0.255756602	0	0	0	0	0	0.418132092	0	0	0	0.153880376	0	0	0	0	0	0	0.270853203	0.313313426	0.319961617
AC009779.4	0.281379191	1.151048989	1.114288735	1.899861967	2.334384755	1.932200184	0.763127525	1.069251608	1.648840961	1.589156082	1.162464399	1.568610193	2.271311485	2.675113799	0.637065531	1.745391593	2.542388075	0.666548928	1.071729201	1.256433575	1.856301038	1.477071569	1.311529578	0.66440966	0.642132783	1.006965048	1.599371539	1.027003641	1.163063137	1.629045683	1.953760018	4.767281287	0.777256569	0.484861091	2.359103959	1.179942556	2.392834995	2.003405756	1.277179552	1.861031901	0.941381972	1.888297762	1.257056182	0.954071273	1.153925037	1.770854629	1.747041742	3.044005069	1.909013158
AC009779.7	0	0	0	0	0	0	0	0	0	0	0	0	0	0	0	0	0	0	0	0	0	0	0	0	0	0	0	0	0	0	0	0	0	0	0	0	0	0	0	0	0	0	0	0	0	0	0	0	0
AC009784.1	0	0	0	0	0	0.767631312	0	0	0	0	0	0	0	0	0	0	0	0	0	0	0	0	0	0	0	0	0	0	0	0	0	0	0	0	0	0	0	0	0	0	0	0	0	0	0	0	0	0	0
AC009803.1	0.157267669	0	0.132862962	0	1.122346482	0.181884617	0.341220078	0	0.144559305	0	0	0.068095007	0.376140756	0	0	0	0.090943003	0	0	0.193722023	0	0	0	0	0	0	0	0	0	0	0	0	0	0	0	0	0	0	0	0.055475346	0	0	0	1.066493684	0.181038189	0	0	0.056476242	0
AC009812.2	1.080569978	0	0	0.583677506	0.385576362	0	0.879183023	0	0	0.305138832	0.162333401	0	0	0.306660878	0	0	0	0	0	0.998283072	0	0	0	0	0.259574579	0	0	0.394396366	0	0	0	0	0.994956439	0.338544346	0	0	0.556916042	0.64113368	0	0	0.867636951	0	0	0	0	0.188904077	0	0	0
AC009812.3	0.032781498	0.01083641	0.443111739	0	4.328007643	0.398083896	0.24893844	0.067947783	0.301325158	0.14811306	0.118193889	0.099357956	0	0.409342601	0.322326836	0.382763706	0.056869562	0.108716856	0.240470307	0.080760376	0.038447021	0.149276951	0.07835745	0	0.220493648	0.086899533	0.547201238	0.143578709	0.216800404	0.672668386	0.043878313	0.05904608	0.241473761	0	0	0.219946807	0	0.272303059	0.355562432	0.485667061	0.0350956	0.241991425	0.248522429	0.11115209	0.226417915	0.183386433	0.427424478	0.200126247	0.264482346
AC009812.5	0	0	0	0	0	0	0	0	0	0	0	0	0	0	0	0	0	0	0	0	0	0	0	0	0	0	0	0	0	0	0	0	0	0	0	0	0	0	0	0	0	0	0	0	0	0	0	0	0
AC009831.3	0	0.627844903	0	0	1.08435937	0.219660652	0	0	0.349166321	0	0.228265737	0	0	0.862424747	0.196580221	0	0.21966233	0.17996821	0	0.467913194	0	0.384394529	0.363192806	0	0	0.402786019	0.218648261	0	0.685149921	0	0	0	0	0.476045434	0.358849616	0.36409656	0	0	0	0.401982891	0	0	0.411400205	0	0.218638428	0	0.235850635	0	0
AC009831.4	0	0	0	0	0.027627532	0.044772475	0	0	0.035584526	0	0	0	0	0	0	0	0	0	0	0.095372711	0	0	0	0	0	0	0	0	0	0	0	0	0	0	0	0	0	0	0	0	0	0	0	0	0	0	0	0	0
AC009835.1	0	0	0	0	0	0	0	0	0	0	0	0	0	0	0	0	0	0	0	0	0	0	0	0	0	0	0	0	0	0	0	0	0	0	0	0	0	0	0	0	0	0	0	0	0	0	0	0	0
AC009884.1	0	0	0	0	9.153682995	0	0	0	0	0	0	0	0	0	0	0	0	0	0	0	0	0	0	0	0	0	0	0	0	0	0	0	0	0	0	0	0	0.951292506	0	0	0	0	0	0	0	0	0	0	0
AC009898.1	0	0	0	0	0	0	0	0	0	0	0	0	0	0	0	0	0	0	0	0	0	0	0	0	0	0	0	0	0	0	0	0	0	0	0	0	0	0	0	0	0	0	0	0	0	0	0	0	0
AC009901.1	0	0	0	0	0	0	0	0	0	0	0	0	0	0	0	0	0	0	0	0	0	0	0	0	0	0	0	0	0	0	0	0	0	0.285979235	0	0	0	0	0	0	0	0	0	0	0	0	0	0	0
AC009901.2	0	0	0	0	0	0	0	0	0	0	0	0	0	0	0	0	0	0	0	0	0.603297837	0	0	0	0	0	0	0	0	0	0	0	0	0	0	0.493047425	0	0	0	0	0	0.345204435	0	0	0	0	0	0	0
AC009908.1	0.29964835	0.099053201	0	0	0.855380571	0	0	0.207031837	0	0	0	0	0	0	0.155069349	0	0	0	0	0	0	0.30322384	0	0	0	0.158865845	0.344954781	0	0.180156735	0	0.200540931	0	0	0	0	0.287212092	0	0	0.282618852	0	0	0	0.324526861	0	0.344939268	0.209536804	0.372094449	0.107606431	0.21977946
AC009930.1	0	0	0	0	0	0	0	0	0	0	0	0	0	0	0	0	0	0	0	0	0	0	0	0	0	0	0	0	0	0	0	0	0	0	0	0	0	0	0	0	0	0	0	0	0	0	0	0	0
AC009948.4	0.028019773	0	0	0	6.598816526	0.01620284	0.030396932	0	0	0.03164967	0	0	0	0	0	0.0408956	0	0	0	0	0	0.04253117	0.026790209	0	0	0	0	0	0	0	0	0	0	0.035114563	0	0	0	0	0	0	0	0	0	0	0	0	0.017397062	0	0
AC009951.1	0	0	0	0	0	0	0	0	0	0	0	0	0	0	0	0	0	0	0	0	0	0	0	0	0	0	0	0	0	0	0	0	0	0	0	0	0	0	0	0	0	0	0	0	0	0	0	0	0
AC009951.2	0	0	0	0	0	0	0	0	0	0	0	0	0	0	0	0	0	0	0	0	0	0	0	0	0	0	0	0	0	0	0	0	0	0	0	0	0	0	0	0	0	0	0	0	0	0	0	0	0
AC009951.3	0	0	0	0	0	0	0	0	0	0	0	0	0	0	0	0	0	0	0	0	0	0	0	0	0	0	0	0	0	0	0	0	0	0	0	0	0	0	0	0	0	0	0	0	0	0	0	0	0
AC009951.4	0.094456863	0	0.019949775	0	9.706966052	0	0	0	0.043412033	0	0.0283804	0.020449342	0	0.053612862	0	0.068931146	0.027310733	0	0.053299463	0.116351789	0	0.047791975	0.045155953	0	0.090761731	0	0	0	0.028395017	0	0.031607828	0.02126698	0	0	0.022307981	0	0	0.168132034	0.022272182	0.016659582	0	0	0	0	0	0.099077081	0.058646868	0.033920314	0.207840408
AC009955.2	0	0	0	0	0	0	0	0	0.418741898	0	0	0	0	0	0	0	0	0	0.642642049	0	0	0.115247437	0.108890832	0	0	0	0	0	0	0.267081617	0	0.717976372	0.559280557	0	0.215177353	0	0	0	0.107416021	0.080347134	0	0	0	0	0	0.159278899	0	0	0
AC009955.4	0	0.075018233	0	0	0	0	0.246192795	0.313592342	0	0.512678111	0.40911598	0.098262096	0	0	0	0	0	0	1.02444703	0	0	0.459294933	0.108490498	0	0.654185198	0	0	0	0	0.39914955	0.151880264	0.408763859	1.393060946	0	0.32157939	0	0	0	0.428084437	0	0	0	0	0	0	0.476079944	0.140903413	0.162992095	0
AC009961.3	0.161379242	0.053346299	0.204504756	0	0.460675549	0.093319885	0	0	0	0.182285551	0.290926919	0.559002148	0	0.366389599	0.167028946	0.235537274	0	0.152914166	0.091061958	0.198786651	0	0.163304865	0.462892792	0.311068148	0.465198363	0.342236487	0.464448921	0.235606718	0	0.094613227	0.108003743	0.218007391	0.59437267	1.011207622	0.152452451	0	0.332693636	0.191502021	0.5327273	0.227702727	0.172771279	0.324898291	0.087388932	0	0.27865682	0.225697159	0.100197982	0.231810979	0.118364886
AC009963.3	0.254022881	0	0	0	0	0.146892412	0	0	0	0	0	0	0	0	0	0	0	0	0.143338268	0	0	0	0	0	0	0	0.146215401	0	0	0.148928227	0	0	0.311862203	0.31834314	0.119985726	0	0	0	0.119793176	0	0	0	0	0	0.146208825	0	0	0.091221913	0
AC009967.1	0	0	0	0	2.669824207	0	0	0	0	0	0	0	0	0	0	0	0	0	0	0	0	0	0	0	0	0	0	0	0	0	0	0.842301284	0	0	0.441765626	0	0	0	0	0	0	0	0	0	0	1.308017624	0	0	0
AC009967.2	0	0.051462697	0.131522605	0	0.888819156	0	0	0	0.429302854	0.175849239	0.187103063	0.134816092	0	0	0.080565664	0	0.18005109	0.073757463	0	0	0.182586987	0	0	0	0	0	0	0	0	0	0.208380488	0	0	0.195100588	0	0	0	0	0	0	0	0	0.084303321	0	0	0.108864014	0.096660096	0	0.114185546
AC009970.1	0	0	0.120714613	0	5.098622617	0.330507926	0.310020557	0	0	0.322797329	0.515183086	0.866162182	0.683496512	2.270852199	0.147890213	2.91968079	0.165255225	0.135392751	0.322511102	0	0	0.433778548	0.273235329	0.220339938	0.549192512	0.606043779	0.328984652	0	0	0.502632766	0.191256628	1.158164266	0	0	0	0	0	0.339118162	0.673836614	0.705641263	0	0.383560483	0.309502469	1.937957274	0.164484929	0.399672052	0.354867854	1.128871174	0.209604485
AC009977.1	0.21658793	0.787559835	3.842536731	0	0	0	0.939851793	0	0	0	0	0	1.036036818	0	0	0	0	0.30784036	5.133018805	0	0	0	0	0.16699448	0	1.837269562	0	0.632418032	0.260437104	0	0.434857176	4.974010743	1.861324941	0	0	0	0.446509879	1.79911109	0.204278889	0.916803084	0	0	0.351855439	0	1.994596186	0.302909344	2.689524788	2.8778113	0
AC009987.1	0	0	0	0	1.223669428	0	0	0	0	0	0	0	0	0	0	0	0	0	0	0	0	0	0	0	0	0	0	0	0	0	0	0	0	0	0	0	0	0	0	0	0	0	0	0	0	0	0	0	0
AC010086.2	0	0	0	0	0	0	0	0	0	0	0	0	0	0	0	0	0	0	0	0	0	0	0	0	0	0	0	0	0	0	0	0.245981791	0	0	0	0	0	0	0	0	0	0	0	0	0	0	0	0	0
AC010095.1	0	0	0	0	0	0	0	0	0	0	0	0	0	0	0.443670638	0	0	0	0	0	0	0	0	0	0	0	0	0	0	0	0	0	0	0	0	0	1.76743494	0	0	0	1.835694844	0	0	0	0.493454786	0	0	0.307873957	0
AC010099.1	0.98764096	0	0	0.711308321	0	0.190372565	0	0	0.302610812	0	0	0.285091095	0	0	0	0	0.190374019	0	0	0.405524768	0	0	0	0.126915804	0	0	0.378990319	0	0.197932199	0	0	0.296490052	0	1.23771813	0	0	0	0	0	0.232256781	0.70490682	0	0.178273422	0	0.189486638	0	0	0.354670798	0
AC010099.3	0	0	0	0	0	0	0	0	0	0	0	0	0	0	0	0	0	0	0	0	0	0	0	0	0	0	0	0	0	0	0	0	0	0	0	0	0	0	0	0	0	0	0	0	0	0	0	0	0
AC010132.2	0	0	0	0	0	0	0	0	0	0	0	0	0	0	0	0	0	0	0	0	0	0	0	0	0	0	0	0	0	0	0	0	0	0	0	0	0	0	0	0	0	0	0	0	0	0	0	0	0
AC010132.3	0.080479218	0.013301799	0.084988124	0	0.086151433	0.023269137	0	0.027802189	0.036987958	0	0.024180692	0.052269798	0	0.045679277	0.083296704	0	0.023269315	0.038128858	0	0	0	0.101799399	0.038473814	0	0	0.021334005	0.046323784	0	0	0.023591629	0.107722117	0.036239821	0.098803801	0	0.057020596	0.038569551	0	0.047750667	0	0.056777244	0	0.054008516	0.021790265	0	0.069482551	0.02813858	0	0.086702444	0
AC010132.4	0	0.178990871	0.533685657	0	5.667521562	0.156556386	0.489506142	0.311758468	0.16590505	0.509679993	0.108459597	0.117224957	0	0	0.233510862	0	0	0.042755606	0.152768417	0.111163588	0	0.273965399	0.086284841	0	0	0.478455615	0.051944945	0	0.05425773	0.264543561	0.12079366	0.690834825	0	0.226191179	0.042626508	0	0	0.214179892	0.723487733	0.191000643	0	0	0.195475244	0	0.103885218	0.126212227	0.336190598	0.162038925	0.06619089
AC010136.1	0.217350563	0	0.183622228	0	0.465339078	0	0	0.750854903	0	0	0	0.470550884	0	0.493464864	0.11247988	0	0.125687072	0.102974768	0.245290134	0	0	0.109972026	0	0	0.208847857	0	0.12510684	0.317322428	0.130677068	0.382284076	0	1.076603402	1.067359372	0	0.102663843	0.208329898	0	0	0	0.076669272	0	0	0.117698122	0	0	0.45596389	0	0.078052552	0
AC010139.1	0	0	0	0	0	0	0	0	0	0	0	0	0	0	0	0	0	0	0	0	0	0	0	0	0	0	0	0	0	0	0	0	0	0	0	0.132956609	0	0	0	0	0	0	0	0	0	0	0	0.049813315	0
AC010141.1	0	0	0	0	0	0	0	0	0	0	0	0	0	0	0	0	0	0	0	0	0	0	0	0	0	0	0	0	0	0	0	0	0	0	0	0	0	0	0	0	0	0	0	0	0	0	0	0	0
AC010141.2	0	0	0	0	0	0	0	0	0	0	0	0	0	0	0	0	0	0	0	0	0	0	0	0	0	0	0	0	0	0	0	0	0	0	0	0	0	0	0	0	0	0	0	0	0	0	0	0	0
AC010146.2	0	0	0	0	0.800947262	0	0	0	0	0	0	0	0	0	0	0	0	0	0	0	0	0	0	0	0	0	0	0	0	0	0	0	0	0	0	0	0	0	0	0	0	0	0	0	0	0	0	0	0
AC010149.1	0	0.058973871	0.301437646	0	0.636591032	0.309492971	0.193538845	0	0.163987073	0.201515096	0.428822915	0.154493007	0.426691464	0.202520262	0.369298103	0.260384414	0.412660446	0	0.100668205	0.219756919	0	0	0.255861984	0.137553256	0.171424252	0	0.308066553	0.260461184	0.214521892	0	0.716383209	0.321340374	0	0	0.084267432	0.341998214	0	0	0.168264403	0.25172339	0	0.119724081	0.289823121	0	0.410736931	0.499012504	0.664608004	0.640662569	0.392554065
AC010150.2	0	0	0	0	2.517262824	0	0	0	0	0	0	0	0	0	0	0	0	0	0	0	0	0	0	0	0	0	0	0	0	0	0	0	0	0	0	0	0	0	0	0	0	0	0	0	0	0	0	0	0
AC010168.1	0	0	0	0	0	0	0	0	0	0	0	0	0	0	0	0	0	0	0	0	0	0	0	0	0	0	0	0	0	0	0	0	0	0	0	0	0	0	0	0	0	0	0	0	0	0	0	0	0
AC010170.1	0	0	0.245984494	0	0	0	0	0	0	0	0	0	0	0	0.301361188	0	0	0	0	0	0	0	0	0	0	0	0	0	0	0	0	0	0	0	0	0	0	0	0	0	0	0	0	0	0	0	0	0	0
AC010173.1	0.084965671	0.252779951	0.50246523	0.183579229	1.21272125	0.393061044	0.276522121	0.58704141	0.702898478	1.151673334	0.153172122	0.183945562	0.609643138	0.192902989	0.615581559	1.116086807	0.147399017	0.322035339	1.102708297	0.313981668	0.597900128	0.386907776	0.324948829	0.229286983	0.32656733	0.315326288	0.244530918	1.860693108	0.204334686	0.498135708	0.625499998	0.956501803	0.52155895	0.958315826	0.120398615	0.488636127	0.875810844	0.201650442	0.400684676	0.479539122	0.272890631	0.171057944	0.690150034	0.864278261	0.293423906	0.534729848	0.633047128	1.037405982	1.433331153
AC010175.1	0	0	0.232806753	0	0.393322316	0	0	0.380790701	0	0.622537706	0.331189127	0.477273039	0	0	0	0	0.63741301	0	0	0	0	0.278857638	0	0.212470655	0	0	0.3172352	0	0.662719418	0	0.368852069	0.248178057	0	0	0	0	0	0.654013598	0	1.16646821	0	0	0.596897619	0	0	0.7707961	0	0	0
AC010181.1	0	0	0	0	0.16639131	0	0	0	0	0	0	0	0	0.132336186	0	0	0	0	0	0	0	0	0	0	0	0	0	0	0	0	0	0	0	0	0	0	0	0	0	0	0	0	0	0	0	0	0	0	0
AC010184.1	0	0	0	0	0	0	0	0	0	0	0	0	0	0	0	0	0	0	0	0	0	0	0	0	0	0	0	0	0	0	0	0	0	0	0	0	0	0	0	0	0	0	0	0	0	0	0	0	0
AC010186.2	0.789102717	0.717336379	1.116639104	2.472188554	17.73910043	2.281550401	1.070061366	2.916839729	2.284813175	3.476183702	2.773986779	2.425871017	0.849291926	3.448734308	2.286839261	1.842746073	1.186415267	1.588885207	3.2059397	1.215019079	0.879206819	0.758592591	1.433503086	1.7339887	1.781847995	1.422430653	1.271779595	2.188906131	3.178681054	3.654810066	1.029815172	2.309666034	3.196961342	1.878926531	0.987725254	2.874140311	2.602857207	3.183744046	2.511866497	1.544852752	0.633605124	0.556033989	3.610763225	1.337803679	2.475316816	3.172851954	3.184624269	0.538410448	4.774882617
AC010186.3	0.590694354	0.585788307	1.226783913	1.701694547	24.55535685	1.850211836	0.961212061	1.632480707	2.760056745	4.003304676	2.603030329	2.301871882	1.530508935	3.296848989	1.095378225	1.436890067	0.71162537	1.119419491	2.333190366	1.273328368	0.519586654	0.597742689	1.482530444	0.740089171	1.040575285	1.122195897	0.850008192	2.587164676	1.479756275	2.135588021	0.72476196	2.50473803	3.867688188	2.405851628	0.86028043	2.925257451	0.608877108	5.023492004	1.694586241	1.284913413	0.263496868	0.429440923	2.585604359	2.83739199	1.501613606	1.617811271	1.742078556	0.477278287	3.899245161
AC010197.1	0	0	0	0	0	0	0.231710866	0	0	0	0	0	0	0	0	0	0	0	0	0	0	0	0	0	0	0	0	0	0	0	0	0	0	0	0	0	0	0	0	0	0	0	0	0	0	0	0	0	0.156659408
AC010198.1	0.079545825	0.052590101	0	0	0.170304508	0	0	0	0.073117947	0	0	0.068884769	0	0	0	0	0	0.037686642	0.044885566	0	0.09329348	0	0	0.061331735	0	0	0.045786524	0	0.047825113	0	0.053236381	0	0	0	0	0.076244447	0	0	0.075025108	0	0	0	0.086150172	0	0	0.111248922	0.09877765	0.05713125	0.058343517
AC010200.2	0	0	0	0	0.374911484	0	0	0	0	0	0	0	0	0	0	0	0	0	0	0	0	0	0	0	0	0	0	0	0	0	0	0	0	0	0	0	0	0	0	0	0	0	0	0	0	0	0	0	0
AC010201.1	0	0.377869618	0.09657169	0.493964111	3.91574217	0.13220317	0.248016445	0.631830496	0.210146397	0.516475727	0.824292937	0.593939782	0.546797209	1.038103862	0.23662434	0.667355609	0.26440836	0.324942602	0.645022204	0	0	0.347022839	0.437176526	0.176271951	0.439354009	0.606043779	0.131593861	0.333776183	0.274905832	0.670177022	0.459015908	2.058958695	1.403379916	0	0.215974306	0	0.471315984	0.271294529	0.431255433	0.241934147	0	0.46027258	0.495203951	0.77518291	0	0.959212924	0.567788566	1.477794992	0.838417941
AC010202.1	0	0	0	0	0.435082463	0	0	0	0	0	0	0	0	0	0	0	0	0	0	0	0	0	0	0	0	0	0	0	0	0	0	0	0	0	0	0	0	0	0	0	0	0	0	0	0	0	0	0	0
AC010203.1	0	0	0	0	0	0	0	0	0	0	0	0	0	0	0	0	0	0	0	0	0	0	0	0	0	0	0	0	0	0	0	0	0	0	0	0	0	0	0	0	0	0	0	0	0	0	0	0	0
AC010207.1	0.063440452	0.041942362	0.214383197	0.274142467	1.086588269	0.036685361	0.137645304	0	0.174942016	0.358295083	0.038122489	0.384565326	0	0.648148095	0.06566143	0.092593019	0.073371282	0	0.107393214	0.156291663	0.297618666	0.096296163	0.060656558	0.024457054	0	0	0.036516282	0	0	0.111581375	0.339662337	0.399941617	0.311541687	0	0.11986241	0	0	0.150564281	0.38892769	0.111891435	0.067918823	0.127722093	0.171769099	0.430214564	0.03651464	0.133087096	0.275724663	0.09112816	0.093061806
AC010223.1	0	0	0	0	0.315785659	0	0	0	0	0	0	0	0	0	0	0	0	0	0	0	0	0	0	0	0	0	0	0	0	0	0	0	0	0	0	0	0	0	0	0	0	0.296950051	0	0	0.254686341	0	0.549472806	0	0
AC010226.1	1.114947718	0.134022722	0.513780421	0.875995469	8.969557187	0.820571403	0.54979015	0.350152368	1.211188593	1.717345397	0.669991796	1.31661528	0.242422408	0.690364638	0.419629372	0.59174389	0.93780305	0.288126445	1.143881742	0.624268423	0.475505685	0.358989143	0.872199473	0.781501259	0.194787492	0.322427232	0.991815798	0.739897944	1.279734048	1.18849127	0.814018359	0.958480772	0.497750512	0.254047235	1.149025865	0.48576101	0.835831301	1.082505265	0.621390218	0.750830112	0.759597867	0.612185204	1.04285561	0	0.700073785	1.204922639	0.440525612	0.291191131	0.89210973
AC010240.2	0	0	0	0	0	0	0.291784054	0	0	0	0	0	0	0	0	0	0	0.127428471	0	0	0	0	0	0.103689383	0	0	0	0	0	0	0	0	0	0	0	0.257802575	0.554489393	0	0.126839833	0	0.287952132	0	0	0	0	0	0	0	0
AC010243.1	0	0	0.28264885	0	18.86241655	0.773872217	0.362950896	0	0.615062625	0.377909068	0	0.144863361	0	0.379794096	0.519419283	0	0	0.158508586	0	0	0	0.169279433	0	0	0	0.177378667	0	0	0	0	0.223910199	0	0.410745341	0	0.47408994	0.962043756	0	0	0	0.590083286	0	0	0.543516531	1.134414014	0.385135442	0	0.207727524	0.360437803	0
AC010247.1	0	0.090992015	0.058136804	0	0.196441915	0.55711035	0	0	0.37952861	0	0.165409954	0.595926203	1.645877888	0	0.142449436	0	0.079587801	0.19561762	0.232984609	0.339067532	0	0.13927338	0.197387395	0.053058447	0	0	0	0	0.49648545	0.40345105	0.276330647	0.123950691	0.168968819	0.17248023	0.065008988	0	0.56747075	0.326642243	0.194713992	0.145645975	0	0	0.298116091	0	0.237650465	0.481210497	0	0.29654749	0.807573134
AC010261.1	0	0	0	0	1.927881812	0	0	0	0	0	0	0	0	0	0	0.394280119	0	0	0	0	0	0	0	0	0	0	0	0	0	0.158378815	0	0.243290524	0	0	0	0	0	0	0.127394931	0	0	0	0	0	0	0	0	0	0
AC010266.1	0	0	0	0	0	0	0	0	0	0	0	0	0	0	0	0	0	0	0	0	0	0	0	0	0	0	0	0	0	0	0	0	0	0	0	0	0	0	0	0	0	0	0	0	0	0	0	0	0
AC010267.1	0	0	0	0	0.159320432	0	0	0	0	0	0	0	0	0	0	0	0	0	0	0	0	0	0	0	0	0	0	0	0	0	0	0	0	0	0	0	0	0	0	0	0	0	0	0	0	0	0	0	0
AC010273.3	0	0	0.59530494	0	0.201151139	0.814951051	0	0.778969104	1.554507594	0.318375448	2.540628917	0.488169684	0	0.959890558	0	0	0	0.534152223	0.318093142	0	0	0	0	0.434643166	0	0	1.297912052	0.411504884	0.338924999	3.304982572	0	1.396143225	0	0	0.133134846	1.350814863	0.581074501	1.003418122	0.664605976	0.198849984	0	0.189153115	0.457894064	0	0	0.98549273	0.175003325	2.024376701	0
AC010275.1	0	0	0	0	2.027176256	0.126353473	0	0	0	0	0.1313033	0.094609877	0	0.496085032	0.339231355	0.3189133	0	0	0.12329628	0	0.256268108	0	0	0	0.209956783	0.115845537	0.125771124	0	0	0	0	0	0	0	0	0	0	0	0	0	0	0	0	0	0	0	0	0.235400972	0
AC010280.1	0	2.520612626	4.141221309	0	2.332169969	0	1.575633889	3.512234227	3.67138117	3.6912824	1.309171136	1.100535478	3.473770507	1.236564895	1.691168078	2.119835464	0	11.18184837	2.663562279	0	3.832715672	0.55115392	0	0	0	0.192508024	1.672016114	0.530115115	2.619690874	10.21822847	0	4.414649673	0	0	0	5.220502149	5.988485442	0.861759093	0.856168875	0.384248351	1.943676894	0.487347437	1.179750588	4.924691425	8.359704605	0.253909303	7.890591105	0.91275573	2.66320993
AC010285.2	0	0	0	0	0.26066331	0	0	0	0	0	0.109743143	0	0	0.207313641	0.094509722	0	0	0	0	0.224958266	0	0.184805062	0.087305963	0	0	0.096823562	0.105119356	0	0	0	0	0	0	0	0.172523854	0	0	0	0	0	0	0	0.09889428	0	0	0	0	0	0
AC010287.1	0	0.114313498	0	0	19.49644736	0	0	0.238927498	0	0.781223788	0	0	0.827088216	0	0	1.009445459	0	0	0	0.851942789	0	0.874847492	0	0	0.332284545	0.550022925	0	0	0	0.608227885	0.231436592	0.155719565	1.273655722	0	0.326683824	0.662920908	0	1.231084419	0.163079786	0	0	0	0	0	0	0	0	0	0.507278082
AC010295.1	0	0	0	0	3.477797322	0	0	0	0	0	0	0	0	0	0	0	0	0	0	0	0	0	0	0	0	0	0	0	0	0	0	0	0	0	0	0	0	0	0	0	0	0	0	0	0	0	0	0	0
AC010319.1	0	0.389283803	0.393809834	0.424070939	0.24512297	0.226994315	0.69200137	0.033901875	0.270617777	0.055424661	0.442287546	0.488654749	0.234714224	0	0.634822852	0	0.340494073	0.371953376	0.443004121	0.120883774	0	0.07448026	0.211116645	0.20807937	0.188593931	0.260145979	0.141217577	0.143274356	0	0.05753507	1.018008254	0	0.060240474	0.307461777	0.463537859	0.047031551	0.202313698	0.291134829	0.277676392	0.034616969	0	0.164644405	0.265709592	0	0.42363368	0.17156034	1.00536489	1.814939001	0.251925264
AC010319.5	0	0	0	0	0.232158627	0	0	0	0	0	0	0.352138211	0	0	0	0	0	0	0	0	0	0	0.077758671	0	0	0	0	0	0	0.095361157	0	0	0.399380846	0	0	0	0	0	0	0.057375687	0	0	0	0	0	0.113740663	0	0	0
AC010320.2	0	0	0.090222686	0	0.304858819	0	0	0.147572867	0.196330544	0	0.385050334	0	0	0.727391115	0.331601584	0.311740509	0.123512556	0.101193198	0.12052318	0	0	0.108069396	0.102108704	0.082341569	0	0.339720042	0.614711807	0.311832421	0.128416219	0.125223388	0	0.192359463	0	0.267672606	0.100887652	0	0	0.253458557	0.30217725	0	0	0	0.231323645	1.448438655	0.122936832	0.298716828	0.265229953	0.153404324	0.313318815
AC010320.3	0	0	0	0	3.37955446	0.127367907	0.119472686	0	0	0.497585892	0.132357474	0.143054185	0.526798382	0.125016968	0.113984963	0.160736855	0	0.052176332	0	0	0	0.27860888	0	0	0	0	0.126780883	0.160784245	0	0	0	0.198365334	0.135205202	0	0.052018789	0.105558771	0	0	0.051935311	0.038847588	0	0.147812782	0	0	0.063387591	0.231032551	0	0.079096967	0
AC010320.5	0	0.02142253	0.027374652	0	12.1172179	0.037474914	0	0	0	0.073201284	0.155771894	0.028060147	0	0	0	0.283757503	0.037475201	0.092109714	0	0.07982771	0	0.131158238	0	0	0	0.103075162	0	0	0	0.075988576	0.086743164	0.116728367	0	0	0	0.062116211	0.133601381	0.230707159	0.152807043	0.114299597	0	0	0.035093193	0	0	0	0.040236985	0.093089448	0.095064711
AC010320.6	0	0	0.077143066	0	0.651658275	0	0	0	0	0	0	0	0	0	0	0	0	0	0	0	0	0	0	0	0.175481631	0	0	0	0	0.107069702	0	0	0	0	0.086261927	0	0	0	0	0.064420335	0	0	0	0	0	0	0	0	0
AC010323.1	0	0	0.599410492	0	0	0	0	0	0	0	0	0	0	0	0	0	0	0	0	0	0	0	0	0	0	0	0	0	0	0	0	0	0	0	0	0	0	0	0	0	0	0	0	0	0	0.992289232	0	0.50958448	0
AC010326.1	0.283674449	0.375091165	0.766892835	0.735498034	7.045096781	2.854276171	0.430837392	0.117597128	4.954278568	3.588746777	0.784138962	7.762705605	0.271388321	0.966066324	0.76337448	12.58652307	0.688968474	2.392270445	0.512223515	3.913612189	2.994309119	0.143529667	2.658017205	0.196847813	4.797358116	3.729842964	8.588676523	0.49698292	3.13817136	4.457169971	0.759401318	4.036543104	4.806060262	1.279809647	0.482369084	0.163140692	4.678504252	6.597843059	3.264143834	9.786325199	0.789618738	0.228444111	4.024669975	1.731336829	3.004268842	13.92533836	3.13510093	7.029034083	3.079336482
AC010326.4	7.636399177	19.77387813	18.27893025	38.10580289	22.44775611	16.71717852	14.00434539	37.18401563	21.89360253	31.01136285	34.63487114	36.37115778	6.522912218	10.73267911	15.90157385	53.87004556	14.29907949	10.50918931	26.16187262	10.30235971	6.823751679	15.73102058	24.33766227	9.25233037	9.434140581	24.29173415	14.23306795	8.494333506	13.00843063	32.83176502	18.49583982	64.84355337	20.08962118	8.658558345	14.42797426	45.48525878	21.74023066	45.52474032	12.08976019	35.8518614	7.396849918	28.42979674	20.57758389	21.57725625	28.46485574	38.39677066	22.57774858	39.56747121	22.00384052
AC010326.5	7.386203762	14.82411577	10.75288629	37.33228766	9.789355425	7.093208569	9.443703117	16.58555052	10.79020923	15.4942718	23.85693982	24.61423519	13.249317	5.539881189	9.07818382	35.61368875	7.932250794	6.498852044	13.76874321	9.098312098	9.126813436	12.7464158	12.42169841	7.525456354	13.43409374	19.57987594	13.28591864	5.391769118	4.837285322	14.07371745	13.50566037	58.5021437	8.906064849	6.281155038	9.469642651	27.18081959	13.59565338	27.70334521	9.703247245	19.72693815	14.82676605	16.2865682	14.57042393	25.49159183	19.51044306	24.7181792	11.87442434	33.77140478	13.05997177
AC010327.1	0	0	0	0	0	0	0	0	0	0	0	0	0	0	0	0	0	0	0	0	0	0	0	0	0	0	0	0	0	0	0	0	0	0	0	0	0	0	0	0	0	0	0	0	0	0	0	0	0
[truncated: 24,796 more rows]
[truncated: 413 more columns]
