# Supplementary material for: Prognostic value of oxidative stress-related genes in colorectal cancer and its correlation with tumor immunity
Source: BMC Genomics. 2024 Jan 2;25:8. doi: 10.1186/s12864-023-09879-0 (PMC10759670; doi:10.1186/s12864-023-09879-0)
Supplement: Supplementary file 2 — Additional file 2. [file 12864_2023_9879_MOESM2_ESM.zip › Supplementary material/Supplementary material/1-TCGA/1-TCGA/COAD_rnaseq_tpm.txt]

	TCGA-CM-4746-01A-01R-1410-07	TCGA-DM-A0XD-01A-12R-A155-07	TCGA-AA-3511-01A-21R-1839-07	TCGA-AA-A01K-01A-01R-A00A-07	TCGA-A6-6650-01B-02R-A277-07	TCGA-F4-6461-01A-11R-1774-07	TCGA-AA-3979-01A-01R-1022-07	TCGA-G4-6317-01A-11R-1723-07	TCGA-AA-3673-01A-01R-0905-07	TCGA-AA-3968-01A-01R-1022-07	TCGA-CM-5349-01A-21R-1723-07	TCGA-F4-6809-01A-11R-1839-07	TCGA-AA-3506-01A-01R-1410-07	TCGA-A6-A567-01A-31R-A28H-07	TCGA-AD-6548-01A-11R-1839-07	TCGA-A6-A56B-01A-31R-A28H-07	TCGA-G4-6321-01A-11R-1723-07	TCGA-AA-3675-01A-02R-0905-07	TCGA-D5-6536-01A-11R-1723-07	TCGA-AA-3554-01A-01R-0826-07	TCGA-AA-3514-01A-02R-0821-07	TCGA-5M-AAT4-01A-11R-A41B-07	TCGA-CM-5863-01A-21R-1839-07	TCGA-CM-4744-01A-01R-A32Z-07	TCGA-A6-2671-01A-01R-1410-07	TCGA-DM-A28K-01A-21R-A32Y-07	TCGA-AA-3660-01A-01R-1723-07	TCGA-AA-3679-01A-02R-0905-07	TCGA-AZ-5403-01A-01R-1653-07	TCGA-F4-6459-01A-11R-1774-07	TCGA-AD-6895-01A-11R-1928-07	TCGA-4N-A93T-01A-11R-A37K-07	TCGA-AA-3973-01A-01R-1022-07	TCGA-AA-3492-01A-01R-1410-07	TCGA-CA-5254-01A-21R-1839-07	TCGA-A6-2677-01A-01R-0821-07	TCGA-A6-2682-01A-01R-1410-07	TCGA-AA-3530-01A-01R-1022-07	TCGA-D5-6923-01A-11R-A32Z-07	TCGA-A6-6648-01A-11R-1774-07	TCGA-AZ-4308-01A-01R-1410-07	TCGA-4T-AA8H-01A-11R-A41B-07	TCGA-AZ-6605-01A-11R-1839-07	TCGA-AA-A02H-01A-01R-A089-07	TCGA-D5-6532-01A-11R-1723-07	TCGA-AD-6901-01A-11R-1928-07	TCGA-AA-3655-01A-02R-1723-07	TCGA-NH-A50U-01A-33R-A37K-07	TCGA-A6-A566-01A-11R-A28H-07
ENSG00000242268	0.173880451	0	0.073448891	0	0.372271263	0	0	0	0	0	0	0.075288141	0	0	0	0	0	0	0	0	0	0	0	0	0.167078285	0	0	0	0	0	0	0	0.213471874	0	0	0	0	0	0	0	0	0	0.094158498	0	0	0.729542224	0	0	0.255067993
ENSG00000270112	0	0.023926081	0	0	0.18939734	0	0	0	0	0.027251993	0	0	0	0	0	0.035213214	0	0	0	0	0	0	0	0	0.046365285	0	0	0	0	0	0.016146739	0.010864156	0	0	0	0	0	0	0.011377659	0.008510484	0	0	0	0	0	0.01687105	0	0	0
ENSG00000167578	10.5675325	7.67064766	7.629580534	9.14655416	3.20012711	6.292159025	5.476898596	7.626259884	5.793571228	7.190255164	8.366458161	9.422778455	14.99977105	10.00265939	7.156428799	8.100819039	17.53476725	5.987131411	7.891650886	9.386193666	3.788042301	6.044913963	6.52100368	11.02494415	5.724882061	6.46713519	8.663736024	7.279152429	11.91514637	7.81334145	14.24966326	13.58379303	5.043184924	11.67139588	9.938548395	3.336241658	11.37766602	5.358359819	6.802378053	5.209849377	10.74280143	7.554689888	7.692201574	6.273133731	6.028245205	16.48959378	6.444407438	5.146194904	11.66076017
ENSG00000273842	0	0	0	0	0	0	0	0	0	0	0	0	0	0	0	0	0	0	0	0	0	0	0	0	0	0	0	0	0	0	0	0	0	0	0	0	0	0	0	0	0	0	0	0	0	0	0	0	0
ENSG00000078237	6.452500484	13.22981155	13.74876748	20.29452287	28.5908763	12.37453163	26.44907102	16.73211722	13.21357166	11.85519374	26.89654494	13.20892211	15.13957209	10.29175414	13.56813203	15.13967836	11.64253946	12.20872668	12.48991722	23.69361962	3.25697013	13.65821281	13.64676245	24.08797314	14.7153799	7.383188982	79.5230886	11.68603085	38.6223143	23.27241251	15.19626598	7.153570353	15.99379585	22.72357135	22.27971795	19.06297818	14.31253964	18.31843842	27.59792253	26.50631477	6.470778784	13.12758909	21.18581771	18.41668428	10.27195592	9.224055476	16.86179905	14.59218674	18.84069056
ENSG00000146083	30.75472071	19.4315779	72.13291031	61.64253202	32.19072141	63.67054177	44.01196428	66.38406363	71.95694807	37.96644092	59.03452034	70.81315258	49.82037471	81.26372409	54.26013513	97.22404384	31.14179239	56.83625021	57.46532448	38.63590654	90.20048795	52.23368147	51.69882759	28.44674248	97.96041918	47.11208735	56.34635222	45.47376159	29.79474097	64.23327056	49.09199465	79.4983596	90.72479234	24.43727933	32.94791066	59.75107595	40.604788	82.64513312	59.80354715	42.87107283	67.57951649	45.94756411	42.20213808	51.178507	83.10964277	77.46745931	60.96905599	61.14311505	34.73183354
ENSG00000225275	0	0	0	0	0	0	0	0	0	0	0	0	0	0	0	0	0	0	0	0	0	0	0	0	0	0	0	0	0	0	0	0	0	0	0	0	0	0	0	0	0	0	0	0	0	0	0	0	0
ENSG00000158486	0.41261738	0.264609767	0.620486021	0.26745383	0.553595902	0.162249346	0.402860938	0.769726657	0.84199031	0.344892547	0.297538895	0.543121405	0.7302813	2.398186463	0.474039537	0.39746915	0.510612133	0.371425033	0.419091967	0.294791567	0.571035921	0.475996567	0.5246995	0.804888833	0.610572851	0.40689196	0.973759385	0.975893734	0.486230503	0.653153808	0.381081389	0.557405262	1.631147725	1.272053225	0.639260847	2.705169295	0.510382282	1.018442565	0.350250903	0.521064052	0.265046849	0.227059601	0.339625169	0.139906006	1.040213243	0.352010625	1.603737023	1.232812934	0.417639739
ENSG00000198242	2011.566534	447.9986861	509.0593361	376.1193873	129.3796432	506.1237341	484.306561	2153.963633	387.5727618	255.9846831	656.6701665	545.5244357	842.6292152	769.9484747	610.5159348	478.6669548	199.9635036	1122.715813	495.4072027	237.9621922	746.055538	990.2021441	650.8581636	1042.842088	492.9850695	566.5693836	575.0027299	652.7924626	789.2143437	439.2469299	473.8526544	419.1832841	702.7057186	1061.47259	974.9886256	966.1774104	658.8076186	466.9916469	614.2320434	559.6337763	869.2145095	495.5688365	476.182262	530.5116863	850.5762616	536.0417408	511.887329	565.6019614	382.813794
ENSG00000259883	0	0.105862305	0.202913279	0	13.36989788	0.185187321	0.173708016	0	0.147184247	0.180866986	0.288662896	0.138662984	0	0	0.248593665	0	2.777831018	0.227586258	0	0.197239673	0	0.405085026	0	0	0.153859381	0.169786584	0.092166906	0	0	0.281630811	1.07163247	0.144207224	0.786329603	0	0.151266051	0	0	0.760046931	0.302046607	0.282413401	0	0.214913267	0.260126589	0	0.092162762	0.447881521	0.099418231	0.345010504	0.352331275
ENSG00000231981	0	0	0	0	3.383974715	0.195856549	0	0	0	0	0	0	0	0.192241456	0	0	0	0	0	0	0	0.085684652	0	0	0	0	0	0	0	0.099285485	0	0	0	0	0.079990484	0.16232014	0	0	0.079862117	0	0	0	0	0	0	0	0	0	0
ENSG00000269475	0	0	0	0	0	0	0	0	0	0	0	0	0	0	0	0	0	0	0	0	0	0	0	0	0	0	0	0	0	0	0	0	0	0	0	0	0	0	0	0	0	0	0	0	0	0	0	0	0
ENSG00000201788	0	0	0	0	0	0	0	0	0	0	0	0	0	0	0	0	0	0	0	0	0	0	0	0	0	0	0	0	0	0	0	0	0	0	0	0	0	0	0	0	0	0	0	0	0	0	0	0	0
ENSG00000134108	29.72451296	46.73283476	37.69698617	44.68054572	89.60709483	60.13026082	52.0959376	77.1156541	93.96294182	70.34815351	59.22876685	54.93444711	36.74367154	82.33853161	77.60960741	55.67828467	99.05997091	54.31884473	42.58445251	67.70086308	21.98595474	49.01406469	58.44118585	55.28610022	52.31335112	40.28564167	73.3459138	32.40877137	116.9410666	78.22854931	78.67193791	52.85581886	64.80507053	57.67191928	88.6110689	99.33747451	54.44648572	77.3872197	78.39116692	95.91308774	15.04284165	42.23541506	73.62004369	37.69261866	75.15084562	75.9967018	67.34867901	73.05910979	81.99052228
ENSG00000263089	0.086513749	0.038131202	0.316717247	0.124616034	15.49695438	0.383546689	0.218991395	0.079698311	0.291583648	0.390885624	0.22527978	0.437026469	0.413833908	0.523780505	0.149237496	1.262691061	0.583662462	0.027325236	0.22781443	0.497314887	0.067643766	0.933824597	0.193007156	0.100056258	0.41564675	0.24462594	0.199189025	0.084204223	0.052014418	0.693189407	0.714096227	1.129757995	0.354041184	0.036139866	0.204320472	0.331692732	0	0.718635824	0.367186651	0.590000583	0.092620903	0.619287563	0.265473737	0.977806053	0.116188373	0.504141341	0.376005743	0.269254869	0.126908392
ENSG00000172137	0.217478191	11.02323112	1.95978721	17.07265273	0.051734703	2.976318001	2.909787775	0.751295804	1.266061088	0.49130398	3.092913605	13.93648484	6.588537132	5.349008452	6.415117901	3.597371985	7.587572839	2.404155483	1.922567651	15.26968628	0.935235637	24.83159314	4.124040452	2.235745234	7.453280873	0.115301341	1.335256556	0.105836253	6.929951491	13.38779934	5.821928133	3.786646291	4.983935249	1.635270577	4.691068457	3.891108276	9.415249426	3.182891778	23.72537964	0.153428584	4.268556421	0.048648893	6.045384693	0.983203221	1.335196508	59.41149691	2.070444508	4.217312778	41.31337636
ENSG00000167700	87.8339499	29.54969429	27.03265693	53.55297147	8.747591874	26.9424695	90.73075562	135.8764825	115.222013	68.7680489	27.14333792	42.19481138	79.04114132	12.9919581	57.26490751	60.09495161	39.66995639	37.8594672	46.42886102	74.74290838	132.1629316	61.36764822	37.55449477	88.7122676	60.64675967	79.38342397	83.53431027	60.4092781	77.44110873	33.74780613	65.49096964	68.76560623	29.51485791	61.18998708	31.89145554	41.34782795	67.99049778	26.51930068	44.4869668	49.40074983	107.3745544	45.3556589	57.17120101	46.8426491	48.91779971	52.46994667	29.30667314	111.3574866	26.72267474
ENSG00000234943	0	0.432996485	0.276650996	0	8.646831184	0	0.35524902	0.2262523	0.301005449	0.369889778	0.196780807	0.141789338	0	0.371734805	0.169465708	0	0.189364077	0	0.55434269	0	0	0.331374594	0	0.126242511	0	0.347229327	0.18848988	0	0	0	0.219158789	0.442375741	0.40202926	0	0	0.313876345	0	0	0.154428338	0.577561625	0	0	0.177327675	0	0.188481404	0.457979645	0.203319513	0.352789255	0
ENSG00000240423	0.39068076	0.032286328	0.041256893	0	0	0.056479203	0.529781964	0	0	0	0.058691744	0	0	0.110873435	0.202179025	0	0	0	0.055112657	0	0	0.049417809	0	0.225918165	0	0	0	0	0	0.629881568	0	0.043980921	0	0	0.046133752	0	0	0	0.322418026	0.034452648	0	0	0.105779325	0	0.112432736	0.068298389	0	0.070148496	0
ENSG00000060642	11.27960736	15.77130803	12.92153203	9.701092928	12.0094724	10.93432018	22.41388125	40.70654842	22.88371232	20.08024639	11.38460175	9.957535669	15.1040199	19.60027266	21.17654909	11.72114819	15.95831887	22.74213895	11.96743148	17.26657793	12.07309214	18.19253379	14.20500545	22.82570611	14.94219342	14.41817932	18.91029461	16.62762016	26.95085092	22.42853815	21.88943987	13.54456329	10.39712808	21.63810893	13.70753542	26.94120762	12.04071585	9.183263668	12.7043107	13.30137059	10.9425216	13.49788126	13.87654595	9.654259063	33.21759028	12.89066452	28.44399108	16.20243592	19.65200089
ENSG00000271616	0	0	0	0	0	0	0	0	0	0	0	0	0	0	0	0	0	0	0	0	0	0	0	0	0	0	0	0	0	0	0	0	0	0	0	0	0	0	0	0	0	0	0	0	0	0	0	0	0
ENSG00000234881	0	0	0	0	17.45843571	0	0	0	0	0	0	0	0	0	0	0	0	0	0	0	0	0	0	0	0	0	0	0	0	0	0	0	0	0	0	0	0.390953351	0.225036937	0	0	0	0	0	0	0	0	0	0	0
ENSG00000236040	0	0	0	0	0	0	0	0	0	0	0	0	0	0	0	0	0	0	0	0.152835968	0	0	0	0	0	0	0	0	0	0	0	0	0	0	0	0	0	0.147235222	0	0	0	0	0	0	0	0	0	0	0
ENSG00000231105	0.049800371	0.065849002	0.210361891	0	2.523355432	0.345573435	0	0.103223619	0.457761413	0.112503789	0.059851847	0.366570337	0.11910871	0.565324814	0.438122518	0.072684959	0.259182055	0.117970287	0.112404031	0.245376019	0.175221639	0.201578414	0.190460124	0.172787753	0.239260957	0.079208626	0.171990363	0.072706389	0.20958936	0.291969013	0.533265758	0.156975875	0	0.187230455	0.282273801	0.047733514	0.205333305	0.177288075	0.140910408	0.210801839	0.053315865	0.10026107	0.215740325	0.168857915	0.143318857	0.487538638	0.216442192	0.196721399	0.255685342
ENSG00000243044	0	0	0	0	0	0	0	0	0	0	0	0	0	0	0	0	0	0	0	0	0	0	0	0	0	0	0	0	0	0	0	0	0	0	0	0	0	0	0	0	0	0	0	0	0	0	0	0	0
ENSG00000182141	0.747307022	1.762171631	3.209313438	3.229305329	18.22171182	4.206173511	2.837476283	3.94129132	5.037407578	5.120988138	4.370948022	3.10631944	1.489459711	2.431877692	3.222789137	10.10728652	2.448818345	3.49332967	3.724886095	2.117222229	0.876461749	3.503838346	2.441255116	1.075557665	1.699438329	3.288484525	3.541563591	3.600418638	6.005660711	3.928567964	2.117252553	3.858678039	4.831976368	3.18420221	2.929772518	4.751401337	2.25957784	4.995629288	4.734150896	8.409115454	2.213501289	3.376818198	3.345324508	4.392077502	4.559378843	4.912192093	4.284191573	4.05230709	3.051191684
ENSG00000269416	1.872802185	3.541151926	2.911214548	2.508786173	7.244004211	0.866380001	5.485557912	5.848649402	6.644859676	12.56559118	4.614139774	5.28707318	5.285485161	1.573218687	9.284777279	4.920127822	3.985378433	3.12323472	3.14918001	3.091265106	6.677277034	7.485838539	2.542680219	1.51617409	4.498846424	7.565985867	10.75827723	6.288683554	6.215407353	6.719663292	3.559601519	7.94410732	3.908685566	17.32091891	0	12.1347109	5.945788413	7.200499221	7.065471295	14.77148901	4.892215872	5.932153877	4.05658576	4.95308012	8.451012058	4.112159775	7.534912587	9.065841849	9.093375169
ENSG00000264981	0	0	0	0	0	0	0	0	0	0	0	0	0	0	0	0	0	0	0	0	0	0	0	0	0	0	0	0	0	0	0	0	0	0	0	0	0	0	0	0	0	0	0	0	0	0	0	0	0
ENSG00000275265	0	0.179384258	0	0	0.580906805	0	0	0.187466191	0	0	0.326093909	0.117482594	0	0.308008838	0	0	0	0.128548722	0	0	0	0.13728376	0	0	0	0.14385215	0.156177329	0.396129976	0.163130934	0	0	0.122179967	0	0	0.128160577	0.260068972	0	0	0	0.095710212	0	0	0	0	0	0	0.505394218	0.38974813	0
ENSG00000185105	10.79855606	1.925935952	0.08486365	1.085193736	1.505441965	0.058087642	3.977546087	0.034701838	1.939023712	7.545420401	4.738510661	2.718398107	3.723915901	1.482402179	1.351588989	2.785625935	0.261396385	4.6877399	5.894946622	0.494944794	2.297342456	1.16897848	1.104502126	0.077450654	5.115667919	0.772225027	8.441708696	15.32545975	0.271774277	2.32626133	0.36975244	2.714005766	2.343153447	3.650714581	2.016521694	0.385130617	2.588594704	0.894013705	1.065857102	4.517810153	10.32410314	0.067411769	5.983546514	0.851502789	15.35049908	9.798957088	1.621593057	0.613242836	0.331546883
ENSG00000233540	0	0	0.131688669	0	1.557397454	0	0	0	0.286563269	0	0.374678608	0.134986314	0	0	0	0	0.180278427	0	0	0	0	0.630950616	0	0	0	0	0.179446174	0	0.187435795	0	0	0	0.382739977	0	0.441765626	0.298816621	0	0	0.147018898	0.109970067	0	0	0.168819529	0	0	0	0	0.223908332	0
ENSG00000102174	0.444778785	0.095887967	0.16337316	0.501392143	0.717640717	0.33547797	0.209788347	0.040083232	0.355510822	0.021843428	0.185930738	0.334928448	0.416264793	0.219523843	0.190144559	0.028224626	0.413759322	0.073295324	0.50195337	0.643160757	0	0.244611963	0.656381109	0.10437155	0.130071911	0.246062888	0.256014372	0.112931791	0.127893221	1.700637179	0.142363956	0.104496024	0.071224169	0.048469538	0.374504318	0.055606852	0.119600861	0.367165528	0.209750645	0.115964676	0	0.038932831	0.198965873	0.065569983	0.47861404	0.108181909	0.876496917	0.131945981	0.226940195
ENSG00000271647	0	0	0	0	0	0	0	0	0	0	0	0	0	0	0.04569998	0	0	0	0	0.108778103	0	0	0	0.034043939	0	0	0	0	0	0	0	0	0	0.110668645	0	0	0	0	0	0	0	0	0	0	0	0.061751905	0	0.031712339	0
ENSG00000166391	26.30766269	28.76118213	19.99516965	7.41125183	15.15588054	6.778486793	11.4870144	0.762501408	21.71428148	14.28512713	11.61458423	28.87761336	33.67182236	1.049641137	10.45000317	1.393078633	53.21066521	4.889447999	3.652268756	14.10861719	11.36922718	8.798399778	33.19541884	6.887765784	0.257944006	20.8424005	10.18095823	23.73286562	14.93816641	3.305062422	0.03992407	23.00770684	1.647844018	5.532202319	27.9096828	35.53658078	3.136033389	6.441852222	2.095845141	36.58296819	7.951277403	29.48457882	13.48680003	17.39526181	1.802618111	0.333719887	7.870710072	1.371039567	32.68432269
ENSG00000270469	0.152225795	0.150961475	0.128603484	0	0.217272993	0	0	0	0	0	0.274425516	0	0	0	0.078777524	0.222177576	0	0.07212043	0.429484575	0.375022905	0.178534502	0	0.218318734	0	0.29254151	0	0.087621066	0	0.091522287	0.089246755	0	0	0	0.190770365	0.359513333	0.145907993	0	0.541920022	0.071787279	0.053696851	0	0	0	0	0	0.106447797	0	0	0
ENSG00000070087	7.823609351	2.289626253	12.47627634	15.50817559	46.12664595	43.60168169	165.1140647	115.0271295	13.69006034	27.3221665	57.01998471	12.66438459	13.56184241	58.37976242	99.43587606	25.56127182	5.250504378	68.4533154	17.23334324	7.692003226	22.72889527	48.40968599	19.33552981	3.735530582	96.41776996	2.416423393	9.399015001	10.42662462	99.90109918	78.73333163	87.18633553	4.427958264	37.84719812	48.52826533	65.78866166	148.6365994	23.60142191	16.05527334	42.03988283	66.11975846	13.37068896	9.970788554	38.71228092	72.03792806	8.097248762	18.26966011	34.0029426	4.252956517	23.34798985
ENSG00000262950	0	0	0	0	0	0	0	0	0	0	0.11006879	0	0	0	0	0	0	0	0	0	0	0	0	0	0	0	0	0	0	0	0	0	0	0	0	0	0	0	0	0.064611493	0	0	0.099187735	0	0.105426542	0	0	0	0
ENSG00000255420	0	0	0	0	0.056368649	0	0	0	0	0.089218456	0	0	0	0	0	0	0	0	0	0	0	0	0	0	0	0	0	0	0	0	0	0	0	0	0	0	0	0	0	0	0	0	0	0	0	0	0	0	0
ENSG00000280038	0	0	0	0	0	0	0	0	0	0	0	0	0	0	0	0	0	0.017459603	0	0	0	0.018646003	0	0	0	0	0	0	0	0.021605707	0	0	0	0	0.017406884	0	0	0	0.01737895	0.012999447	0	0	0	0	0	0.025769899	0.022881032	0	0.027029593
ENSG00000266261	0	0.78618057	0.273986232	1.401439336	1.542980715	0.125025765	0.234551455	0.448145973	0.397474796	0	0.519694321	0.280847182	0	0	0.335666752	0.946686591	1.00021376	0.102433745	1.098006274	0	0	0.875153919	0.310081424	0.08335101	0.415501165	0.917025963	0.497798143	0.315655235	0.129990499	0.126758526	1.591683884	0	0.265437882	0	0.408497812	0	2.228639504	0.513131509	1.121566231	0.228799369	0	0.435284051	0.234159486	0	0.373331817	0.60475771	0.134240729	0.543497282	0.158579926
ENSG00000153561	14.18899234	21.49058476	23.91298999	27.40324714	97.62162771	35.85224075	37.89140139	42.73631271	52.0028941	40.27280964	30.48575467	30.34906584	14.01710307	35.07719996	37.35284227	34.66541636	40.50064559	26.27908823	25.97494178	18.28258708	10.51249142	55.83579112	38.49582187	21.03372046	38.37373708	23.71266532	38.18310755	34.94053857	39.19589905	78.5064511	47.0552022	43.40154202	65.02326942	27.03642813	29.74788954	63.87877222	29.25151583	48.81148398	54.75403803	65.91105417	14.37475328	27.64070782	38.10319286	49.46405232	47.27766804	43.10114157	45.97510196	35.70686312	22.83690773
ENSG00000269148	0.323180942	0.640993487	0.614317297	1.047410812	2.191073007	0.65409422	0	0.781518087	0.445598381	0.365048289	1.359435996	0.909567467	0.772959406	2.751518745	1.087109207	3.065992392	0.37377098	0.229671473	0.273543448	0.995234214	0.37903529	2.043982688	0.463498673	0.186885183	0.931614522	1.884764423	0.558068206	0	0.19430517	1.421055988	1.29774131	1.673577683	0.396767097	0	0.610607986	0.309768016	0.666258197	1.917526778	1.066849174	0.570001917	0.34599484	1.735058938	0.700026527	0	0.558043108	0.225992574	0.70230392	1.508743578	1.422237764
ENSG00000274458	0	0	0	0	0	0	0	0	0	0	0	0	0	0	0	0	0	0	0	0	0	0	0	0	0	0	0	0	0	0	0	0	0	0	0	0	0	0	0	0	0	0	0	0	0	0	0	0	0
ENSG00000273406	0	0	0	0	0	0	0	0	0	0	0	0.112299539	0	0	0	0	0	0	0	0	0	0	0	0	0	0	0	0	0	0	0	0	0	0	0	0	0	0	0	0.091487703	0	0	0	0	0	0	0	0	0
ENSG00000179262	117.9099738	103.7661755	160.8965593	118.2851423	34.46460697	165.7500624	166.79587	217.0566079	125.8046683	101.1841114	155.9761495	183.3695099	203.0361414	91.04497268	175.4131307	176.3600966	63.31549144	146.8809558	145.184516	122.3280613	116.1169737	211.9035663	164.2839408	155.6649031	223.204036	122.4064903	152.6542519	125.556542	145.5092623	228.4567516	217.2350419	163.3706798	139.9918742	154.0830195	135.3177358	129.2029872	148.7156853	109.7695995	182.4321422	143.8031281	163.0402846	139.3109215	123.8232304	141.5270651	249.8473005	165.6081701	176.839824	176.1949202	129.815444
ENSG00000214198	0.077901953	0.251078534	0.205666165	0.168317161	0.875621474	0.360383465	0.084511046	0.269118526	0.322231106	0.285980407	0.093625322	0.252979557	0.09315996	0.552705559	0.463617969	0.284249904	0	0.221446922	0.274737333	0.239898703	0.022841376	0.364595694	0.167587783	0.255273151	0.037427223	0.165206444	0.246621717	0.056866742	0.398112564	0.593739415	0.417089703	0.201705845	0.263009203	0.170847667	0.220778278	0.746688008	0.040149966	0.323550504	0.293898639	0.261055303	0.020850296	0.326743431	0.326933039	0.066035458	0.459592531	0.258755971	0.423221482	0.412635611	0.428533543
ENSG00000278099	0	0	0	0	19.22273429	0	0.811690185	0	0	0	0	0	0	0.849357706	0	0	0	0	0	0	0	0	0	0.57689002	1.437885848	0	0	0	0	0	0	0	0.918575945	0	0	0	0	0	0	0.263928161	0	0	0	0	0	0	0	0	0
ENSG00000166368	0	0	0.046980822	0	3.333672388	0	0	0.076844249	0	0	0	0	0	0.126255875	0	0	0	0	0	0	0	0.112547948	0	0	0	0	0	0	0	0	0	0	0	0	0	0	0	0	0.052449985	0	0	0	0	0	0.064015756	0	0.207166098	0.159761621	0
ENSG00000206072	0	0	0	0	0	0	0	0	0	0	0	0	0	0	0	0	0	0	0.018848051	0	0	0	0.015968298	0	0	0	0	0	0	0	0	0	0	0	0.110441407	0	0	0	0	0	0	0.022415872	0	0	0	0.023357458	0	0	0
ENSG00000234900	0	0.111961368	0	0	1.329418638	0.195856549	0	0.117005647	0	0.573861919	0	0.073325899	0	0.384482912	0.087638645	0	0.097929022	0	0	0	0	0	0	0	0	0.089784264	0.194953868	0	0	0.099285485	0	0.305030918	0.415816271	0	0.239971451	0.16232014	0	0.200958911	0.079862117	0.238947306	0	0	0.183408871	0	0.194945101	0.118421349	0.736022216	0.547331478	0.621050327
ENSG00000258630	0.072577966	0.143950331	0.122630718	0	0.362568719	0.167877042	0.07873538	0.551598052	0.200139426	0.245940822	0.043613383	0	0	0.164778391	0.225356514	0.317788385	0.46166539	0.068770921	0.409537907	0.268204212	0	0.073443987	0.208179298	0	0	0.654142492	0.375982459	0.105960693	0.130907539	0.170203688	0.291438672	0.392182609	0.089103487	0	0.239971451	0.278263097	0	0.086125247	0.136906487	0.512029941	0.233104107	0	0.157207603	0.246089813	0.12532185	0.050752007	0.225312923	0.260634037	0.053232885
ENSG00000127511	6.821890534	7.806750997	12.15634799	16.92771168	8.662860155	15.63302114	10.08624702	12.74063123	16.07091997	14.58512859	12.62782595	17.91157809	14.33123277	10.57027939	14.36164433	43.44008278	6.010869321	10.54906518	14.79442976	14.45002519	20.85182089	19.57118664	12.72230013	7.542720349	20.11107061	14.01226799	14.75944269	11.21232425	7.408081064	28.14514422	15.98423403	19.53348213	17.21662707	8.355337722	14.68290628	13.14493534	10.96103665	16.62447872	26.53274853	15.79283927	15.1791488	13.8569473	13.35984316	21.31863401	13.43915142	31.12059613	14.06048136	15.54235567	15.55749112
ENSG00000220993	0	0	0	0	0	0.767631312	0	0	0	0	0	0	0	0	0	0	0	0	0	0	0	0	0	0	0	0	0	0	0	0	0	0	0	0	0	0	0	0	0	0	0	0	0	0	0	0	0	0	0
ENSG00000225269	0	0.327414821	0.209192544	0.305719909	0.706853171	0.08182202	0	0.097761739	0.130061953	0.239739449	0.085027352	0.061265995	0	0	0.073224724	0.103258461	0.245467933	0	0.07984229	0	0	0.214776313	0.03382168	0.02727417	0	0.037508727	0.040722455	0.103288905	0.042535573	0.08295601	0.710225187	0.318578136	0	0	0.100251684	0.271246721	0.145851365	0.167907216	0.500454013	0.049911916	0	0.094955948	0.191554537	0	0.081441248	0.593667598	0.175705344	0.025406218	0.415124986
ENSG00000214062	0	0	0.072028609	0	4.380871765	0.098604575	0	0	0	0	0.204934708	0.147664587	0	0.19356909	0.088243884	0	0	0	0	0.210043906	0	0.258829189	0	0	0	0.180808641	0	0.248949087	0.205040262	0.199942316	0	0	0	0	0	0	0	0.202346748	0.241240954	0.180448121	0	0	0.092337753	0	0.196291406	0	0.211744355	0.306172996	0.250135739
ENSG00000095587	0.923906554	0.075101065	0.268708862	0.490873427	0.226989103	0.78825593	0.131447803	0.094181579	0.361974655	0.256622095	0.263943635	0.222973345	0.470925826	0.137547807	0.235143805	0.198954009	0.56054183	0.416194426	0.290580485	0.205225085	0.301981987	0.183920827	0.745790651	0.064228646	0.363837512	0.562101702	0.261540982	0.15478763	0.455309623	0.293032868	0.131774902	0.1023038	0.092973274	0.664337728	2.160537961	0.116139254	0.062448934	0.071892551	0.314275214	0.603722311	0.210797494	0.264271338	0.426491441	0.102711022	0.095894047	0.476605612	0.150462925	0.152293926	0.233288172
ENSG00000274219	0	0	0	0	0.388124224	0	0	0	0	0	0	0	0	0	0	0	0	0	0	0	0	0	0	0	0	0	0	0	0	0	0	0	0	0	0	0	0	0	0	0	0	0	0	0	0	0	0	0	0
ENSG00000230100	0	0	0	0	0	0	0	0	0	0	0.274764312	0.197979927	0	0	0	0	0	0	0	0	0	0	0.218588263	0	0	0	0	0	0	0	0	0	0	0	0	0	0	0	0	0	0	0	0	0	0	0	0	0	0
ENSG00000064601	71.31978672	119.5655354	181.9950893	99.43558297	75.60170749	70.65826009	233.758041	294.971297	235.5232969	181.6687493	112.3436952	177.9354739	155.7027463	136.4106766	166.8674362	105.539281	201.7847569	95.96460621	83.83041652	130.1543376	246.8081562	100.9601793	89.60663021	100.1119928	154.0349948	78.14984206	187.6264189	386.4861457	237.1105055	288.3175706	167.1081275	248.5876186	294.4337075	111.6767959	142.2575842	172.101841	171.1514457	83.1312038	243.2174596	206.1397918	319.501183	63.83452496	255.9712265	184.9240131	379.1552874	138.987594	103.8119367	158.7418309	157.4249949
ENSG00000227766	3.356785741	4.479638609	87.22961926	4.566556438	0.887252758	51.25968247	7.822633507	42.00432043	6.1710664	11.09408585	7.246804979	25.62374648	16.35435762	27.80299317	7.205961779	11.97610972	11.07160081	55.13225541	55.70185706	25.1155823	6.415735309	36.04424529	24.84377781	63.17032866	15.76895961	22.14714668	1.645917172	9.620014472	18.08896988	87.75876986	3.411417322	5.374442032	31.74776075	5.453189141	4.815378788	12.86987841	9.995885822	16.08096274	2.931494636	19.51553393	22.49419423	35.12533341	43.15455575	5.48014504	21.39596098	36.07915681	57.04473949	17.05491501	5.835996786
ENSG00000008517	134.4195043	121.3996522	154.4310432	163.8347655	23.28213169	41.378892	162.6010965	162.4871536	223.1035693	158.0473664	221.8193101	294.8913793	229.1129722	34.37000463	294.7753801	172.7741871	215.7503004	165.590102	80.62516248	364.7069118	52.61042904	84.75186634	95.71018902	578.9965048	311.5169161	57.80399861	106.7128203	169.6797878	289.6354395	75.04061286	226.0091914	80.33018688	145.141583	206.3506386	188.6224962	82.00965835	237.1414109	127.142363	199.023912	63.83623593	218.0867256	24.29447476	238.2025136	234.410094	133.4348487	468.2597115	83.76960354	97.37144689	107.8180913
ENSG00000215246	0.106365698	0.234405047	0.524182926	0.612844618	0.430146864	1.148140113	1.807770645	0.391945397	0.554033292	1.441741546	0.27697379	1.366300302	1.017589293	0.402481394	1.210983843	0.155243551	0.164021269	1.7469631	4.381408724	0.262042139	0.124748548	0.520235272	0.50849079	0.054673666	0.511023474	0.357151589	0.510200207	1.501130107	0.277116448	0.582026224	0.213557085	0.143689536	1.262316455	0.17773092	0.519157077	0.985528455	0.365466156	1.178050915	1.287449807	0.187599712	0.303664627	0.832773478	1.036771051	0.48087165	0.224477996	1.314028044	0.506313469	0.114590651	0.28605414
ENSG00000266644	0	0.364374274	0	0	7.079801691	0.127481629	0	0.609265121	0	0	0.397426952	0.095454608	0	1.001028725	0.684520413	0	0.127482602	0.522229182	0.248794279	0	0	0.223086111	0.10539077	0.084988262	0	0.116879872	0	0	0	0.129248426	0.147540828	0.099271223	0.270651841	0	0	0	0	0	0.207926727	0.155529095	0	0	0.119379524	0	0.253776747	0.15415922	1.231898407	0.237502767	0.323389777
ENSG00000236893	0.805579902	0	0	0.217569837	0.359315656	0	0.546202612	0	0.370241613	0	0	0	0	0	0.052111396	0	0	0	0	0.496155915	0.118100719	0	0	0.077640174	0.580549343	0.213548868	0	0	0.060542068	0	0.067392221	0.045344115	0	4.54301108	0.095127345	0.386073025	0.415188632	0.238987024	0	0	0.107805896	0	0	1.024303681	0.231835201	0.140830609	0	0.036161378	0.073857372
ENSG00000254465	0	0	0	0	0	0	0	0	0	0	0	0	0	0	0	0	0	0	0	0	0	0	0	0	0	0	0	0	0	0	0	0	0	0	0	0	0	0	0	0	0	0	0	0	0	0	0	0	0
ENSG00000088179	2.007159168	2.670327053	2.363941329	4.614446097	20.69594867	4.871378718	3.292981446	3.572832946	5.771199705	3.841924195	3.267860035	3.591894356	1.939146278	5.65694272	4.021817833	3.290278015	1.858227901	4.586047202	3.916626897	2.508953092	1.17122694	6.663638938	3.781440398	2.588173691	2.622189714	2.343213958	3.431811065	3.031412719	3.537051257	6.637361083	5.088657855	3.085469818	5.899455791	2.279954908	3.638144786	7.013072458	1.81414754	6.195058163	5.003164005	7.606800216	0.688054771	3.629540139	4.047774723	4.458884876	4.467413821	4.106961631	4.702468015	4.065534036	3.879848521
ENSG00000070081	11.94062862	7.803564221	12.17479676	9.696963069	4.848424504	17.3890894	9.067558451	13.00081682	9.095986458	10.77450474	22.07034031	11.63580527	5.941518538	6.839713775	11.61997816	13.02066808	21.17500901	7.972021507	33.19322269	7.202065776	2.269660791	10.20119833	14.89413523	10.19594588	10.37891422	19.90141317	7.710420056	10.41960559	12.61693995	11.49053707	17.49822733	4.851543029	13.698985	8.462441909	22.17128118	10.74783092	9.139181091	9.690598365	11.08079552	16.10240525	2.483239007	5.167128969	16.52918667	13.26299608	13.61112327	13.73396693	11.99836027	8.916057166	26.08258095
ENSG00000275479	0.717762326	4.982606353	3.941472478	0	1.024467428	0.830112931	6.229250259	17.85288494	2.639047776	4.864480682	5.175792863	4.66173666	1.716688913	7.3331174	5.200232592	6.285558644	1.245178904	3.400562116	1.215041827	0	2.525432807	3.268470922	3.088194646	3.320471628	0	2.283234702	4.957722198	4.191607885	2.589229352	3.787279447	1.92146194	9.37305034	4.4059602	1.799008909	1.69514717	6.191758362	0	2.555215916	5.077280535	2.531868982	4.6105824	2.408403032	1.554710077	4.867427572	6.196874053	1.505741218	4.010832023	2.577549404	1.052896949
ENSG00000166634	0	0	0	0	0	0	0	0	0	0	0	0	0	0	0	0	0.055860921	0	0	0	0	0	0	0	0.09282127	0	0	0	0	0	0	0	0	0	0	0	0	0	0	0	0	0	0	0	0	0	0	0	0
ENSG00000261789	0	0	0	0	0	0.085908197	0	0	0	0	0	0.032162804	0	0	0	0	0	0	0	0	0	0	0	0.028636237	0	0	0	0	0	0	0	0	0.091194363	0	0	0.213594552	0	0	0	0	0	0	0	0	0	0	0	0.05335	0
ENSG00000254092	0	0	0.125056865	0	0	0	0	0	0	0	0	0	0	0	0.153210004	0	0	0	0	0	0	0	0	0	0	0	0	0	0.177996582	0	0	0	0	0	0	0	0	0	0.139615068	0	0.316954506	0	0	0	0	0	0.367632885	0	0.86857686
ENSG00000197421	0	0.029744839	0	0.097208681	0.064215888	0.026016659	0	0.031084955	0	0	0	0.038961064	0	0.051072894	0.023283007	0	0.026016858	0	0	0	0	0.068291666	0	0.017344543	0	0.04770607	0	0	0	0.052754459	0.060220746	0	0	0	0.021251116	0.043123681	0	0	0.021217013	0.015870316	0	0	0.024363168	0	0.181269105	0	0.055868408	0	0.032998957
ENSG00000161558	6.971661736	3.539579547	5.692537142	8.144201589	3.047105498	8.352268392	3.075913226	6.591455132	7.389476385	4.596787473	4.510114019	7.106093905	13.32347267	5.074114799	5.472217583	5.842291741	1.986813425	8.771079698	7.736083654	5.91687043	10.75862125	7.206748278	4.178042076	6.455525585	6.63482723	6.189801364	5.107306719	4.821311745	4.412160619	10.48235813	5.000681277	6.624161358	8.190490726	14.25499467	4.143835578	11.15851184	5.914054118	9.460489587	4.357416082	5.294965123	7.428091324	7.073846075	4.840983229	3.053814326	12.71009398	5.201676138	8.574359083	4.456144855	8.636542985
ENSG00000276644	19.22042043	1.393398597	17.88287646	17.57151979	43.94583159	37.15868293	10.38824867	10.96880721	30.09121705	16.87147651	36.97616899	12.42876029	20.27279318	23.82110292	2.91642024	28.119584	2.331543006	17.75637363	40.18934785	2.878330371	6.528916287	4.833463401	20.54543087	21.53141107	12.92136146	30.02396436	36.88193274	14.61579213	22.35414453	22.55048055	3.495641652	4.590534185	19.46242371	1.980946162	9.662936526	9.354085869	5.195058349	27.21201427	16.72365196	11.91129485	7.897337034	10.53100929	15.02290181	19.65215979	40.8887129	13.66464579	25.06213885	6.137140827	3.696568989
ENSG00000260900	0	0	0	0	0	0	0	0	0	0	0	0	0	0	0	0	0	0	0	0	0	0	0	0	0	0	0	0	0	0	0	0	0	0	0	0	0	0	0	0	0	0	0	0	0	0	0	0.543973617	0
ENSG00000278732	0	0	0	0	0	0.253155007	0	0	0	0	1.052288856	0	0	0	0	0	0.25315694	0	0	0	1.026889936	0	0.41857327	0	0	0	0	0	0	0	0	0	0	0	0	0	0	0	0	0	0	0	0	0	0	0	0	0	0
ENSG00000196167	2.03567357	1.028075359	16.73798717	1.282847366	3.712623974	4.054654435	0.18403144	0.117206619	5.236695168	1.245503127	0.730565365	3.911310759	1.622922669	1.267763391	0.65841881	0.247593287	2.248061458	0.435340484	0.478614896	0.417923155	0.28185677	9.055257582	6.481055644	0.207093807	0.271672008	64.56083822	2.384149852	2.538579424	1.189905012	1.400672277	0.690652586	20.44034604	0.329753302	1.098398661	5.522146205	1.192392261	1.340603348	2.68405443	0.213331441	1.211748494	0.090807303	7.712846592	0.979860788	0.14379896	3.539448961	0.919341827	0.92160803	3.919126533	1.679716054
ENSG00000268465	0	0	0	0	0	0	0	0	0	0	0	0.120664967	0	0	0	0	0	0	0	0	0	0	0	0	0	0	0	0	0	0	0	0.125489582	0	0	0	0	0	0	0	0	0	0	0	0	0	0	0	0	0
ENSG00000264438	0	0.154583025	0	0	0.333728026	0	0	0.32309514	0	0	0	0	0	0	0	0	0	0	0	0	0	0	0	0	0	0.495854001	0	0	0	0	0	0	0	0	0.220882813	0	0	0.554920628	0	0	0	0	0	0	0	0	0	0	0
ENSG00000204113	0	0	0	0	22.07999105	0	0	0	0	0	0	0	0	0	0	0	0	0	0	0.124140235	0	0	0	0	0	0	0	0.147133991	0	0	0	0.136143391	0.247453112	0	0.0476025	0.096597047	0	0	0	0.035549507	0	0	0	0	0	0	0	0.036190898	0
ENSG00000207000	0	0	0	0	6.587229819	0	0	0	0	0	0	0.999151035	0	0	0	0	0	0	0	0	0	0	0	0	0	0	0	0	0	0	0	1.03910065	0	0	0.544981894	0	0	0	0	1.627968093	0	0	0	0	0	0	0	0	0
ENSG00000254131	0	0.194332946	0.744981611	1.27019343	4.824753745	0	0.637756574	0	0.540376449	0.66404022	0.353268402	0.509091242	0	1.334704966	0.304231294	0.85802864	0	0.139261115	0	0.362075686	1.034224864	0.297448147	0	0	0.282441863	0.311679658	0.169192107	0	0.176725178	0.516993702	0.59016331	0.13236163	0.360869121	0.736736982	0.277681251	0	0	1.046421756	1.386178178	1.140546694	0	0.197259677	0.477518095	0	0.169184498	0.822182506	0.547510403	0.950011066	0
ENSG00000118972	0.040906269	0.013522173	0.017279229	0	0.291929088	0.023654643	0	0	0.150402988	0.046205582	1.49945932	0	0	0	0	0	0	0	0.115411528	0	0.047975971	0.206971872	0	0	0.039306025	0	1.012461712	0	0	8.0341301	0	0	0	0.358848033	0.231861084	0	0	0.242708824	0.01929075	0.014429472	0	0.027451645	0.02215127	0.138700719	0.023544562	0	0.025398097	0.690421119	1.200121109
ENSG00000264104	0	0	0	0	0.106406037	0	0	0	0	0	0	0	0	0	0	0	0	0	0	0	0	0	0	0	0	0	0	0	0	0	0	0	0	0	0	0	0	0	0	0	0	0	0	0	0	0	0	0	0
ENSG00000179833	4.663510272	8.501524345	8.802277149	9.01323103	18.67685439	17.13626177	11.29237772	10.11492748	15.37411479	9.579579266	11.78893932	15.60014929	7.0593838	14.0278045	18.00366513	9.707184075	14.43962963	7.271587719	9.837565299	23.3900662	3.992497004	22.95859736	15.97290007	7.403759075	12.5923873	5.330944226	10.15961656	9.508950436	7.595182818	21.44609196	34.74005638	11.7226751	9.977105157	7.79245555	11.32057863	14.03228375	10.30374567	16.22837693	16.62883557	14.70114349	2.527957197	11.96385914	14.31032073	12.40984562	11.30305613	13.51215146	22.66312587	20.19543236	18.64671435
ENSG00000264576	0	1.440350072	0	0	0	0	0	0	0	0	0	0	0	0	0	0	0	0	0	0	0	0	0	0	0	0	0	0	0	0	0	0	0	0	0	0	0	0	0	0	0	0	0	0	0	0	0	0	0
ENSG00000064225	0.157067583	0.473779272	0.646882888	2.884599582	2.31189453	5.177116523	0.638973667	0.122085568	0.721876936	1.397145692	1.13261625	1.181645463	0.657408859	0.46803824	1.432615876	1.547398979	0.147594361	0.716237988	2.149253375	2.563551132	0.391452795	0.586097733	0.713331927	0.363308601	0.603692532	0.499639146	0.791069965	0.401295793	1.357478705	1.496387625	1.221998457	0.397842687	0.650804045	0.565909609	0.704801648	0.319916268	0.688085358	1.071716939	2.092494158	0.623303623	0.987912111	0.158108901	1.860558736	0.066571051	0.282512282	2.128024855	0.828927964	1.247947107	4.593698299
ENSG00000267108	0.734851905	0	0	3.175483574	3.146578529	2.124693811	0	1.015441868	0	0	1.766342009	0.954546078	0	0.834190604	3.042312945	3.217607401	1.274826021	1.044458364	1.243971394	1.810378428	5.17112432	3.718101842	0.351302566	1.983059445	1.412209315	1.168798717	1.268940801	0	0.441812945	0	0.983605517	3.639944836	1.804345606	0	1.04130469	1.408706929	0	0.87201813	1.732722722	1.555290946	0	2.958895154	0	0	0	1.027728133	1.368776008	0.791675888	2.694914811
ENSG00000221372	0	0	0	0	0	0	0	0	0	0	0	0	0	0	0	0	0	0	0	0	0	0	0	0	0	0	0	0	0	0	0	0	0	0	0	0	0	1.369149961	0	0	0	0	0	0	0	0	0	0	0
ENSGR0000264510	0	0	0	0	0	0	0	0	0	0	0	0	0	0	0	0	0	0	0	0	0	0	0	0	0	0	0	0	0	0	0	0	0	0	0	0	0	0	0	0	0	0	0	0	0	0	0	0	0
ENSG00000057294	27.8707427	28.40991501	50.21618204	42.30431247	74.68153727	42.61285666	56.3630842	20.72176162	68.54179998	57.93357285	56.86954156	35.20883123	60.58013098	50.50199154	71.00040491	89.51737393	56.48983432	53.95532807	25.65728533	62.20627872	40.02683706	39.63539853	42.64472966	105.8299951	61.79714073	36.46691824	29.14870347	44.4519927	66.49965452	85.92386886	76.12377691	33.52246694	33.91544635	88.96703154	93.16180333	64.43289083	38.30487991	52.37606098	74.11555996	179.9429446	22.25665968	50.29995726	41.81249599	38.5731368	101.5265531	45.0706138	86.44647431	66.34025878	67.48437079
ENSG00000227535	0	0.160668971	0	0	1.387467698	0	0	0	0	0	0	0	1.162482256	0	0	0	0	0.230274285	0	0.598707826	0	0.245921697	0	0	0	0	0	0	0	0	0	0	0	0	0	0	0	0	0	0	0	0	0	0	0	0	0	0	0
ENSG00000252628	0	0	0	0	0	0	0	0	0	0	0	0	0	0	0	0	0	0	0	0	0	0	0	0	0	0	0	0	0	0	0	0	0	0	0	0	0	0	0.6849351	0	0	0	0	0	0	0	0	0	0
ENSG00000166007	0	0	0	0	0.093827688	0	0	0	0	0	0	0	0	0	0	0	0	0	0	0	0	0	0	0	0	0	0	0	0	0	0	0	0	0	0	0	0	0	0	0	0	0	0	0	0	0	0	0	0
ENSG00000273055	0.197528192	2.285355447	4.505648784	4.694634915	34.95974609	1.827576629	1.071431045	3.548360065	2.360364331	2.454292653	4.154436405	6.243494987	2.362163945	1.56961304	2.044434299	7.495738201	1.028019703	2.433170205	3.120875433	0.729944582	1.389998217	8.495119089	1.227591685	0.913793792	1.138805592	0.942519285	2.387639011	0.576765245	0.593796598	2.200325197	5.552256422	3.202092563	0.970016198	1.980349008	0.559805401	0.189330211	2.443302061	6.328758782	5.961675107	7.94318192	1.268832277	3.446521075	3.850705919	10.04637051	2.16014767	9.254486291	4.415123891	6.809679322	7.823445492
ENSG00000242041	0	0	0.157548981	0	0.798527482	0.862715554	0	0	0.342837022	0	0	0	0	0	0	0	0	0	0	0	0.437436498	0	0	0.287573575	0.716770891	0.395484762	0.214684848	0	0	0	0	0	0	1.402248636	0	0	0	0	0	0	0.399305223	0	0	0	0.214675194	0	0	0	0
ENSG00000278923	0	0	0	0	0	0	0	0	0	0	0	0	0	0	0	0	0	0	0	0	0	0	0	0	0	0	0	0	0	0	0	0	0	0	0	0	0	0	0	0	0	0	0	0	0	0	0	0	0
ENSG00000167768	0.049620225	0.213235106	0.146720655	0	0.070823311	0.459097827	0.053829936	0	0.684158286	0.112096822	0.119270682	0.17187968	1.186778509	0	0.025678686	0.651798284	0.229550666	0.023508709	0.027999356	0.550098911	0.290979664	0.025106154	0.142328371	0.038258382	0.047679093	0.026307367	0.171368211	0.217330152	0.298330284	0.203638999	0.464919649	0.022344005	0	0.248737566	0.023437726	0	0.613771619	0.058882253	0.046800228	0.035006549	0.106246004	0.233096242	0.214959914	0	0.057120168	0.034698217	0.708594654	0.017819071	0.982647394
ENSG00000280159	0	0	0.042903096	0	0.181209788	0.029366397	0	0	0	0	0.122067239	0.087954883	0	0.115297426	0.026280778	0.074120121	0	0	0.057311722	0.06255524	0	0.025694821	0	0.019577716	0	0	0.029231051	0	0	0.059546786	0.101961576	0	0.062346784	0	0.023987274	0	0.209387603	0	0.071846339	0	0.054368584	0	0	0	0.029229736	0.142047163	0	0.018236878	0
ENSG00000235240	0	0	0	0	0.50634597	0	0	0	0	0.801427852	0	0	0	0	0	0	0	0	0	0	0	0.358989143	0	0	0	0	0	0	0	0	0	0	0	0	0	0	0	0	0	0	0	0.476144048	0	0	0	0	0	0	0
ENSG00000264172	0	0	0	0	0	0	0	0	0	0	0	0	0	0	0	0	0	0	0	0	0	0	0	0	0	0	0	0	0	0	0	0	0	0	0	0	0	0	0	0	0	0	0	0	0	0	0	0	0
ENSG00000199903	0	0	0	0	0.847155758	0	0	0	0	0	0	0	0	0	0	0	0	0	0	0	0	0	0	0	0	0	0	0	0	0	0	0	0	0	0	0	0	0	0	0	0	0	0	0	0	0	0	0	0
ENSG00000200058	0	0	0	0	0	0	0	0	0	0	0	0	0	0	0	0	0	0	0	0	0	0	0	0	1.088308096	0	0	0	0	0	0	0	0	0	0	0	0	0	0	0	0	0	0	0	0	0	0	0	0
ENSG00000275358	0	0	0.082775735	0	0	0.113317003	0.425171049	0.270784498	1.260878382	0	0	0	0	0.444901655	0.202820863	0.286009547	0	0.557044461	0.552876175	0	0	0.297448147	0	0	0.188294575	0	1.127947378	0	0.235633571	0.114887489	0	0.352964348	0.481158828	0	0	0	0.807970258	0	0.184823757	0.207372126	0	0	0.212230265	0	0.563948327	0.411091253	0.121668978	0.35185595	0
ENSG00000218358	0.06511346	0.495057031	0.192532167	0.140685981	0.278810756	0.828361638	0.353187976	0.359903447	0.478814575	0.441292551	0.782556586	0.563866882	0	0	1.111984637	0.570208906	0.037653089	0.277640831	1.837088557	0.240619918	0.305467259	0.69184933	0.373536905	0.326326238	0	0	0.224875585	0.665439859	0	1.336112416	0.392197137	0.645053515	0.719454261	0.244801845	0.123023339	0.499288532	0.402706695	0.154534859	0.153532393	0.229684317	0	0.043696764	0.35259775	0.88311977	0.149910315	1.957887139	0.202139917	0.187062657	0.620853792
ENSG00000266460	0	0	0	0	0	0	0	0	0	0	0	0	0	0	0	0	0	0	0	0	0	0	0	0	0	0	0	0	0	0	0	0	0	0	0	0	0	0	0	0	0	0	0	0	0	0	0	0	0
ENSG00000260371	0	0	0	0	0	0	0	0	0	0	0	0	0	0	0	0	0	0	0	0	0	0	0	0	0	0	0	0	0	0	0	0	0	0	0	0	0	0	0	0	0	0	0	0	0	0	0	0	0
ENSG00000264091	0	0.627844903	0	0	8.132695276	5.491516312	0	2.624526675	1.745831605	0	1.141328683	0.82237816	0	2.156061868	3.931604421	5.54418506	1.098311648	6.298887366	4.286916804	2.339565968	0	2.882958967	2.723946046	0.732206564	0	4.027860193	0	0	2.28383307	0	0	0	0	2.380227172	9.868364447	1.820482801	0	0	4.478421805	8.039657814	0	3.823802968	1.028500513	0	3.279576422	0	8.254772232	0.682059227	1.393063656
ENSG00000238921	0	0	0	0	0	0	0	0	0	0	0	0	0	0	0	0	0	0	0	0	0	0	0	0	0	0	0	1.938055259	0	0	0	0	0	0	0	0	0	0	0	0	0	0	0	0	0	0	0	0	0
ENSG00000274815	0	0	0	0	0	0	0	0	0	0	0	0	0	0	0	0	0	0	0	0	0	0	0	0	0	0	0	0	0	0	0	0	0	0	0	0	0	0	0	0	0	0	0	0	0	0	0	0	0
ENSG00000269349	0	0	0	0	0.600710447	0	0	0	0	0	0	0.121487683	0	0	0	0	0	0.066465532	0.158323632	0	0	0.070981944	0	0	0	0	0	0	0	0.164497996	0	0	0	0.351624469	0	0.941272357	0.289216626	0	0	0.09897306	0	0	0.075968788	0	0	0.196202644	0	0	0.102896747
ENSG00000200291	1.210344314	0	0	0	0	0	0	0	0	1.36714163	0	0	0	0	0	0	0	0	0	0	0	0.612393245	0	0	0	0	0	0	0	0	0	0	0	0	0	0	0	0	0	0.426942613	0	1.624491457	0	0	0	0	0	0	0
ENSG00000233614	0	0	0	0	0.051134184	0.082866758	0	0.099010002	0	0	0	0	0	0	0.074159689	0	0	0.033946412	0	0	0	0	0	0.027622418	0	0.113962963	0	0	0.043078685	0	0.04795291	0	0	0	0.033843913	0	0	0	0	0.025274606	0	0	0.077600155	0	0.041240562	0.050103983	0.088974413	0.05146123	0
ENSG00000022567	9.049742186	7.191989623	13.0735272	10.96958406	11.72948558	13.78365491	24.05367674	12.64394996	11.97014189	8.229531909	7.627199404	8.749710007	13.8579553	14.84797253	21.69450459	13.01994668	25.00483565	6.665702219	7.510072654	14.43339344	15.81133737	15.42735826	20.17802273	7.077089468	21.07092421	17.66341629	13.16702978	10.00863249	10.26106459	13.52904291	39.50693609	12.81945763	12.64215755	5.230250577	19.62510949	4.536402889	10.40749793	7.726599306	11.41664592	11.88872494	14.41771109	16.37154489	12.10770207	16.67976051	13.00959606	15.12364987	15.97498988	10.83624766	7.47913997
ENSG00000241670	0	0	0	0	0	0	0	0	0	0	0	0	0	0	0	0	0	0	0	0	0	0	0	0	0	0	0	0	0	0	0	0	0	0	0	0	0	0	0	0	0	0	0	0	0	0	0	0	0
ENSG00000278933	0	0	0	0	0	0	0	0	0	0	0	0	0	0	0	0	0	0	0	0	0	0	0	0	0	0	0	0	0	0	0	0	0	0	0	0	0	0	0	0	0	0	0	0	0	0	0	0	0
ENSG00000202175	0	0	0.449557869	0	0	0	0	0	0	0	0	0	0	0	0	0	0	0	0	0	0	0	0	0	0	0	0	0	0	0.623957917	0	0	0	0	0	0	0	0	0	0	0	0	0	0	0	0	0	0	0
ENSG00000120662	3.824826681	5.609902909	11.20090811	6.250105654	17.15749563	5.575869205	11.92493547	9.9709465	9.749567284	7.515185724	8.112021097	9.115529847	8.686687247	17.98776427	6.886193372	13.97954499	4.181933835	10.05029449	9.394720697	7.047325761	4.636644665	7.854768443	4.91695546	8.339072156	6.979792149	7.617123009	8.084748575	10.32351226	14.9569958	5.106675623	5.549778381	12.24439847	12.78497006	12.32562313	9.367133468	12.72347326	16.36660399	8.734257096	10.64047836	12.26740289	8.84345155	10.82796935	12.25310686	13.40475107	17.24175472	12.04697513	7.244071515	9.626251157	6.50652486
ENSG00000235523	0	0	0.144456268	2.216681054	0	0	1.483976516	0.472560205	0.628692822	0.772567569	0.205502394	0.14807363	0	0	0	0.499130234	15.22728477	0.162021242	0	0.84250298	0	0.173030778	1.798357732	0.263675494	0.985808165	0	1.181064014	0.998554787	0.411216481	0.601488518	0.686616594	0.153994141	0	0.42857276	0	0	0.705015599	0	0.967636844	0.361895954	0.366121963	0.917995172	0.185187073	0	0.19683515	0	1.061654521	2.087743617	0.250828636
ENSG00000249848	0	0	0	0	5.056414889	0	0	0	0	0.242519037	0	0	0	0	0	0	0.124156969	0	0.121151997	0	0	0	0	0	0	0	0	0	0	0	0	0	0	0	0	0	0	0	0	0	0	0.144085329	0	0.727997863	0	0	0	0.077102347	0.314953522
ENSG00000277826	0	0	0	0	0	0	0	0	0	0	0	0	0	0	0	0	0	0	0	0	0	0	0	0	0	0	0	0	0	0	0	0	0	0	0	0	0	0	0	0	0	0	0	0	0	0	0	0	0
ENSG00000230225	0	0	0	0	0.486763529	0	0	0	0	0	0	0.042189882	0	0	0	0	0.112691803	0	0	0	0	0.049300798	0.046581556	0	0	0.051659612	0	0	0	0.057126376	0	0	0	0	0	0	0	0	0	0.034371071	0	0.065389948	0	0	0	0	0	0.034991199	0
ENSG00000239877	0	0	0	0	0.10985561	0	0	0	0	0	0	0	0	0	0	0	0	0	0	0	0	0	0	0	0	0	0	0	0	0	0	0	0	0	0	0	0	0	0	0	0	0	0	0	0	0	0	0	0.056452081
ENSG00000201398	0	0	0	0	1.295649983	0	0	0	0	0	0	0	0	0	0	0	0	0	0	0	0	0	0	0	0	0	0	0	0	0	0	0	0	0	0	0	0	0	0	0	0	0	0	0	0	0	0	0	0
ENSG00000281474	0	0	0	0	0	0	0	0	0	0	0	0	0	0	0	0	0	0	0	0	0	0	0	0	0	0	0	0	0	0	0	0	0	0	0	0	0	0	0	0	0	0	0	0	0	0	0	0	0
ENSG00000272905	0.184813054	0.855297697	0.390334676	1.197936917	3.033527804	0.534354132	1.202954017	0.766141769	0.849394119	1.252530954	0.555287158	0.640174615	0	0.629389318	0.860774172	1.888176798	0.106871642	0.087559384	0.938565243	0	0	0.935091481	0.176703087	0.213742934	0.355166415	0.293949378	0.531891354	0.26981907	0.222229266	0.216703947	0.123686921	4.660397526	1.588256312	0	0.261885012	0	0	0.438619898	0.784394238	0.717110197	0.197859325	0.248051091	0.800629142	1.253289734	0.212746973	2.45547021	0.458990757	0.663680386	0.813315608
ENSG00000259952	0.677084753	0	0	0	0	0	0	0	0.622371413	0.254933174	0	0	0	0	0.11679812	0	0	0	0	1.946074068	0	0	0	0	3.903584068	0	0	0.659009649	0	0	0	0	0.277084152	0	0	0	0.930569036	0	0.106434156	0.079612699	0	0	0	0	0	0	0	0	0
ENSG00000260812	0	0	0	0	0	0	0	0	0	0	0	0	0	0	0	0	0	0	0	0.324246883	0	0	0	0	0	0	0	0	0	0	0	0	0	0	0	0.252305719	0	0	0	0	0	0	0	0	0	0	0	0	0
ENSG00000225630	147.4602823	706.3555852	993.2231848	851.0660976	58.31417757	399.2079875	276.1962451	128.5992932	281.1976184	634.5972873	422.6633096	3257.862107	106.0598035	898.7205206	273.3623088	473.0745839	459.7970202	247.6846973	173.8890894	135.02926	23.71584602	611.5978373	385.8836594	79.86942867	133.0560892	259.3658394	430.8564512	228.0612095	116.6690874	338.2545195	61.33402218	722.6945021	440.0321922	67.87295299	267.6033363	597.5508104	156.2656271	693.484947	228.6397339	763.8445005	77.22578311	1213.770535	509.0781991	568.1556118	401.3659133	69.54293699	358.6612689	597.2754758	593.9468338
ENSG00000230231	0.482246563	0	0	0.694637032	0.229438018	0	0	0	0	0.181573498	0	0	0	0.182479195	0.083188245	0.234617206	0	0	0.090706247	0	0	0.081333478	0	0	0	0	0	0	0	0	0.107581853	0.144770533	0.197350301	0	0.075928467	0	0	0.190753966	0	0	0	0	0	0	0.092522772	0.224815529	0.099806584	0.057726367	0
ENSG00000164283	3.344053344	8.328554837	5.611549798	7.918088911	9.872900944	26.14532312	4.770750477	1.424256127	4.379154602	8.175456216	14.39683435	8.965295112	5.039867414	3.120089531	5.144274616	8.156843697	0.132449457	5.360648644	14.13926966	5.529883197	4.889062993	6.536133316	6.723109877	2.666644686	4.093572977	14.32916868	4.429756977	9.697467594	13.82587627	20.0083277	4.384070304	2.372195454	3.543078644	2.238914984	4.02457501	7.156962995	13.97683615	8.643171909	13.95539381	10.16392733	3.089688985	1.813764302	11.1875668	3.261808606	10.57293252	6.342550763	7.878461386	23.96824456	33.53174002
ENSG00000231880	0	0	0	0	0	0	0	0	0	0	0	0	0	0	0	0	0	0	0	0	0	0	0	0	0	0	0	0	0	0	0	0	0	0	0	0	0	0	0	0	0	0	0	0	0	0	0	0	0
ENSG00000227489	0	0	0	0	0.134922203	0	0	0	0	0	0	0	0	0	0	0	0	0	0	0	0	0	0	0	0	0.100233887	0	0	0	0	0	0	0	0	0	0.181211917	0	0	0	0	0	0.126874524	0	0	0	0	0	0	0
ENSG00000254555	0	0	0	0	0	0	0	0	0	0	0	0	0	0	0	0	0	0	0	0	0	0	0	0.16699448	0	0	0	0	0	0	0	0	0	0	0	0	0	0	0	0	0	0	0	0	0	0	0	0	0
ENSG00000013392	4.583403227	3.498927325	5.501800627	7.409461672	7.106695525	5.186432072	9.729875939	5.103246313	9.880921934	10.20536172	5.805717083	5.553908057	7.649903266	5.165564892	5.016891058	4.379521185	3.680106739	10.15445632	6.307572902	8.245345339	2.088338668	5.922745563	3.136951755	6.038161771	3.326839253	17.18483754	5.561105945	6.691570601	9.000522689	6.147585371	7.525212721	5.345373536	9.432332317	10.99202132	8.426112951	11.18838388	5.438261353	9.312706442	5.489176727	5.431886862	3.14186233	2.788189664	6.196001352	9.391639097	11.34946007	8.992621163	4.606457719	6.548242231	7.908538463
ENSG00000258279	0.236504061	1.563598418	0	0.510997357	0.084390995	0.205142851	0	0.571915535	0	0.133571309	0.071059736	0.102403411	0	0.134237568	0	0	0	0.16807376	0	0.145662632	0	0.119663048	0.113062895	0.683813602	0	0.062694184	0.544526321	0	0.142192672	0.138657315	0.237422021	0.053248932	0	0	0.055855424	0	0	0	0.167297366	0.083425568	0.126599644	0.158714683	0.256139974	0	0.068062729	0	0.293683741	0.169861493	0
ENSG00000226688	0.157669374	0.169389829	0.445395296	0.255498678	3.150597148	0.581238077	0.245878373	0.224681103	0.262682996	0.23374979	0.242787431	0.264542144	0.329963833	0.413899169	0.504866588	0.43147992	0.125366033	0.448196693	0.294708421	0.242771054	0.265820886	0.418820667	0.244969605	0.201345116	0.246189747	0.256001251	0.351673249	0.201416662	0.420653321	0.756837843	0.408893481	0.217433138	0.241962054	0.185242776	0.153602416	0.396704825	0.162522753	0.315730702	0.729602403	0.563122584	0.221549378	0.317429365	0.485598701	0	0.175828717	0.186054231	0.263091685	0.290180051	0.354159303
ENSG00000250929	0	0	0	0	0.475382368	0	0	0	0	0	0	0	0	0	0	0	0.128399743	0.105197245	0.125292083	0.27351041	0	0	0.106148977	0	0	0	0	0	0	0.260356541	0	0	0	0	0	0	0	0	0	0	0	0.149009108	0	0	0	0	0	0.07973714	0
ENSG00000204581	0.035971772	0.023782004	0.030389693	0	0.333728026	0	0	0.024853472	0.033064993	0.081263663	0.108080368	0.046726032	0.086034526	0.08166901	0.018615551	0.052501752	0.104006785	0.034084888	0.060893705	0	0.08437732	0.036400997	0.068786516	0.013867549	0.034564564	0.038142615	0.041410656	0.105034463	0.043254414	0.042178973	0.048148522	0.129584813	0	0	0.016990986	0.034478841	0.074158109	0.042686202	0.067854876	0.025377708	0	0	0.038958353	0	0	0.10061674	0	0.025835577	0
ENSG00000225620	0	0	0.142873186	0	0	0	0	0	0	0	0.203250313	0.146450905	0	0	0	0	0	0	0.190855885	0	0	0	0.323390855	0	0	0.537967628	0	0	0	0	0.226364009	0.152306534	0.41524666	0	0.479285446	0	0	0	0	0.477239962	0	0	0	0	0	0	0	0.121462602	0.248079829
ENSG00000258477	1.237025251	1.308534467	0.627038631	1.069100682	3.531230414	0.858393331	0.26839455	1.709361061	0.227412935	0.838367412	0.297340138	0.749863853	0.591724435	1.123398969	1.280332101	2.888753739	0.143066648	0.351641293	0.558416017	0	0.870489865	0.876250053	0.827919473	1.33528652	2.377266182	0.262335584	0.569624728	1.083602039	2.082453	0.290096667	0.827884403	0.891252662	0.303737537	0.620099263	1.986617365	0	0	0.293585262	2.450118543	2.181770866	0.529739594	0.332060378	0.937811089	0.838875293	2.990395335	1.03802601	1.536101332	1.154990074	4.173607546
ENSG00000225488	0.18344	0	0	0	0.523650513	0	0	0	0	0	0	0	0	0	0	0	0	0	0	0	0	0	0	0	0	0	0	0	0	0	0	0	0	0	0	0	0	0	0	0	0	0	0	0	0	0	0	0	0
ENSG00000184178	11.08576588	13.69726942	21.08871022	16.66605445	16.32071501	12.64169469	6.854131093	29.70000084	22.9808446	13.92295319	21.47561317	20.94546823	20.58086325	13.59639015	22.24565971	38.69614879	7.531279875	26.62794951	19.53171789	19.67145263	18.77515907	13.8068239	13.86062342	12.46245458	18.25008961	15.63878371	20.45923014	15.73201905	26.24077588	20.31614813	11.98485491	7.348252273	20.36729457	22.00495733	23.91110198	27.6416164	14.94301038	22.9522838	26.46838683	32.6508552	18.34196318	15.58134679	20.80089812	13.27424675	39.35491706	18.10608508	28.3742754	14.36500249	14.04435604
ENSG00000237786	0	0	0	0	3.184489114	0	0	0	0	0	0.223452905	0	0	0.422120546	0	0	0	0.1761737	0	1.832190216	0	0	0.177767563	0	0.357305971	0.197146771	0.214038207	0	0	0	0	0.669781744	0	0	0	0.356419825	0	0	0.70143956	0.262338232	0	0	0	0	0	0.2600276	0.230877881	0	0
ENSG00000166913	289.0761411	324.9046577	376.2444595	423.9163852	547.0926401	213.9736453	527.5137536	487.9156468	590.5035283	603.8253108	595.0422355	440.5711344	221.2507304	429.5726502	457.049014	642.3808596	356.8091095	365.8334375	319.0215272	264.9615244	128.2469727	448.1959347	245.1257597	292.9774097	471.9922044	185.3597797	485.9616812	489.6563915	668.6124566	624.7451257	333.4327207	320.4041116	539.5896208	326.3376186	399.6266621	478.3627864	321.3537272	404.0120563	641.8346591	874.1068089	238.1824343	162.9550553	877.2543531	472.5779007	804.2745478	551.307449	386.1958743	243.8527285	304.9637249
ENSG00000275856	0	0	0	0	0	0	0	0	0	0	0	0	0	0	0	0	0	0	0	0	0	0	0	0	0	0	0	0	0	0	0	0	0	0	0	0	0	0	0	0	0	0	0	0	0	0	0	0	0
ENSG00000164112	0	0.026990687	0.086224724	0.088207877	0.203944905	0.094430836	0	0.19744703	0.112578427	0.276683425	0.049065056	0.282828468	0	0.092687845	0.06338152	0.238341289	0.047215779	0.058025465	0	0.05028829	0	0.041312243	0.039033618	0.110169969	0.078456073	0.043288841	0.046997807	0.23841156	0.098180654	0.478697873	0.136611877	0.073534239	0.200482845	0	0.096417101	0	0.084163569	0.193781807	0.134767323	0.028801684	0.04370702	0	0.176858554	0	0.023497847	0.22838403	0.152086223	0.219909969	0.389265473
ENSG00000259345	0.19039963	0.377636509	0.353877755	0.822765639	2.581708479	0.022020269	0.123931722	1.210261375	1.260100542	1.720523704	1.327208246	1.137682309	0.45538324	1.080691097	0.039413061	1.500623809	0.132122623	0.090206151	1.117348766	0.140720347	0	0.308274453	0.655360246	0.968897644	0.622034208	0.080755988	0.767157301	0.667140552	0.022894687	2.29952165	0.305821826	0.017147404	2.010270305	1.049884286	1.205112646	2.992959077	1.570084092	1.400823696	0.987684019	1.410411901	0.203840267	0.408878787	0.907313839	0.516469798	0.438355886	0.639080788	1.300379428	0.970914045	0.977550838
ENSG00000130204	124.9598362	102.3074139	71.4480702	82.46053522	31.21475631	48.11389735	113.5984023	118.6834954	83.64757996	74.43688528	87.15356545	80.53724727	166.5292864	77.21508549	166.2695658	79.06222905	21.9312452	78.82333428	67.32745342	111.1682682	167.2121009	119.4950555	55.87987933	130.2688778	162.6583472	88.76912935	92.5166811	69.24977449	98.23961725	116.8090702	129.7934234	79.55337306	48.57638248	97.1574446	113.1531867	92.99338804	92.56854817	61.44032007	153.5639672	160.3681605	159.4827273	91.24872014	95.38986126	86.38672701	130.560755	74.01350692	98.62770504	89.69929047	64.01146794
ENSG00000280387	0	0.065400511	0.208929138	0.427468943	1.270733637	0.171609885	0.107314808	0	0	0.111737537	0.118888404	0	0	0.449179556	0.204771064	1.010658735	0.057203732	0.046866721	0.279096146	0.243704788	0	0.300308226	0.09458146	0	0.09505255	0.157338289	0.227758605	0.144422387	0	0	0.331021087	0.133634338	0.242892678	0.24794033	0.140175631	0.094816813	0	0.117387056	0.466502271	0.209366089	0	0.199156405	0.482109615	1.341662728	0.227748363	0.069174009	0.307097181	0.213143508	0.217666196
ENSG00000189099	0	0.041263821	0.052728729	0	62.89339168	0.072183733	0	0.086245821	0.114741208	0	0.075011491	0.054049121	0.298554594	0.141702752	0.064599163	0	0	0	0.070437207	0.153763183	0	0.631588584	0	0	0	0.529445728	0	0.182243821	0	0.146368288	0.083541823	0.168630591	0.15325079	0	0	0	0	0	0	0.044032504	0	0.251311621	0	0	0	0	0.155008001	0.134480838	0.183112513
ENSG00000232879	0	0.707686451	0	0	15.27818477	3.301258361	0	0	3.279741455	0.806060383	1.286468746	1.235944055	0	2.430243146	0.738596206	2.083075312	0.412660446	0	2.818709748	0.879027676	0	0	1.705746561	0.275106513	0	1.891697345	1.643021615	2.083689469	1.287131354	1.25512922	0	2.89206337	1.752196889	0	1.011209179	1.367992856	4.413479156	4.23407647	1.346115225	1.00689356	1.527977212	1.436688976	0.386430828	2.419646076	0.821473863	0.998025008	1.77228801	1.537590165	1.04681084
ENSG00000111863	11.81004401	27.18038923	6.722785864	16.13298691	6.814806704	6.829329081	1.355424815	1.089336674	7.847828578	10.88705942	5.934909149	2.75645306	33.72487077	2.498953635	9.021374241	0.2605099	22.50083286	6.62413112	0.637872561	13.41163238	0.348895135	0.707424871	7.537344683	2.740922645	0.228675822	36.98473433	15.03404369	15.02716678	16.77654244	3.139335253	0.418091598	67.95605577	0.547825413	34.7828619	2.810268079	3.022440119	8.156605774	3.106485792	1.094245713	38.24891421	0.828053192	6.568034255	22.6815342	16.23961498	1.472516642	0.894494944	7.203389883	6.377664651	27.09928408
ENSG00000164182	47.09988847	56.941273	60.7632494	50.35811119	40.28363073	37.76564905	90.86620215	119.7682232	56.34898963	35.10206709	90.52633056	76.68656122	21.19444051	89.57090849	95.55016497	61.65657132	16.70686451	68.15167852	42.74271032	38.57868366	21.21330449	74.01106558	41.26095265	77.21647396	47.47356153	66.28939034	60.85924926	54.23124539	103.7830338	54.15979258	45.90159079	75.48907854	63.33838557	18.5596868	69.09266518	60.1546947	45.54664198	64.67853648	74.59192425	58.79213877	55.6231783	32.83006187	51.73347466	50.21538848	97.67784643	57.21323105	66.55185451	53.09599705	43.89451805
ENSG00000109618	3.050720232	4.655945474	8.878335087	5.949445797	25.43316009	8.740428481	8.875582104	10.77163527	9.869327256	6.511472697	7.99955662	7.333707673	4.453694857	8.342976886	9.739111561	10.14847418	10.5848199	11.36569134	11.51352214	5.295182603	1.765749768	6.344637714	9.479757676	7.033624192	2.874271976	5.692454854	10.23948893	2.92107719	8.170420137	8.710580672	11.68015768	5.691210283	13.44920765	11.27094093	6.241144541	20.31684512	6.656808874	13.25825768	8.893605305	8.881529876	1.420955059	7.43142281	8.774931363	6.381078829	11.04857301	7.785139554	8.056274706	5.819173475	8.674235425
ENSG00000271623	0	0	0	0	0	0.112602069	0	0	0	0	0	0	0	0.221047352	0	0	0	0	0	0	0	0.098523834	0	0	0	0	0	0	0	0	0	0	0.239061563	0	0	0	0	0	0	0	0.208470077	0	0	0	0	0	0	0.279708831	0
ENSG00000279345	0.070264724	0.092908181	0.089041627	0.151815948	7.070399564	0.203157974	0.152451771	0.194188086	0.129173653	0.317469428	0.08444663	0.060847559	0	0.239289735	0.254536143	0.51276612	0.365687145	0.066579019	0.277539435	0.605863697	0.082408356	0.533273571	0.134362734	0	0.067515983	0.260767841	0.283110298	0	0	0.164778869	0.893474334	0.253121843	0.17252707	0.088056213	0.132755976	0.404091231	0	1.834364832	0.0994072	0.892278471	0.300899326	0.188614831	0.114147752	0	0.202212547	0.442209715	0.218131635	0.378490465	0.515362195
ENSG00000214866	0	0	0.02929703	0	0.593960891	0	0	0	0	0	0.041677733	0.120122653	0	0	0	0	0	0	0	0	0	0	0	0	0	0	0.039921733	0	0.083398399	0.162649704	0.046417339	0.031231396	0	0	0	0	0	0	0	0	0.074252825	0	0.075115206	0	0	0	0	0	0
ENSG00000153015	10.10087346	13.77061963	20.41329292	16.11855085	12.53246892	16.93119641	18.76436722	25.13300077	14.47313073	13.72113054	26.58014124	16.62237352	7.105439673	25.70556115	27.60532944	25.10077902	7.768939749	17.7971237	14.37951104	12.88950716	6.349145154	13.49492023	12.98729891	17.16671994	15.6370086	13.93058064	16.30215711	9.879418051	19.09198955	16.56591585	25.67052602	13.1993566	11.91447034	14.80959527	17.13530905	25.65955905	10.34374758	19.19372526	19.48951693	20.34187484	5.725011943	10.03492677	20.6635103	14.21445025	27.70102117	20.82056288	18.60949798	13.94026933	19.90144148
ENSG00000202290	0	0.313922452	2.005719722	0	16.26539055	2.196606525	0	1.968395006	5.237494816	1.072680355	1.711993024	2.878323558	0	12.93637121	1.474351658	5.54418506	0.549155824	0.449920526	1.607593801	0	1.113780623	1.921972645	0.453991008	0.366103282	2.737513442	1.510447572	2.186482611	0	0	2.783812243	3.813362927	4.703928712	1.165884853	0	0.897124041	0	0	1.126915737	4.926263986	2.009914453	0	6.373004947	2.057001025	0	1.093192141	7.304775345	3.537759528	5.456473816	2.089595484
ENSG00000254578	0	0	0	0	0	0	0	0	0	0	0	0	0	0	0	0	0	0	0	0	0	0	0	0	0	0	0	0	0	0	0	0	0	0	0	0	0	0	0	0	0	0	0	0	0	0	0	0	0
ENSG00000240710	0	0.179252937	0	0	0.257991797	0.522618683	0	0	0	0	0.325855188	0.313057572	0.432314045	0.615566712	0	0.527631082	0	0.171272821	0	0.222652691	0	0	0	0	0	0.287493681	0.104041998	0	0	0.529861774	0.120970517	0.081393682	0	0	0.85377837	0.346504779	0	0.214493479	0.255722475	0.255040389	0	0.121301705	0.195761445	0	0.208074639	0.379191053	0.112227608	0.064910468	0.132575604
ENSG00000248778	0	0	0	0	0	0	0	0	0	0	0	0	0	0	0	0	0	0	0	0	0	0	0	0	0	0	0	0	0	0	0	0	0	0	0	0	0	0	0	0	0	0	0	0	0	0	0	0	0
ENSG00000250210	0	0	0	0	0	0	0	0	0	0	0	0	0	0	0	0	0	0	0	0	0	0	0	0	0	0	0	0	0	0	0	0	0	0	0	0	0	0	0.080524873	0	0	0	0	0	0	0	0	0	0
ENSG00000225215	0	0	0	0	0.817155301	0	0.112924857	0	0	0	0	0	0	0	0	0	0	0.049316752	0	0.128222418	0.122083879	0	0	0.040129365	0.10002157	0	0.05991626	0	0.062583958	0.061027924	0	0.046873427	0	0	0.098335687	0.099773509	0	0	0	0.146874019	0	0	0	0	0.059913566	0	0	0.037380986	0
ENSG00000257246	0	0.324747364	0.414976494	1.061302202	23.0192668	0.378725263	0.35524902	0.452504599	0.451508174	0.554834667	0.393561615	0.496262682	0.783210857	0.185867402	0.677862831	0.477946988	0.189364077	0.155145009	0.184780897	0.201686721	0.192031142	1.07696743	0.234822935	0.126242511	0.157328359	0.868073317	0.28273482	0.239043951	0	0	0.547896972	0.737292902	0.20101463	1.436343983	0.232014838	0.784690862	0	0.777183267	0.617713352	0.808586274	0	0.329638187	0.088663837	0	0.376962807	0.915959291	0.406639026	1.587551649	0.360275083
ENSG00000245017	0.836765673	0.787261205	0.380647539	0.556289093	1.286192684	0.632755529	0.488791535	0.93391004	1.301636703	0.363525668	0.270753155	1.114798339	0.153947077	0.438406741	0.766129902	0.093944742	0.297769581	0.945349176	0.254242329	0.237859939	0.452945196	0.846750201	0.615420553	1.091820007	0.247394333	1.160267339	0.926234161	0.657807077	3.792496521	0.264157366	0.344620911	2.173822397	1.738493576	0.483987798	0.486448906	1.665770237	1.725045989	1.222098401	0.698148133	0.385984614	0.689103383	0.302368848	1.185081404	0.654742603	0.740954006	0.315069939	3.396962355	1.294418971	0.708152797
ENSG00000281091	0.534437749	0.618332102	0.790132012	1.1547213	1.144210374	2.317847794	0	1.477006354	0.245625659	0.301836464	0.963459278	0.115702555	0.639113621	1.820052226	0.553147808	1.560052073	0.154524366	1.139409125	2.864903816	0.987479142	1.253605896	5.137740727	0.127746387	0	1.54059198	2.266761147	0.307622012	0.390128007	0.803296264	1.253318066	0.715349467	0.601643775	0.984188512	0	2.398156256	1.792899728	1.652666437	1.585487509	3.024388752	0.282780172	0	1.613942811	0.578809812	2.718173839	1.076628623	1.868596605	3.815981598	0.479803569	0.587981413
ENSG00000250885	0	0	0	0	0	0	0	0	0	0	0	0	0	0	0	0	0	0	0	0	0	0	0	0	0	0	0	0	0	0	0	0	0	0	0	0	0	0.437310585	0	0	0	0	0	0	0	0	0	0	0
ENSG00000273797	0.23426019	0	0	0	15.38061915	0.270928698	0.508268996	0	0.215330274	0	0.14077109	0.202863683	0.560285566	0	0.36369206	0.341908946	0.541861534	0.110986088	0.132186714	0.288561267	0	0.711166349	0	0.090310108	0	0.372596175	0.404520028	0	0.281687191	0	0	0	0.575199358	0	0.110650973	0.449075454	0	0	0	0.165268108	0	0	0.126854902	0.794305069	0.134833945	0.163812454	0.145448684	0.252374856	0.343639991
ENSG00000089116	0.079011277	0.013059174	0.08343794	0	0	0	0.085714484	0	0	0	0.166177456	0.205265589	1.322811809	0	0	0.74957382	0	0.467917347	0.245211641	1.60587808	0	0	0.056658078	0	0.94900466	0	0	0	0.475037279	0	0	0.337998659	0.533508909	0	0	0.075732085	0.570103814	0.093759389	0.037260469	0.097547848	0	0	0.363677781	1.071612854	0.045476793	0.331503987	0.12264233	0.198615647	0.028975724
ENSG00000036448	0.349632172	0.462304375	0.406142623	1.170908981	0.873306984	0.83904646	0.322400307	0.519367888	0.707034607	0.710867185	0.262625192	0.923457775	1.505202174	0.357206512	1.311787442	0.280663574	0.333599332	0.670867055	0.276203221	0.624480579	3.136943725	1.406371232	0.5599351	1.994853341	1.243032159	0.398536861	0.613806539	0.357313501	1.261250209	1.639855414	0.631780604	0.921021031	1.330647397	0.219080666	1.056934582	1.524802572	0.684749645	0.269681053	0.478154919	0.462490936	1.497253229	0.69216862	0.984517625	1.363320835	3.078956624	0.256713739	0.401600664	1.161393685	0.692389328
ENSG00000234055	0	0.508007287	0	0	0.365577588	0	0	0.707859892	0	0	0.307827238	0.443606476	0	0	0	0	0.592450267	1.213478597	0.289055594	0	0	0.259187182	0	0.197483098	0.984444668	0	0.589715227	0	0	0.300328292	0.685666916	0.461343442	2.515602172	0	0.241962916	0	2.112121422	0	0.48314924	0	0	0.687544102	0	0	0.88453306	3.223910658	0	0.367915766	1.127167688
ENSG00000267552	0	0.051987158	0	0	0.336703945	0	0	0	0	0	0	0	0	0	0	0	0.181886005	0	0	0	0	0	0.075183224	0	0	0.083379272	0	0	0	0.092202699	0	0	0	0	0	0	0	0	0	0	0	0	0.085162463	0	0.181038189	0	0	0	0
ENSG00000224695	0	0	0	0	0	0	0	0	0	0	0	0	0	0	0	0	0	0	0	0	0	0	0	0	0	0	0	0	0	0	0	0	0	0	0	0	0	0	0	0	0	0	0	0	0	0	0	0	0
ENSG00000106038	2.871905566	0.620729452	3.888213002	3.182112976	1.261259035	0.12774777	3.834528045	3.943051931	9.679394437	4.242094099	3.274554705	9.836408019	32.31860154	1.588271045	6.592736611	21.60297579	7.345552853	4.413327201	4.903169085	0.045353948	6.045573317	0.950095335	14.15184615	3.349850491	0.530684085	15.14802178	22.99458487	28.11365038	2.634275096	21.69430776	0.147848846	0.016579745	1.582098443	0.5075641	0.469565372	0.035291197	9.412263132	0.480611245	3.837311616	8.72781224	3.587078026	0.765977034	0.0797525	0.624215287	8.264962948	2.291468989	23.59209754	0.991660821	5.212044009
ENSG00000255189	0	0.025395096	0.421862642	0	0.493427374	0.088848428	1.583477742	0.159235439	0.494308264	0.086775635	0.046164508	0.399163015	0	0.436042382	0.039756423	0.336377127	0.044424553	0.363968067	0.043349345	0	0	0.038870013	0.036726093	0	0	0	0.176877871	0	0.092376571	0.090079799	0	0.484310135	0	0.192551047	0	0.073634961	0.158376248	0.091163065	0	0.108396133	0	0	0.124802489	0	0.132652438	0.053720699	0.047698479	0.386231423	0.169040083
ENSG00000164114	0	0.184305831	0.74186946	0.692676331	1.512006122	0.967231054	0.120969972	2.725424421	0.486869602	0.818710534	0.82922548	2.66759902	0.133350115	5.617153394	0.735760904	2.542988801	0.153146086	0.290566265	0.495509888	0.600938532	0.098086134	1.657340643	0.693006484	0.080603071	0.897359606	0.118239093	2.158216577	0.203499084	1.424655946	2.39438655	0.447769837	0.025106417	2.156169571	0.08734039	3.588192293	0.320645046	1.034479251	0.496214449	2.175753531	4.843053437	0.074613316	0.14966524	1.886997102	0.141785742	0.176500481	0.955205825	0.424062478	0.380419169	5.428654407
ENSG00000238698	0	0	0	0	2.84207093	0	0	0	0	0	0	0	0	0	0	0	0	0	0	0	0	0	0	0	0	0	0	0	0	0	0	0	0	0	0	0	0	0	0	0	0	0	0	0	0	0	0	0	0
ENSG00000199836	0	0	0	0	0.540516557	0	0	0	0	0	0.45513107	0.327942211	0	0	0.391954428	0	0.437977038	0	1.282130026	0	0	0	0.362078718	0.291984213	0	0	0.871910243	0	0	0.444043671	0	0	0	0	0.357748851	0	0	0	0	0	0	0	0	0	0	1.588880304	0	0	0
ENSG00000149089	6.847051813	7.432497841	10.93393472	8.446536409	7.956946568	18.52627903	18.74552628	9.813084093	12.16226702	11.1046636	11.31491486	11.22776552	4.757965599	13.54961871	12.42577058	27.27942658	7.26342695	17.4910082	27.29324983	8.747618305	2.685845346	25.14013684	10.21798761	10.53172886	11.02459976	10.78001649	11.96993736	7.227126806	24.08787025	10.02214136	11.57989542	45.26931445	13.14869951	7.769075763	14.22589611	24.96554922	10.01447116	15.61887898	12.30496109	22.85522921	2.204072056	44.7388052	14.38012146	14.27486909	31.82076055	18.81221974	42.15327425	7.060852968	7.583935642
ENSG00000251710	0	0	0	0	3.477797322	0	0	0	0	0	0	0	0	0	0	0	0	0	0	0	0	0	0	0	0	0	0	0	0	0	0	0	0	0	0	0	0	0	0	0	0	0	0	0	0	0	0	0	0
ENSG00000224570	0.068700679	0	0	0	0.931541334	0	0	0	0.063149168	0	0	0	0	0	0.071105812	0	0	0	0	0.084625369	0	0	0	0	0	0	0.039544065	0	0	0	0.045978221	0.061871881	0	0.172192283	0	0.131698811	0	0.081524233	0.032398154	0.024233804	0	0	0	0	0	0.048040714	0.127965704	0.246710349	0
ENSG00000179632	237.405702	98.75416591	132.6205169	160.470798	32.58039157	131.5168486	403.0262022	401.0435755	256.2707462	124.4300187	215.3183541	135.1094316	185.5843991	126.8194321	228.2464249	140.1615232	107.7010779	123.0079311	126.283245	150.4084028	265.2175465	194.3298698	173.3321242	244.9750002	341.2045046	194.348067	309.3546347	158.7802933	223.610509	177.3090476	129.4088854	131.7413071	199.9612692	221.5603972	157.9383666	82.58803651	267.7875847	113.8341345	134.5146837	126.6139	294.5884782	172.390186	158.5954714	168.3552483	147.7649006	230.6227119	145.3378688	189.0110363	119.8433265
ENSG00000271677	0	0	0	0	0.221367334	0	0	0	0	0	0	0	0	0	0	0	0	0	0	0	0	0	0	0	0	0	0	0	0	0	0	0	0	0	0	0	0	0	0	0	0	0	0	0	0	0	0	0	0
ENSG00000114861	9.702115758	7.306736251	13.84076124	7.49645271	34.87834992	25.19174679	10.67264194	6.4404706	23.10715995	12.47341179	18.31795686	16.96833832	7.929923721	6.283240174	10.59965226	18.48400706	12.36285639	12.4163935	18.58618134	15.57765013	4.526061849	12.05005486	18.09368036	9.855345617	22.98000718	19.744362	12.78028607	13.34467943	13.32752674	21.48854658	24.14178472	16.02325531	14.06881157	13.21455737	24.73213253	13.64961348	8.497383126	18.65100122	17.31461451	39.08724155	4.558256056	14.50527351	15.43769609	17.96890821	10.33952164	22.8555636	16.87929416	17.56372577	17.68724717
ENSG00000205030	0	0	0	0	0	0	0	0	0	0	0	0	0	0	0	0	0	0	0	0	0	0	0	0	0	0	0	0	0	0	0	0	0	0	0	0	0	0	0	0	0	0	0	0	0	0	0	0	0
ENSG00000138193	2.213652464	2.90559028	5.031378546	5.243157213	17.38420308	4.220503646	5.104349263	4.908311853	6.061751572	4.707915132	4.424800035	5.542368525	5.006461958	2.144900621	7.496565861	2.865889044	17.92120942	5.493965401	1.583592664	7.974955342	4.0953101	10.68483554	7.483068828	2.956512663	1.81556147	1.286564241	6.568141926	3.853864104	4.382529848	7.276466244	4.326713082	14.68519966	2.149132781	2.971489245	8.841676015	15.56267632	1.794883288	7.990457375	7.062863288	14.27427804	1.189916982	14.43907093	7.693884471	9.295913892	1.47136822	2.18267897	9.540458117	6.432715539	7.710501254
ENSG00000243073	0	0	0	0	0	0	0	0	0	0	0	0	0	0	0	0	0	0	0	0	0	0	0	0	0	0	0	0	0	0	0	0	0	0	0	0	0	0	0	0.023822837	0	0	0	0	0	0	0	0	0
ENSG00000152942	8.014638713	10.95067787	15.42267774	15.52085359	24.57342405	17.69723326	17.22816809	18.58119451	19.83632424	17.43524694	18.3369999	15.10197931	4.75670186	25.07024572	18.11123496	18.06625824	10.36780844	14.80875711	17.15179024	10.71340078	4.247309612	17.63233139	14.61634911	13.51474799	10.55336993	13.04648031	14.45475821	12.39442024	13.74198667	15.03620059	23.32273182	16.38750919	21.90203981	11.42039751	17.58225067	28.76485387	10.158395	23.63569603	19.34583461	20.22962708	6.228739035	13.2470853	15.43121712	12.98370798	20.31434349	15.40183676	16.86368902	13.78304105	19.42049309
ENSG00000240809	3.674780327	0.983371535	3.363240867	1.51234937	0.62440963	2.985111985	2.2780249	0.664966893	1.528066643	0.592977092	2.365971932	2.46247181	1.464842985	3.27764189	3.078967318	2.043214905	3.693471844	3.274758188	4.690239416	6.035450123	2.462789187	1.283812344	2.342349069	1.146829558	11.1815751	2.041048928	2.064839177	1.021908655	2.577607487	3.07777966	3.396262281	0.748579597	1.181584224	3.618417636	1.901063701	2.599768138	3.066393148	2.180354333	2.764497089	4.228275031	1.873423512	1.878929878	2.416356626	1.780008949	3.978413637	1.223659294	2.607561948	1.508167816	2.823644264
ENSG00000280004	0	0	0	0	4.827627333	0	0	0	0	0	0	0	0	0	0	0	0	0	0	0	0	0.285224251	0	0	0	0.298870905	0	0	0	0.330498257	0	0	0	0	0	0	0	0	0	0	0	0	0	0	0	0	0	0	0
ENSG00000224560	0	0	0	0	0	0	0	0	0	0	0	0	0	0	0	0	0	0	0	0	0	0	0	0	0	0	0	0	0	0	0	0	0	0	0	0	0	0	0	0	0	0	0	0	0	0	0	0	0
ENSG00000227233	0	0	0	0	0.111195876	0	0	0	0	0	0	0	0	0	0	0	0	0	0	0	0	0	0	0	0	0	0	0.07582631	0	0	0	0	0	0	0.02453221	0	0	0	0.024492841	0.073282535	0	0	0	0	0.059787538	0.036318537	0	0	0
ENSG00000118363	50.67373136	30.13529208	32.82465925	36.22734781	32.29305477	41.36868626	55.01773263	50.1142015	44.67619377	62.66295034	26.24634957	44.68888963	28.12099934	39.66517575	49.64112038	30.57482338	27.93844068	40.73877977	27.33232922	31.26090074	27.38510907	37.26480663	33.34900411	55.06281758	44.87245374	44.09608679	39.96269902	36.86984401	90.80189429	46.89351328	36.07477135	39.39156691	35.42616584	32.94563264	68.99010228	45.71353189	44.89355871	41.51297577	52.34286894	56.67684659	51.68016552	25.42149358	49.38837388	37.76092201	60.66813124	31.23714522	42.10432115	36.49886021	36.31682381
ENSG00000258116	0.259359496	1.457497096	1.752897909	0	0.555278564	0	1.125452778	0.358391248	2.384013747	1.464794603	0.46756112	2.021391695	0	2.649781918	0.671098444	2.64979433	0.449938595	0.122877455	0.585398303	0	0	0	1.115902267	1.399806667	0.498426817	0.275011463	0.298574306	0	0.155933981	1.064398799	0.520732332	1.401476087	1.910483583	0	0.122506434	0.24859534	0	4.308795467	0.489239357	0	0	0.348105312	0.702232493	0	1.791365272	3.445911975	1.449292244	0.279415019	1.331604965
ENSG00000273311	2.620772647	3.391610226	1.319027966	4.096287754	5.610972012	2.160393274	3.266558063	3.929677474	3.024057907	2.645363478	1.440837248	2.414389357	2.800668633	2.21546556	2.221960267	3.255393215	4.095105085	2.430464992	1.541760391	6.113093552	1.700351628	1.692794335	1.439483683	2.64407926	1.018015387	5.232670677	3.209606362	3.907623611	3.386035254	2.288409342	8.247358996	0.929042338	0.684575569	3.004848666	2.633833001	2.672343768	1.264506298	3.242300473	5.522173229	4.110913558	2.208803553	1.871026746	2.989340921	5.104863063	3.722975944	1.676672997	2.354245275	3.44418345	2.372109297
ENSG00000136169	1.95960508	4.228880464	7.402961922	5.951535251	27.37589287	5.39859308	5.896240025	9.043180412	8.292569411	7.204209935	8.709510282	8.428821972	4.421540777	12.59155628	10.59069318	12.62759131	2.854327442	7.488569404	8.668681161	5.169256642	1.734549038	5.780596072	4.489602598	3.527814646	7.478492098	4.518374913	10.49203882	11.5787048	8.947406812	6.568096093	6.087219048	9.331911176	11.25730089	5.282265154	4.470842778	10.33051748	6.059776936	11.10040689	9.363241277	16.0485158	2.632317135	7.741511849	10.13099187	10.09200392	17.31214957	13.72889657	10.18116829	11.37888866	7.647456368
ENSG00000279700	0.273332369	0.240944169	0.731236563	0	18.53114145	0.579547478	0.790724018	0.314749509	0.753735416	0.514569912	0.383250591	0.946796996	0.435823606	0.827418577	0.235751188	2.393614952	0.15805961	0.388492262	0.822581822	0.448920407	0.534285908	1.567365146	0.566232327	0.140497201	0.612825887	0.386436771	0.471989789	0.133017815	0	0.534163235	0.792691679	1.600061628	0.559280557	0	0.602496588	0.523976599	0.375661448	0.864939016	1.11712662	0.610638216	0.780339653	1.589723743	0.394701304	3.089289824	0.209763806	1.40165431	0.452554724	2.061278623	1.202866773
ENSG00000121644	21.79331174	26.0818877	31.89817424	40.92043605	70.32455055	45.3598817	55.20892726	24.95074365	39.30857525	23.16855062	27.92163126	34.96960107	18.28085341	39.42923487	44.93729877	31.84321807	19.54000573	71.51920464	55.22219094	33.01244926	14.15575019	44.98786674	29.25502399	22.3980037	42.04421605	39.3178026	42.43592622	50.39209472	42.81292087	45.74745998	31.56633693	19.58350486	63.87468288	30.22151683	33.42947126	68.62478268	23.28692493	54.04735568	53.50854172	64.98946548	12.17082945	28.11414173	32.60108845	30.09908876	45.34369948	25.94610821	50.61038562	20.52525215	43.94400743
ENSG00000135903	0.026646907	0	0	2.245388342	0.152133303	0	0	0.018410774	0	0.030098952	0	0.046151159	0.318660148	0	0	0	0	0	1.834408065	0	0	0	0	0	0.076813457	0	0	0	0	0.51554304	0	0.095992894	0	0	0	0	0	0.063241548	0	0	0	0.01788238	0	0	0.046011756	0	0.297804061	0.105260597	0
ENSG00000138495	30.0111894	35.36108057	44.53768978	39.91284602	17.7263052	33.26260985	43.53305234	75.47930882	24.66027332	22.0857576	34.97552353	43.97943606	29.09202832	42.97233806	52.03447679	24.97052963	31.68517859	36.19250199	31.46354167	26.04544434	12.19928223	69.99891623	31.00390708	51.7567559	16.2755173	40.80248338	49.696676	27.96528079	44.3570433	38.3222772	70.41202587	64.11494998	33.63459709	12.82166571	66.50159124	23.75344501	35.15340211	28.46344261	30.85203751	16.98217315	23.12366986	42.18741488	40.41315665	25.82515439	45.47417583	40.89903725	36.3847383	45.17072261	42.52307569
ENSG00000204528	0.208187386	0.757013669	5.012608142	3.148708839	13.96592696	5.297044402	4.291144571	0.28767999	2.487736436	0.470315164	0.625517406	14.87353417	1.493779897	1.417983353	1.616068428	8.204084975	2.166989256	4.63577473	0.234949066	0.769334509	0	3.370744604	5.374396078	0.160517459	0.800172563	1.545258337	1.797487812	4.863113365	2.378190423	6.713071683	2.229284679	0.749974837	0	7.044348546	1.081692562	1.197282112	7.296257559	9.140749911	3.239870075	12.55772858	0.891534764	11.59607477	0.676416863	13.41210228	1.677579845	3.057187903	1.421865128	6.579053589	0.152696691
ENSG00000169992	1.045475791	3.323618604	7.413573763	11.53472952	3.095552932	13.81487401	1.158303832	5.640367913	5.357029233	9.321688927	10.25242189	13.80187634	4.94777583	6.287542583	8.794751151	11.72020743	1.312037158	2.603053711	9.802942863	13.86456301	10.80066182	6.741622065	9.953446094	1.046197848	15.41063874	2.346863585	4.289248545	3.994489028	5.135538146	13.36731465	8.470704376	3.786258098	9.558155101	4.906270064	4.885689032	1.257937214	6.282514683	5.384829794	19.7316844	3.099372588	8.120717085	2.627285643	17.42984067	2.941504878	2.304567215	14.24820062	9.129119407	3.714457682	21.47075047
ENSG00000239344	0.329653191	0.490372855	0.06962445	0.712257998	0	0.857820305	0.178810254	0.683287986	0	0	0.594283293	0.499575517	1.182658851	0.935540864	0.68238795	0.481137555	0.19062819	0.858993795	0.372028828	0.203033095	0.193313059	0.333586707	0.472781023	0.88959676	1.425407533	1.223415479	0.948740786	0.721919115	0.891884076	0.289903011	0.661865395	0.44532885	0.60706955	2.891864789	1.2456729	1.26388659	0	0.782371407	1.165944262	1.395401223	0.176461988	0.110612903	0.357022875	2.235507456	2.656354734	1.959406908	0.307015179	0.710288648	1.208933747
ENSG00000253309	0	0.1877757	0.539883146	1.329611987	1.689114241	0.109493423	0	0	0	0.053469496	0.085337076	0.122978329	0	0.806043068	0.024497152	0.069089729	0.05474713	0.02242702	0.186977295	0.058309735	0	0.095803851	0.203669279	0.255486186	0.090970539	0	0.081741585	0	0.028460343	0.083258188	0.126722183	0.191843161	0.639269685	0	0.402467457	0.136117387	0.292765297	0.393210629	0.111617108	0.083489545	0.050678692	0.127069117	0.281970041	0.321011328	0.136229849	0.430321749	0.029390896	0.067996702	0.138879045
ENSG00000101323	0.0694739	0	0	0	0.049580303	0.160697157	0	0	0	0	0	0	0	0	0	0	0	0	0	0	0	0	0	0	0	0	0	0	0	0.040731074	0	0.15642061	0	0	0	0	0	0	0	0	0	0	0	0	0	0	0	0	0
ENSG00000272456	0	0	0.103985469	0	0.087840677	0.071176184	0	0	0.113139635	0.139031352	0	0.106589393	0	0.139724847	0.063697479	0	0	0	0	0.151616937	0	0	0	0	0	0	0.495936983	0	0	0	0	0.055425608	0	0	0.058138647	0	0	0	0	0.086835786	0	0	0.066652576	0	0	0.08607095	0	0	0.090278303
ENSG00000251538	0	0	0	0	0.037065292	0	0	0	0	0	0.156050409	0	0	0.05895836	0	0	0	0	0.029306857	0	0	0	0.024829125	0	0.049905588	0.027535855	0	0	0	0.030449776	0	0	0	0	0.02453221	0	0	0	0.024492841	0	0	0	0	0	0	0	0	0	0.152375495
ENSG00000263711	0.018006873	0	0	0.116718474	0.025701342	0	0	0	0	0	0	0	0.947484079	0	0	4.599263788	0	0.008531165	0	0	3.843647831	0	0	0.006941865	0	0	0	0	0	0.010557048	0	0.016217003	0	0	0.008505406	1.294465235	0	0	0	0.00635183	0	0	0.009750953	0	0	0.025183537	0	1.603674845	0.052829135
ENSG00000262662	0	0.074335007	0.094988548	0	2.567699784	0.130035905	0	0	0	0	0	0	0	0	0	0	0	0	0.253779228	0	0	0.11377798	0.215004849	0	0	0	0	0	0	0.263676205	0.150497019	0.101260264	0	0	0	0	0	0	0	0.158645342	0	0	0	0	0	0	0.139620139	0	0
ENSG00000127564	17.01983578	14.71394566	10.36965862	20.34731787	6.458174288	9.600881021	30.80843141	38.51417299	27.34407885	26.73177406	15.48865096	23.08507305	23.3447867	10.13357644	23.72025045	22.44271574	3.318498247	13.58252331	16.2600949	31.8402194	38.42698024	30.88461902	7.397870951	23.17272324	49.27415435	24.37899588	31.3943113	36.95009764	13.12273968	4.60097693	37.96318695	9.298443977	7.015226896	25.38625286	18.522564	16.59554146	15.57196552	9.545428495	33.14601502	22.40558192	34.44717477	10.45076596	16.50729021	12.55630005	27.68051971	8.763250373	25.77888672	24.00756345	12.5732712
ENSG00000219395	0	0.311526097	0.663469628	1.01809397	6.613419505	0.544959634	0	0.43408202	0.433126162	0.88707663	0.094384687	0.544066976	0.75132441	0.891501409	0.243849511	0.458488586	0.272481898	0.297657346	0.17725801	0.773902229	0	0.715237912	0.225262714	0.242205734	0.603692532	0.582912337	0.361631984	0.687935645	0	1.105024707	0.630708881	0.56582071	0.771323312	0	0.370948236	0.301097664	0	0.559156664	0.888847076	1.163500097	0	0.632435605	0.595378795	0	0.271211791	0.219667082	0.097520937	1.015279002	0.460809861
ENSG00000255349	0	0	0	0	0	0	0	0	0	0	0	0	0	0	0	0	0	0	0	0	0	0	0	0	0	0	0	0	0	0	0	0	0	0	0	0	0	0	0	0	0	0	0	0	0	0	0	0	0
ENSG00000254843	0	0.022035593	0	0	5.994130158	0	0	0	0	0	0	0	0	0	0	0	0	0	0	0	0.15636229	0	0	0	0	0.035341646	0	0.194642699	0	0	0	0.060034433	0	0	0	0	0	0	0	0	0.071366106	0	0	0	0.038367975	0.046614019	0	0	0.048892623
ENSG00000277998	29.4876879	2.209454197	2.823337953	5.946446947	3.086452825	1.818846167	18.34057919	10.05093416	6.505168721	4.885136651	4.016459217	4.766650479	4.701759444	4.016866856	4.069335786	4.590726483	0.227357507	2.235273952	1.331128625	8.23318597	9.683506688	2.188233186	3.38324509	4.850285521	49.86807927	3.543619039	3.394618703	4.018069979	3.309375945	1.383040478	1.57878083	3.894972819	9.653823623	5.912666225	5.199890936	19.59627983	11.34760777	10.26426436	11.68097917	13.314083	16.41602269	2.37465471	3.832310827	7.998702634	11.99378001	1.924535485	0.976451674	4.800480547	3.172103548
ENSG00000275248	0	0	0.094472306	0	0.478827168	0.129329189	0	0.309047525	0	0.252623997	0.268791175	0.096838008	0	0	0	0.326423939	0.387990528	0	0	0	0	0	0	0	0.214901418	0.948590263	0.128733125	0	0.134464809	0.262243182	0	0.906389426	0.274574331	0	0	0.214368446	0	0	0.105470079	0	0	0	0.605548309	0	0	0.781967058	0.416584002	0.321259781	0.492114878
ENSG00000226086	0.450566131	0.099294206	0.126882513	0	0.107182724	0.521092789	0.325861023	0	0	0.339290623	0.090251052	0.195089709	0.359209846	0.511474531	0.388616617	0.438408794	0.086849461	0.355776572	0.084747443	0.185002175	0.528436062	0.075990403	0.430794387	0.057899546	0.432940082	0.23887857	0.432242609	0	0.361190145	0.176104911	0	0.338150151	0.921928412	1.505739817	0.63846419	0.143955453	0.309623639	0.356445367	0.212479867	0.529782804	0.160790789	0.201579232	0.162658232	0	1.123780242	0.315069939	0.093249947	0.323604743	0.440628407
ENSG00000235023	0.129770624	0	0.073088595	0	0.061740854	0.075041744	0	0.059773733	0.039761407	0	0	0.056189117	0	0	0.022385624	0.126269106	0	0	0.390539022	0	0.050732824	0.043773028	0.392907424	0	0	0.986148322	0	0	0	0.050721176	0	0	0.106212355	0.054209799	0	0.082923183	0.178353631	0.102662261	0.040798517	0.045775907	0	0	0.046848306	0	0.024897508	0	0.161145318	0.046601804	0.031727098
ENSG00000176973	26.58772818	23.51188732	32.61977096	29.82079636	6.16366823	46.46696621	28.10853049	38.20234387	48.4893353	20.56338542	35.31230238	53.16127678	24.50461568	27.20216603	29.09602998	28.3008212	30.35799687	45.97336076	20.11513689	32.542111	24.13191349	32.86006385	34.89316346	37.93111234	15.05194291	29.71859124	41.96382006	26.20761144	69.38826846	38.91990999	36.21125496	47.54669432	20.79081356	19.31281718	29.5164885	16.47549421	20.59825411	20.79924725	38.29388522	20.16117893	36.62324529	22.55903877	43.37619789	15.79076297	33.72550239	53.0527642	31.12322511	28.30920036	39.68511588
ENSG00000255521	0.10169285	0.874018028	0.171824424	1.098602225	0	0.588053641	0.33096099	0.351306083	1.121703997	0.574334622	0.183327095	0.308222457	0	0.230879772	1.263036017	1.781080868	0.117611626	0.192717194	0.229530142	0.250530128	0	0.308718835	0.534767003	0.666464789	0	0.754809056	0.643877705	0.148467166	0.244562026	0	2.109809527	0.595300249	0.249695273	0.127442147	1.152811782	1.072195389	0	0.965397337	0.239783705	1.040276975	0	0.409468193	0.385475892	0	0.760912157	0.426668022	0.883954193	1.825941094	0.671286852
ENSG00000211682	0	0	0	7.621160577	0	0	0	0	3.242258696	23.90544792	0	0	8.436299802	0	0	0	0	0	0	23.89699524	0	0	0	0	0	0	0	7.724534532	0	0	0	0	0	2.210210946	0	0	0	12.55706107	0	0	0	0	0	0	0	0	0	0	0
ENSG00000231630	0	0	0	0	0	0	0	0	0	0	0	0	0	0	0.29784882	0	0	0	0	0	0	0	0	0	0	0	0.496927866	0	0.173017657	0	0	0	0	0	0	0	0	0	0.135709752	0	0	0	0	0	0	0	0	0	0
ENSG00000249514	0	0.384999233	0	0	0.554114458	0	0	0	0	0	0	0.168096165	0	0	0	0	0	0	0	0	0	0	0	0	0	0	0	0	0.233410612	0	0	0	0	0	0	0	0	0	0	0	0	0	0	0	0	0	0	0.139414622	0.284745716
ENSG00000272374	0.028973274	0.239438622	0.342681051	0.125200948	2.253780256	0.335084309	0.314313261	0.200180983	0.426112384	0.850894063	0.278568841	0.702524408	0.069296056	0.493349055	0.344857346	1.141756017	0.083771717	0.150994216	0.408720946	0.1427569	0	0.879569739	0.180062146	0.067017264	0.19487892	0.752683332	0.283508952	0.084599455	0.0870976	0.220823407	0.135733406	0.756707185	0.569124735	0.108928491	0.218964798	0.305478808	0	0.584483403	0.35524679	0.327045456	0	0.233322875	0.517750199	0	0.23346746	0.688850398	0.34179246	0.447396278	0.425013554
ENSG00000159479	47.43708199	22.81974744	49.64156313	25.15490316	21.27664269	33.52993133	71.91743143	34.0999199	38.35793479	36.66710254	43.45828445	41.65266303	55.36321745	50.68818527	51.34240629	42.18111951	38.65212147	41.57438708	43.25560886	51.00928685	36.51915311	27.88246373	28.50539693	42.29548976	50.31935766	40.76271974	36.87061421	39.99389181	59.8133685	48.15459833	69.85054208	21.89547237	26.96108722	86.512103	41.53511784	44.54931469	70.02807311	47.67720428	54.81760537	40.42376024	41.4008929	24.14388413	32.46204743	24.76915806	54.0026406	49.83721291	42.6345379	40.61203618	51.13481256
ENSG00000112511	12.39357573	12.22254795	26.36439372	26.40702469	10.53526293	49.84971273	17.46736512	31.76107886	20.76452107	18.38113557	31.9356207	41.29500119	19.04970923	33.82786724	21.33764594	43.39296121	32.18120324	20.93331569	27.41164996	26.38843038	16.91112959	27.49741035	35.41786355	11.73953544	19.3640759	33.25420865	22.29044842	22.35446497	21.1775344	29.6279372	33.36162338	51.85071789	85.81379391	23.06093289	19.41066073	11.74758159	20.59582695	26.15472398	26.66504151	12.94576435	16.94393306	15.18285133	24.96745057	28.40325366	18.77213979	59.99348686	13.15182109	22.10528159	36.81391525
ENSG00000196381	0.068263821	0.067696852	0.115341361	0.81121007	1.120484696	0.256584533	0	0.117911414	0.188242833	0.462643449	0.430719837	1.064066847	0.244902261	0.154983712	0.211960979	0.199265706	0.059212267	0.161707682	0.134818022	0.126130872	0.040030821	0.120887138	0.326341338	0.0657913	0.13118671	0.162862746	0.373279793	0.149493342	0.71823614	0.480259563	0.274115112	0.292022618	0.377131678	0.085548668	0.241829123	0.359868732	0.211095354	0.445532072	0.35411353	0.120398525	0	0.045810929	0.462071698	0.115730929	0.176808792	0.525087528	0.190727981	0.232884475	0.901235542
ENSG00000211950	0	12.41177576	3.172062821	29.20517739	3.215481709	56.97281157	0	0	112.3746353	37.32196857	1.985523134	38.62776246	91.95772047	0.681966041	14.14564486	0	22.407161	1.850038173	0	89.54105274	27.83096592	3.647539325	16.51378483	3.47397275	0.865880164	0.31850476	26.62614469	9.647837128	5.417852173	8.276930807	1.608230918	4.86936217	11.06314094	16.93957294	131.9492658	40.30752673	48.92053497	58.4570402	13.45705822	26.91296644	8.361121044	12.69949161	87.34747054	0	45.64276675	26.88596809	4.102997669	1.941628456	14.10010902
ENSG00000202534	0	0	0	0	0	0	0	0	0	0	0	0	0	0	0	0	0	0	0	0	0	0	0	0	0	0	0	0	0	0	0	0	0	0	0	0	0	0	0	0	0	0	0	0	0	0	0	0	0
ENSG00000231062	0	0	0	0	0	0	0	0	0	0	0	0.268615982	0	0	0	0	0	0	0	0	0	0	0	0	0	0	0	0	0	0	0	0	0	0	0	0	0	0	0	0	0	0	0	0	0	0	0	0	0
ENSG00000154511	6.63007115	9.888912684	20.34660227	10.35550774	29.35856512	9.700316746	17.76474961	8.913286565	27.7181126	21.70000085	21.38468154	21.75537435	9.266010297	11.96959614	13.16629578	6.062551117	12.70289273	13.75670946	8.113381851	14.56268173	6.745381189	10.18502488	11.53263472	8.17603027	10.55387745	15.30971286	13.5178527	21.98322725	19.90688207	31.2604733	15.85097315	7.265972646	11.81726705	17.06817706	14.16794243	26.33839885	19.76142074	24.40860842	20.51149062	23.52811538	3.292491821	9.0595224	20.33043718	6.906676587	18.82759094	16.33858313	29.43554798	9.695788558	20.09599108
ENSG00000253946	0.255600663	0	0	0	0	0	0	0	0	0	0	0	0	0	0	0	0	0	0	0	0	0	0	0.098537115	0.24560162	0	0	0	0	0	0	0	0.313799236	0	0	0	0	0	0	0.090161794	0	0	0	0.866664122	0.147116955	0	0	0	0
ENSG00000144504	2.022267366	4.28118342	3.112474362	3.509439196	5.834206771	4.099139169	2.742292144	4.60784286	5.487572987	4.03388378	2.669597324	4.47589542	5.171157019	5.66583828	5.366261502	10.23623607	2.208202604	3.389006664	3.490100103	2.71627747	6.913455743	7.401863805	2.977424689	3.748754702	6.573657791	3.615668697	4.005947817	3.674824305	2.302339341	4.26315971	5.406445102	6.665019905	4.067441798	3.774517255	3.241590482	4.072570872	3.171126625	3.280496191	5.351708204	3.34664679	3.996079114	3.400009523	3.069729464	4.084957948	3.919089538	6.288331481	3.833574627	8.220130023	4.536529942
ENSG00000142507	273.8521033	82.46534677	130.2997533	195.818563	27.86721206	117.2901416	173.7930708	192.6843022	151.0964204	215.9139616	251.3011859	129.0219326	256.1186045	114.8832551	152.0883337	179.8127009	112.6565867	191.6667656	210.4785853	224.4319135	279.8835326	136.6186736	157.4514808	295.3553398	300.7420672	197.3074298	114.7865621	216.7101803	291.1059117	183.6470171	453.9122089	121.818405	171.1386916	317.8704623	116.867754	104.357165	219.0056952	128.1866651	199.2650277	125.2911452	220.5267884	157.0012655	139.2915007	102.6260799	134.263322	199.7256192	104.6017113	150.0247678	198.4827092
ENSG00000259677	0.165489437	0.054704985	0.349522204	0	4.487881441	0.287089995	0.359058661	0	0.152116695	1.121569272	0.397782115	0.2149648	0	0	0.171283034	0.241536212	0.382789583	0	0	0.203849582	0	0.334928209	0	0.191394477	0.159015526	0.175476483	0.476278049	0	0	0.485114734	0.443018034	0.149039906	0	0.207392448	0.469005866	0.317242311	0	0.392758836	0.312168812	0.350253189	0	0.222115454	0.268843968	0	0.190502652	0	0.102749942	0.356572518	0.606897705
ENSG00000164116	0.578093694	2.002984217	7.606151136	8.974623711	12.13228128	7.540120472	2.253052621	0.739655887	6.927614834	10.23008893	9.701095861	10.40167173	3.226160434	4.42355392	12.97494236	6.343697699	0.656205971	5.335686018	4.228553472	6.59346982	7.985378242	2.004138142	7.441326768	1.180343395	6.912624995	0.65838679	5.410274132	2.9696008	14.43041074	16.92109808	10.63235599	0.472424966	4.600048631	4.856637649	6.624185923	3.098862069	4.811248493	2.261258252	25.62626588	3.217396879	4.401083165	0.287371017	19.59430824	2.613519903	3.955853974	5.584595536	7.431176579	4.044329686	30.38719759
ENSG00000273305	0.246417405	0.081456924	4.475837624	1.064832815	2.46199358	0	1.06929246	2.553805896	0	5.288464028	1.036536029	0.320087308	0	5.874300299	0.637610497	0	0	2.801900283	3.05902746	1.517682514	0.289004952	0.748073185	5.772300837	0	1.657443268	6.009631725	1.702052332	1.798793803	0.592611375	0.72234649	1.978990741	4.993283063	4.235350164	0	0.232786677	0	0	3.801372448	2.788957292	2.694595891	0	3.141980483	2.268449234	3.342105957	1.276481841	4.480156172	0.917981514	1.681323643	0.361473603
ENSG00000138669	0.579148335	0.071792273	0.58101576	0.156415532	0.309983499	1.00470275	0.052356873	0.166726186	0.754161034	0.517889069	0.957056303	0.574668085	0.404005757	0.301326082	0.63688764	0.281760773	0.781441439	0.251519293	0.599129303	0.535045384	0.198111878	0.109886043	0.392228353	0.09302859	0.185497392	0.268668352	0.416696745	0.140921923	0.841482669	1.683564324	1.146642553	0.032598838	0.177754141	0.483861661	0.512917869	1.34152075	0.44773176	0.973605856	0.284497085	1.472601513	0	0.113358767	0.352818295	0.327285982	0.875023811	1.063083909	1.003840419	0.147317327	1.415936476
ENSG00000250927	0.382608843	0.042159007	0.269363186	0	0	0.29499881	0	0	0	0.432174937	0.076638806	0.055221674	0.610063002	0.144776882	0	0	0	0	0.359826436	0.157098954	0.149577976	0.387174241	0.121939733	0.049166763	0.735282536	0	0.073409798	0.186197458	0.07667828	0.299087266	0	0.114859266	0.31315089	0	0.060240767	0	0.525848412	0.605367958	0.421008661	1.529583658	0.273078572	0.171175753	0.276250138	0	0	0.08918302	0.791853889	0	0
ENSG00000174013	8.738540122	11.15853533	20.81236278	13.65840525	34.63131912	11.0501144	43.14141484	20.53924888	17.50797994	18.17776767	13.74235364	14.80377017	7.559636118	13.08573694	21.64898895	20.26188114	6.689850068	17.00076205	10.64286637	13.13069655	4.167358555	25.8072105	10.38952648	9.9471536	16.11846938	13.70170062	17.90786335	14.2055948	16.68065661	9.241175918	20.43450337	15.07939177	15.06519885	12.29744209	18.40335277	27.72154198	8.730702714	24.8822844	32.74358834	23.31895394	3.605039273	11.6870417	13.71506122	18.28217525	25.81422505	13.57921911	18.59849596	13.95447982	12.62172551
ENSG00000235110	0.30558198	0	0	0	0	0	0	0	0	0	0	0	0	0	0	0	0	0	0.172431678	0.376415317	0.358394755	0	0	0	0.293627679	0	0	0	0	0	0	0	0	0.765914684	0.144339264	0	0	0	0.288215265	0.107792442	0	0	0	0	0	0.213686047	0	0	0.224131529
ENSG00000277670	0	0	0	0	0	0	0	0	0	0	0	0	0	0	0	0	0	0	0	0	0	0	0	0	0	0	0	0	0	0	0	0	0	0	0	0	0	0	0	0	0	0	0	0	0	0	0	0	0
ENSG00000227863	0	0	0	0	0.656514149	0	0	0	0	0	0	0	0	0	0	0	0	0	0	0	0	0	0	0	0	0	0	0	0	0	0.123133925	0	0	0	0	0	0	0	0	0	0	0	0	0	0	0	0	0.066071311	0
ENSG00000196704	20.03875228	22.92289453	37.57083341	31.07964986	20.61479355	25.56409005	50.05647529	86.89618487	43.78664983	64.46264196	39.55784545	21.23468618	26.06564391	47.85648952	35.34035619	28.09259884	14.95908805	45.2760556	39.36074271	23.42064318	11.92279162	45.224965	26.93241861	25.54730212	26.34872929	17.45820276	38.34646353	46.23600127	47.52204621	30.62457712	35.66468642	51.75295775	52.8715224	45.70951209	163.4675389	121.7572075	23.73580401	36.50308452	37.73075685	53.15891446	18.12868454	21.62647621	38.72497243	29.99924748	68.15718346	30.38114594	48.96671114	18.95813888	28.98689764
ENSG00000251332	0.173880451	0	0	0.375691014	7.693606094	0.10054889	0.188632226	0	0	0	0	0.150576283	0	0.197385946	0	0	0	0.082379815	0	0.428371234	0	0.439888105	0	0	0	0	0	0	0	0.305827261	0.11637023	0	0.213471874	0.217908121	0.164262148	0.166663918	0	0	0.245997817	0.122670835	0.18615497	0	0	0	0	0.121590371	0	0.062442042	0
ENSG00000259235	0	0	0	0	0	0.085908197	0	0	0	0	0	0.064325608	0	0	0	0	0	0	0	0	0	0	0	0	0	0	0	0	0	0	0	0	0	0	0	0	0	0.176292474	0.070059547	0	0	0	0	0	0	0	0	0	0
ENSG00000258507	0	0	0	0	0.156769037	0	0	0.151774229	0	0	0	0	0	0	0	0	0	0	0	0	0	0	0	0	0	0	0	0	0	0	0	0	0	0	0	0	0	0	0	0	0	0	0	0	0	0	0	0	0
ENSG00000178821	19.74972121	7.629457825	10.10912939	7.19563781	1.215992706	6.986697039	30.58350849	23.43797818	16.87235626	8.923300824	7.400020034	28.2028244	9.632412572	6.330219287	8.016131975	5.99112846	1.746687597	9.503653774	3.758448076	8.300028575	52.68447864	22.92440709	7.108918164	9.196220462	27.01448334	2.956459489	15.6921964	34.3743402	17.36873676	12.07832213	5.857204245	12.10187203	8.367454654	11.74434549	3.475370735	13.65933143	10.69774925	6.984898047	7.70659411	12.53989915	22.22181162	8.108189481	5.200573483	15.23132292	11.67946183	1.949717612	10.05028507	11.15299483	8.918578801
ENSG00000244019	1.560926805	0.046907953	0	0	0.202538388	0	0.153941242	0	0.260871389	0	0	0.184326139	0	0.161085082	0.07343514	0.207110361	0	0.067229504	0.080071722	0.699180634	0.665707958	0.071797829	0	0.109410176	1.772566175	0	0	0	0	0	0	0	0.696850717	0.355666129	0.067026509	0	0.292540956	0.168389708	0.267675786	0.150166022	1.063437013	0	0	0	0.490051649	0.29768677	0.088105122	0.152875344	0.208158937
ENSG00000222054	0	0	0	0	0	0	0	0	0	0	0	0	0	0	0	0	0	0	0	0	0	0	0	0	0	0	0	0	0	0	0	0	1.416495616	0	0	0	0	0	0	0	0	0	0	0	0	0	0	0	0
ENSG00000106069	2.721571595	1.531329032	8.693082796	13.21191815	11.7857962	11.29109329	15.74229712	11.44229618	3.736505448	14.29804425	3.089938628	5.200037509	7.56180531	10.34646762	3.985544116	12.28848335	6.891235892	8.120516813	7.47596467	2.211175153	1.507678648	3.691593799	12.83355068	2.218943064	2.904434994	2.535832713	12.01232215	11.22690322	9.191035525	7.04100804	2.201209495	7.73905788	7.848395596	2.481822235	1.920064258	23.91048751	8.92935986	9.221469022	25.02454721	34.28701628	6.149749933	2.028480843	4.220614909	9.228021691	18.17765224	11.73461139	7.039566216	4.24207568	2.497321432
ENSG00000243911	0	0	0	0	22.93621705	0	0	0.352467425	0	0	0	0	0	0	0	0	0	0	0	0	0	0.258116161	0	0	0	0	0	0	0	0	0.341416791	0	0	0	0	0	0	0	0	0.179951019	0	0	0	0	0	0	0	0	0
ENSG00000232301	0	0	0	0	0	0	0.354309208	0	0	0	0.098130112	0.070707117	0	0	0	0.238341289	0	0	0	0	0	0.082624485	0	0.062954268	0	0	0	0	0	0	0	0	0	0	0	0	0	0	0.077009899	0.057603368	0	0	0	0	0	0.114192015	0	0.058642658	0
ENSG00000267871	1.672833605	1.880131756	1.625230886	3.252934393	9.789355425	1.547744435	1.633279031	2.311574985	1.845187876	4.912817888	1.206282347	4.418332524	1.600382076	4.557529152	2.337386775	2.685699402	0.773878126	1.664340158	2.548624319	0.824237333	0.196194419	3.724147536	1.279541052	3.031017688	0.321478543	2.128544004	1.829475626	0.488452951	1.206903655	1.471120291	0.895640796	10.77186927	5.339689435	2.096406046	1.18522485	2.886131269	0	3.771655652	1.656651969	2.301324815	0.35818436	2.918801724	1.177619151	3.970449049	4.140206007	5.38095055	1.038637621	3.604378029	2.331210861
ENSG00000227851	0	0	0	0	0	0	0	0	0	0	0	0	0	0	0	0	0	0	0	0	0	0	0	0	0	0	0	0	0	0	0	0	0	0	0	0	0	0	0	0	0	0	0	0	0	0	0	0	0
ENSG00000225715	0.476048021	0.209819633	0.067029194	0	7.021157233	0.183521111	0	0	0.145859967	0.179239648	0	0.068707687	0	0	0.082118987	0.231601561	0	0	0	0	0.558321906	0	0.07585968	0.06117407	0.457425125	0.084129471	0	0	0	0.093032286	0	0.071454865	0.389627329	1.193173004	0.074952523	0.608387568	0.327134488	0	0	0.167923444	1.019306135	0.1064898	0.085928706	0	0	0.221925869	0	0.113968765	0.232774133
ENSG00000271934	0	0	0	0	0	0	0	0	0	0	0	0	0	0	0	0	0	0	0	0	0	0	0	0	0	0	0	0	0	0	0	0	0	0	0	0	0	0	0	0	0	0	0	0	0	0	0	0	0
ENSG00000271919	0	0	0	0	0.475382368	0	0	0	0	0	0	0	0	0	0	0	0	0	0	0	0	0	0	0	0.213355364	0	0	0	0	0	0	0	0	0	0.209759218	0	0	0	0	0	0	0.149009108	0	0.752875488	0.127801239	0	0	0	0.162858161
ENSG00000176928	0.400106619	0.448218409	0.403744085	0.768428146	2.220847648	0.55271113	0.144683702	0.107504469	1.38937265	0.627693762	1.122011993	1.347432707	0.637962895	0.403727826	0.667183501	0.519081064	6.156991929	0.600272074	0.338654078	0.876178828	0.104279064	0.23618047	1.115768321	0.119969027	0.234944438	0.094278326	6.525197924	0.19471279	0.801849926	1.915687864	0.75869032	0.270252231	0.354761505	0.194995204	0.88194045	0.362195444	0.50407219	1.477123977	0.534604548	1.544649776	0	1.357447759	0.806467363	0.075368882	0.140733234	0.668374868	1.062686739	0.694462537	1.239059139
ENSG00000233714	0.415207803	0.18300412	0.058462682	0	0.098771523	0	0	0	0	0	0	0	0	0	0	0.202002258	0	0	1.015259165	0	0	0.14005406	0	0	0	0.073377498	0	0	0	0	0	0	0	0	0.065373389	0	0	0	0	0	0	0	0	0	1.035591209	0.774252584	0	0	0.101512486
ENSG00000129455	1.91967747	73.02021378	0.055923553	17.30595981	0.236204286	0.306229328	0.071811732	0.914714391	3.042333897	0.14954257	0.079556423	0.286619734	5.541269307	9.092453937	0.205539641	0	7.579233735	0.062723505	7.657260913	70.12425609	0.155272366	0.334928209	10.18984643	19.70087152	0.190818631	4.42200737	2.933872779	0.67650079	0.0397987	0.038809179	6.512365106	0.208655868	0.325072452	0.165913958	25.57645321	1.205520782	19.92415666	13.19669689	6.243376243	0.046700425	0.637817833	5.863847983	5.520262805	0.448899486	0.266703713	0.509180051	4.027797711	2.068120605	1.942072657
ENSG00000253049	0	0	0	0	0	0	0	0	0	0	0	0	0	0	0	0	0	0	0	0	0	0	0	0	0	0	0	0	0	0	0	0	0	0	0	0	0	0	0	0	0	0	0	0	0	0	0	0	0
ENSG00000240250	0.436237173	1.874660576	2.948337118	0	3.113222573	1.261302333	4.732469278	0.60280648	4.009860578	3.449254853	1.310713151	1.511083544	1.043358633	1.980834225	0.451509342	0.636699698	0.252262393	1.860095461	1.230784418	0	1.534892024	2.869376121	1.04273553	0.168174653	1.676686678	2.081535524	1.506586958	0.636887417	0.524555299	1.790296213	1.751721486	2.750128575	2.677827401	0.546695287	1.030266124	4.18132092	1.798661705	7.247302623	2.88011579	1.23104301	1.401095712	0.585505755	0.708684099	7.395738006	1.506519204	2.745450419	2.70853203	4.386387961	0.639923234
ENSG00000277889	1.299527579	0	0	0	0	0	0	0	0	0	0	0	0	0	0	0	0	0	0	0	0	0	0	0	0	0	0	0	0	0	0	0	0	0	0	0	0	0	0	0	0	0	0	0	0	0	0	0	0
ENSG00000216902	0	0	0	0	0.480131874	0	0	0	0	0	0	0	0	0	0	0	0	0	0	0	0	0	0	0	0	0	0	0	0	0	0	0	0	0	0.158891179	0	0	0	0.158636195	0	0	0	0	0	0	0	0	0	0
ENSG00000265875	0	0	0	0	2.517262824	0	0	0	0	0	0	0	0	0	0	0	0	0	0	0	0	0	0	0	0	0	0	0	0	0	0	0	0	0	0	0	0	0	0	0	0	0	0	0	0	0	0	0	0
ENSG00000237666	0.465868377	0	0	0	0.332468675	0	0	0	0	0	0	0	0	0	0	0	0	0	0	0.286927902	0	0	0	0	0.671465561	0	0	0	0	0.136564374	0	0	0	0	0	0	0	0	0	0.082166314	0	0	0	0	0	0	0	0	0
ENSG00000161896	0.218736924	0.043384038	0.388066254	0.283565507	1.311260223	0.101190237	0.094917704	0.030225768	0.482547361	1.087124669	0.841234465	0.170478818	1.150948059	0.397289926	0.158476259	0.574654192	0.151786514	0.518157941	0.419653	0.053887948	1.128778377	0.132808174	0.585587267	0.084325703	0.37832397	0.162356165	0.402895449	0.255477164	0.341927524	0.153888983	0.029278123	0.098497315	0.268541869	0.219298039	0.020663736	0.419317442	0.270564101	1.142090365	2.186840981	0.354928196	0.281013527	0.088074838	1.231868084	1.038338554	0.276978165	0.061182965	0.651890487	0.062840326	0.930519132
ENSG00000254672	0	0	0	0	2.589745496	0.042825262	0	0	0	0.250957012	0	0	0	0	0.038325478	0	0	0	0	0	0	0.074941945	0	0	0	0	0	0	0	0	0	0	0	0	0	0.141969265	0	0.087881851	0	0.026123663	0	0	0	0	0	0	0	0	0
ENSG00000143033	5.411216126	8.688251435	8.869429065	8.938000135	39.63123379	13.47089676	15.18570824	10.9851254	15.49798559	9.368934362	14.97788673	11.28978106	6.745898894	15.36864544	14.12057452	12.25838176	5.726685038	8.562119337	6.566585839	10.19130615	4.263617818	8.55194885	6.602038804	11.09090346	4.757871561	10.19064307	10.25804098	7.869639174	13.13909379	18.17746008	13.77280766	5.823553338	5.95076784	9.556759125	10.7961568	21.48748907	6.633040653	22.66037027	15.72487656	22.66213411	1.543363003	8.720954138	8.92649328	9.350996411	13.16770191	11.33718575	15.70907324	11.17912272	12.32044452
ENSG00000256150	0	0	0	0	0	0.324498691	0	0	0	0	0	0	0	0	0	0	0	0	0.316647264	0	0	0	0	0	0	0	0.323003113	0	0.337384431	0	0	0	0	0	0	0	0	0	0.264634016	0	0	0	0	0	0.322988587	0.392405287	0	0	0
ENSG00000106410	0	0	0	0	0.127318206	0	0	0	0	0	0	0	0	0	0	0	0	0	0	0	0	0	0	0	0.057141417	0	0	0	0	0.139458802	0.039799067	0	0	0	0	0	0	0	0	0	0	0	0	0	0	0	0	0	0
ENSG00000259956	30.05976947	28.71627015	35.52488731	23.33628977	19.58165901	41.42989764	17.02092685	45.09534371	46.73471069	34.1429263	46.90687306	33.46847541	54.42118409	38.23836272	53.41203898	52.09413458	27.21881209	45.18174957	40.61629353	50.10285679	53.24210156	38.57330507	28.71402545	30.4724063	82.32876219	38.70393968	43.8712254	30.72288894	35.17312706	40.00959846	46.2817425	35.81118552	35.60328989	26.20902153	47.64443275	42.10466131	29.58623812	40.52382883	66.85465757	67.17470451	37.37619547	34.75643626	49.96071719	32.20960278	61.54535123	69.01393273	53.72873509	39.68083164	37.45497381
ENSG00000150773	0.69861426	1.352632714	1.075013885	0.646905304	1.175197478	0.288559871	2.977400336	1.551483534	1.788877575	1.183677191	0.719673704	1.27478587	0.119349431	2.265869384	1.265375918	3.058937998	0.519411734	1.489429713	0.81657621	0.55321184	0.46820204	1.792624041	0.644102036	1.096534083	0.479489016	2.03713018	1.12019673	0.801386633	1.710105401	0.555862267	0.73472231	0.696583843	1.531578728	0.687899122	1.697065687	2.05668934	0.617244862	1.243524642	1.50608203	0.985730074	0.641083406	1.138588596	1.405146214	1.353593439	1.235033158	1.046837063	1.177346542	1.34399302	0.915007454
ENSG00000227958	0	0	0	0	0	0	0	0	0	0	0	0.202863683	0	0	0	0.341908946	0	0	0	0	0	0	0	0	0	0	0	0	0	0	0	0	0	0	0	0	0	0	0	0	0	0	0	0	0	0	0	0	0
ENSG00000267083	0.095111803	0.031440615	0.040176204	0.205501248	0.950276413	0	0	0	0	0	0	0.041182265	0	0	0.098441559	0	0	0	0	0.234317085	0.223099354	0	0	0.110000216	0.182782099	0	0	0	0	0	0.063653978	0	0	0	0.044925318	0.091164393	0	0	0.089706446	0.03355019	0.101825908	0.063828247	0.103008526	0	0.218975313	0.066509371	0	0.170777541	0.139521013
ENSG00000274335	0	0	0	0	12.06906833	0	0	0	0	0	0	0	0	0	0	0	0	0	0	0	0	0	0	0	0	0	0	0	0	0	0	0	0	0	0	0	0	0	0	0	0	0	0	0	0	0	0	0	0
ENSG00000259847	0	0.091707682	0.117188119	0	0.395973927	0.240639479	0	0	0.637522777	0.470050942	0.583488259	0.540551936	0	0	0.215354737	0.607368588	0	0.131437457	0	0.170867177	0	0.070184394	0	0	0.133287171	0.147084782	0.159686932	0	1.417772777	0	0.092834678	0.062462792	0.340595575	0	0.851763836	0	1.429835007	0	0.19624545	0.097861003	0.445516951	0.093088836	0.901382472	0.940671396	0	0.581994358	0.43062616	0.149439943	0.712184229
ENSG00000226668	0	0	0	0.055168691	0.054666514	0	0	0	0	0	0	0	0	0	0	0	0	0	0	0	0	0	0	0	0	0	0	0	0	0	0	0	0	0	0	0	0	0	0	0	0	0	0	0	0	0.017855049	0	0.110032305	0
ENSG00000268140	0.469857736	0.038829609	0.148854556	0	0.251486771	0.067925511	0.509719812	0	0.215944918	0.398045042	0.282345821	0.254303427	0.280942429	0.266687006	0.12157673	0	0	0.222605779	0.198846046	0.434077416	0.137765443	0.297165133	0	0.090567891	0.451477003	0.06227662	0	0.171492996	0.141245623	0.068866906	0.157227143	0.052894277	0.144210305	0.441621597	0.166450226	0	0.484320897	0.139390148	0.553943706	0.331479707	0	0	0.190825499	0	0.202828228	0.164280044	0.072931928	0.08436508	0.258465664
ENSG00000278987	0.113157764	0.467574687	0.310693523	0.611229652	6.460436211	0.327175582	0.491031643	0.351821289	0.312041396	0.766902546	0.407991005	0.391967592	0.135321033	0.642273242	0.497756976	1.403832377	0.098153424	0.134027654	0.031925939	0.557550093	0.265428929	0.629793969	0.135240218	0.479860397	0.271827641	0.299966673	0.455934733	0.413013609	0.102050286	0.132683993	0.719447482	0.636937268	0.069461517	0.212715077	0.694839427	0.325384185	0.116640986	0.402838806	0.880496313	1.097684719	0	0.531570532	0.306381913	1.534734266	0.390783625	0.19782118	0.245902931	0.365723783	0.456480529
ENSG00000250006	0	0	0	0	0	0	0	0	0	0	0	0	0	0	0	0	0	0	0	0	0	0	0	0	0	0	0	0	0	0	0	0	0	0	0	0	0	0	0	0	0	0	0	0	0	0	0	0	0
ENSG00000236313	0.129002215	0	0	0	0	0	0	0	0	0	0	0	0	0	0	0	0	0	0	0	0	0	0	0	0	0	0	0	0	0	0	0	0	0	0	0	0	0	0	0	0	0	0	0	0	0	0	0	0
ENSG00000273085	0	0	0	0	0	0	0	0	0	0	0	0	0	0	0	0	0	0	0	0	0	0	0	0	0	0	0	0	0	0	0	0	0	0	0	0	0	0	0	0	0	0	0	0	0	0	0	0	0
ENSG00000260729	0.028224765	0.009330114	0.059612155	0.060983224	0.12085624	0.114249653	0	0	0.051887999	0.127524871	0.05088228	0.061104916	0.135011657	0.160201213	0.073032204	0.823895814	0.016321504	0.040116371	0.031852948	0.034767213	1.291007718	0.071403876	0.067465513	0	0.189844325	0.134676395	0.048738467	0.082413872	0.016969496	0.082737904	0.132226805	0.114386594	0.381164915	0	0.199976209	0.054106713	0.058187159	0.066986304	0.09317247	0.119473653	0.513692384	0.132588809	0.045852218	0.191403188	0.03249085	0.27631648	0.070097354	0.212851131	0.062105033
ENSG00000205362	2.953471771	18.54996305	1.871365291	1.27627091	0.843102381	0.34157757	145.1430213	22.8547299	7.329986765	2.001652338	39.75537229	29.02916207	11.30221983	3.688000564	4.738147673	2.155335101	0.512370267	2.798548727	5.499663005	16.37136473	29.09685263	13.59864616	14.96649782	3.415796173	19.01414839	0.313170948	1.360013107	12.07343515	0.177570753	51.60042407	4.546234112	23.93908914	11.2404688	3.331179177	0.139504935	43.87886176	11.56866506	38.55238049	0.835686366	4.479833251	2.529569929	38.84788661	1.279474322	9.012892202	18.18935727	6.402402053	63.08158138	7.424328906	61.0881742
ENSG00000245667	0	0	0.279368104	0	0.786644632	0.127481629	0.239158715	0	0.202641168	0	0.264951301	0.095454608	0	0.500514362	0.114086735	0.32176074	0	0.104445836	0.373191418	0.543113528	0.258556216	0	0	0	0	0.116879872	0	0	0.132543884	0	0	0.099271223	0	0	0	0	0	0	0.415853453	0.233293642	0	0.443834273	0	0	0	0.30831844	0.136877601	0.079167589	0.485084666
ENSG00000203818	0	0	0	0	0	0	0	0	0	0	0	0	0	0	0	0	0	0	0	0	0	0	0	0	0	0	0	0	0	0	0	0	0	0	0	0	0	0	0	0	0	0	0	0	0	0	0	0	0
ENSG00000258517	0	0.113203658	0	0	0.122197224	0	0	0	0	0	0	0.074139501	0	0	0	0	0	0	0	0	0	0	0	0	0	0	0.098558509	0	0	0	0	0.077103862	0	0	0	0	0	0	0.080748243	0.120799297	0	0	0	0	0	0	0.1063127	0	0.251176526
ENSG00000254768	0	0	0	0	0	0	0	0	0	0	0	0	0	0	0	0	0	0	0.054809125	0	0	0	0	0	0	0	0	0	0	0	0	0	0	0	0	0	0	0	0	0.0342629	0	0	0	0	0	0	0	0	0
ENSG00000202050	0	0	0	0	2.541467274	0	0	0	0	0	0	0	0	0	0	0	0	0	0	0	0	0	0	0	0	0	0	0	0	0	0	0	0	0	0	0	0	0	0	0	0	0	0	0	0	0	0	0	0
ENSG00000259799	0	0	0.335145969	0	0.113244471	0.825844998	0.172145091	0	0.145859967	0.179239648	0.095355224	0.618369182	0	0.720534815	0.492713922	0.231601561	0.275283768	0.075179522	13.69967468	0.195465023	0.186107302	1.686049267	0.30343872	0.183522211	0.762375209	0.336517882	0.091337641	0	0	0.651226	0.31859716	0.357274324	0.389627329	0	0	0	0.981403463	0.188302116	0.074832241	0.167923444	0	0.1064898	0.257786118	0	0	0.776740543	0.197047446	0.911750123	0.349161199
ENSG00000230533	0.708155564	0.234091312	0	7.140284288	0	1.228503649	0.768234497	0.326184004	1.735817275	0.533263657	1.276629597	0.306622832	0.564570732	0	1.09942093	0	0.819008686	0.11183493	0	0.581536474	0	0	0.112846713	3.367030185	0.226817557	2.252675156	1.902198065	0.344625505	0.567683172	0.415176587	0.789893532	0.106294235	0	1.479108664	0.891978014	0.226255033	2.919816038	0	0.111318324	0.333064218	0	0.316822426	0.383475335	0	0.40759554	0.660261286	1.025927715	0.084768355	1.211938745
ENSG00000196296	0.269141312	0.889686477	0.522965073	0.755968621	2.439335786	0.622539455	0.788332194	1.301678262	1.509095774	1.003226232	0.760139334	0.932279579	0.901196186	1.222097418	0.974972755	1.335584149	0.71592584	0.293277169	0.683411361	0.729361093	2.619946134	1.865616569	0.450328992	0.404653072	0.801698944	0.656382275	0.278851608	0.314347746	0.161815075	0.725842477	6.970797503	2.981382964	1.090395906	0.843224145	1.690786425	1.805798287	1.276159695	0.60681968	0.71076762	0.740517861	1.037305654	2.059034953	1.180522171	1.368864523	0.588660254	2.126704913	1.102898654	1.836370493	1.816115252
ENSG00000270457	0	0.362218213	0.154286132	0	0.52132662	1.056060829	0.396239292	0	1.342947389	0	1.536403996	0.948897876	0	0.829254565	0.378038887	0	0	0	0.206101769	0.449916532	2.141885813	0	0	0	0.701926524	0.968235623	0.210238713	0	0	0.428278807	0	1.151311223	0.896834502	0	0.517571562	0.350092846	0	0.43342913	0	1.674928711	0	0.49023115	0.988942801	0	0.210229258	0.255411725	1.814235655	0.262330472	0.803690571
ENSG00000230481	0	0.230564512	0	0.753504577	0.746645753	0.201665853	0	0	1.602811502	0.393922164	0.209566001	1.057011476	2.502292314	0	0.902380958	0	0.201667393	0.330450104	0	3.866231896	0.818030966	0	1.500478754	0.134444708	0	0	1.003681989	3.564050773	0.41934788	0.408921572	0	0.157039223	0	1.311142087	4.282880307	0.334269441	0.718956586	4.552230239	0.164461818	1.968277807	0.373361663	0.46807381	1.510791713	0	0.401454741	0.243867693	0.216529538	0	0.511577049
ENSG00000252861	0	0	0	0	6.587229819	0	0	0	0	0	0	0	0	0	0	0	0	0	0	0	0	0	0	0	0	0	0	0	0	0	0	0	0	0	0	0	0	0	0	0	0	0	0	0	0	0	0	0	0
ENSG00000231952	0.539694514	0.669015061	0.740910673	1.457599017	10.97691657	1.404387778	0.731851806	1.491534285	0.744124947	1.371624061	1.216169908	0.350521839	0.322699992	2.450605839	1.605942243	1.378472242	0.390110695	0.511385079	1.065872757	0.332397351	0.158242056	1.024001819	1.161026184	0.676190761	0	0.786863398	1.320253161	0.196982666	1.0545568	1.0283372	1.444771382	1.761928588	1.32515874	0.338174352	1.01968197	0	0.556307391	0.960649481	2.036091225	1.618182493	0.144448119	0.814908829	1.169006047	0	0.232975374	1.792627432	0.670176668	1.162855076	0.395843225
ENSG00000280956	0	0	0	0	0	0	0	0	0	0	0	0	0	0	0	0	0	0	0	0	0	0	0	0	0	0	0	0	0	0	0	0	0	0	0	0	0	0	0	0	0	0	0	0	0	0	0	0	0
ENSG00000205331	0	0	0	0	0	0	0	0	0	0	0	0	0	0	0	0	0	0	0	0	0	0	0	0	0	0	0	0	0	0.081142509	0	0	0	0	0	0	0	0	0	0	0	0	0	0	0	0	0	0	0
ENSG00000279123	0.519446508	0.457895301	0.438839098	0	3.583480738	0.200251647	0.187838542	0.7177878	0.318314318	0.586739605	0.624289181	0.149942722	0.414124114	0	0.26881587	0.252715308	0	0.164066391	0.195406446	1.27970649	0	0.613252141	0.165550718	1.001264236	0	0.183598115	0.099664355	0.505579633	0.624610727	0.40605396	0.811164157	0	0	0.216991257	0.327142006	0.497888003	0	0.410937015	0.081654255	0.305386722	0	0.116197846	0.562573913	0.587095051	0.39863949	0.12107877	0.430022196	0.310896562	0.507989552
ENSG00000206791	0	0	0	0	0	0.854966611	2.405908034	0	0	0	0	0.640174615	0	0	0.765132597	0	0	0.350237535	0	0	0	0.374036593	0.353406174	0	0	0.391932504	0	0	0	0	0	0	0	0	0	0	0	0	0	0	0	0	0	0	0	0.516941097	0	0	0
ENSG00000109805	9.257252447	9.619895488	15.65203186	8.293297072	25.83506582	10.98191669	39.43567322	18.92795198	20.26988189	15.78394321	16.79406826	10.02612836	7.500266538	9.426472484	26.54991453	16.73338927	2.524264325	22.07179724	11.32491738	18.07803209	5.413865575	20.91868621	6.428387202	17.74719324	6.580935587	19.39241569	19.72544107	10.8780785	14.22348588	11.78127896	34.38561762	3.117935419	7.545911922	16.47440307	12.43048216	23.20458924	9.412910973	15.80796451	25.31796274	29.50406836	3.196145789	11.98710299	10.35188588	4.253188083	29.61571027	6.315484401	19.92221353	22.02728361	13.6900139
ENSG00000211978	0.418491932	0.138338707	0.353550595	1.808410984	5.37584942	12.34195022	0	0	3.077398084	8.508718752	2.514792012	3.986443282	11.01008618	1.425193438	5.414285749	0	5.082018306	1.784430561	1.180718611	23.19739138	0.981637159	1.058713745	1.400446837	0.322667299	0	3.32810482	1.927069419	3.054900662	0.503217456	1.962823548	0.840232509	1.507576536	6.679136954	1.048913669	10.47658414	1.604493316	9.49022693	9.932138703	0.789416725	6.200075094	0	2.808442858	14.73021921	1.418978885	6.744439647	0.585282462	0.519670891	1.502842365	0.306946229
ENSG00000212039	0	0	0	0	0	0	0	0	0	0	0	0	0	0	0	0	0	0	0	0	0	0	0	0	0	0	0	0	0	0	0	0	0	0	0	0	0	0	0	0	0	0	0	0	0	0	0	0	0
ENSG00000203780	5.216927353	4.739449778	2.912561086	6.542397008	4.556215956	2.932378834	2.928704835	3.075132467	3.319865952	3.502694423	1.644201338	3.77530872	1.657842603	2.526236793	1.397090519	2.236351243	2.151833992	2.523490421	0.720503526	1.168400262	1.668696146	2.805716567	2.912572334	4.809973972	2.629113087	8.587769294	2.897864807	2.183748434	2.259199528	1.497203984	2.954304514	5.174776508	2.956055567	1.28014582	2.843278764	3.217047029	3.835709869	2.684084174	1.944090317	1.338359112	2.265325553	5.312720732	2.587967454	3.587282613	2.204797979	5.739970955	4.213111968	3.22285078	4.013702909
ENSG00000111641	31.0547443	63.42211389	40.6664274	44.73183859	20.6397291	35.50446315	48.63387129	43.49479614	39.85204256	40.64147163	64.10385656	43.68061507	63.24974932	45.50868372	54.78305318	81.84681561	9.078001549	42.8408431	39.35695116	44.15824693	39.54194487	67.99485685	30.96379463	56.48863507	45.70894004	46.39086044	43.78563214	23.72680794	38.24458034	74.64916962	56.86822219	51.55918991	34.56859783	55.98383689	58.37526988	36.70873255	36.65344061	37.75780828	71.41109675	66.71126345	33.55714407	53.41793735	38.82496175	56.8015401	64.11395809	43.78161315	51.64610613	37.25859488	46.71384997
ENSG00000221923	0.165978919	0.23044052	1.037645804	2.868949935	5.875192608	3.148134654	0.252084475	3.394453699	2.56311927	3.824614551	1.795314007	12.07363472	0.952741575	3.655275633	1.030737916	2.325605995	0.518294419	1.006544441	8.522826329	1.308496158	0.739725232	0.655041766	4.205428937	0.524692254	1.052606674	0.158395954	10.77661367	1.357003467	19.57900184	5.196349716	0.799791095	0.31390954	13.20437483	0.832023481	1.019185015	1.39999484	6.501347129	4.411909959	3.741451075	2.61124944	1.990191345	0.512376574	4.925408478	3.601817875	0.802477694	1.578484296	1.710693973	0.48875715	3.554765823
ENSG00000163975	5.001160587	18.62776106	5.169513765	53.96468165	2.886769293	147.4066138	7.691376198	22.05346643	7.125397551	6.662555335	8.856754092	3.834106682	24.27459076	29.15423108	19.19016914	5.173934169	21.24780917	6.9967386	125.5715978	17.97393228	22.54765466	26.71079402	43.35876468	29.93514827	16.16914886	31.34993055	42.34177111	31.3104569	4.607530496	3.811696688	123.5454469	22.81830609	29.70624042	6.562427829	8.615298186	22.72729511	10.00697109	15.58723317	19.9706771	2.941951514	16.03110799	28.55741011	9.35919536	30.67297084	4.241606346	9.030978823	12.74023374	31.99981673	6.203473626
ENSG00000239893	4.497621473	3.003852752	5.389346525	0	0	0	1.991507518	0	0	0	0	0	3.512511442	0	0	0	0	0.260920454	2.382505807	0	0	0	0	13.62339723	0	1.849222059	0	3.216163076	0.607041132	0	0.614296382	1.405296715	0	0	0	0	1.513817881	4.574691395	0	0.453289257	0	0	0.546749343	0	1.267940327	0.192555754	14.81738191	0.461467581	0
ENSG00000127329	3.548634312	3.252557817	9.980048664	5.502832214	12.71700683	9.072217568	6.631054463	5.144104769	9.19256815	6.856391077	5.346397322	12.46489355	6.21322864	11.9308416	7.613732293	14.44759269	4.840516679	13.05580138	5.092224532	4.517605032	3.803489597	11.81672186	11.9928927	2.92590589	9.07923761	4.478439313	6.025156403	5.775783167	9.6162219	9.297496427	5.863484737	8.284115961	8.27552156	9.713559452	6.668589133	12.05121557	6.440648626	10.27568607	9.72059592	16.05429881	2.572144007	7.930538958	10.29313864	8.578079618	11.75658911	12.32425682	11.24312726	9.271024419	13.16953831
ENSG00000257815	1.408548349	3.259315655	1.574961124	3.401390459	2.483474061	1.772764662	1.88758825	2.46159465	0.685443952	4.679478061	1.443895682	2.152533438	2.57618551	4.13848117	1.929520626	1.934883377	1.197823107	2.159014605	1.496105193	2.245355258	0.485877453	1.59304444	1.544788194	2.906712636	0.398072424	3.86566448	1.669210718	0.967726921	5.479666594	1.408721095	1.608096	6.081528334	1.627543956	1.246024963	3.600538096	1.508923664	0.683250017	3.146288233	2.227188294	1.432120254	4.346531149	2.557756348	2.243373601	1.404693863	2.909064992	2.665195641	2.880860108	3.481248605	4.497071265
ENSG00000262358	0	0.205074968	0.131026917	0	1.106836669	0.179371136	0	0.214314364	0.570246504	1.051118941	1.118387403	0.268615982	0	0.704241314	0.3210481	0	0.179372505	0.146958966	0.350062302	1.146269758	0.363797691	0.313890005	0.14828852	0.239162948	0	0.657816363	0	0.905724317	0.745975626	0.363714162	1.868356208	0.698390512	0.380816661	0.388730568	0.293030466	0.59463006	0	0	0.292560218	0.984757081	0.3320855	0.208163478	0	0	0.714145619	0	0.770366396	0.668349494	0.682531188
ENSG00000250594	0	0	0	0	0	0	0	0	0	0	0	0	0	0	0	0	0	0	0	0	0	0	0	0	0	0	0	0	0	0	0	0	0	0	0	0	0	0	0	0	0	0	0	0	0	0	0	0	0
ENSG00000077044	11.15657261	9.263780542	14.54890912	21.83937122	29.42216772	19.11324191	15.94097719	19.8686151	23.15804261	25.61764005	17.49313105	19.54694664	19.40064032	25.04262219	30.46329508	34.17098401	14.16699505	16.14436963	17.20349673	18.56735677	21.32380934	34.42526225	10.56431639	8.246409923	27.03706603	26.0779317	15.49793464	16.8230575	8.006621821	22.47449033	36.70717942	54.65881046	15.34109257	14.91570052	10.03813032	20.85422576	14.01358302	17.33219701	42.37015116	30.98866672	18.17997326	11.18390296	16.31116973	27.88944837	28.59462156	26.66476455	19.94930445	35.88088055	21.59241538
ENSG00000263570	0	0	0	0	0	0	0	0	0	0	0	0	0	0	0	0	0	0	0	0	0	0	0	0	0	0	0	0	0	0	0	0	0	0	0	0	0	0	0	0	0	0	0	0	0	0	0	0	0
ENSG00000143183	35.02022029	17.67163027	61.72113946	46.62228605	35.97377746	51.44559479	103.3008038	52.97464211	53.71152232	70.72313748	35.31292201	41.70874045	32.09691785	59.35541022	58.87725478	66.95665831	64.84444561	123.2116707	89.83505166	38.26304836	13.87239296	43.91728144	60.45625239	52.46016139	32.99167794	67.43365776	84.75361051	87.86012474	110.751998	74.36228543	63.38759794	46.06440739	93.37100757	72.95200205	93.80842438	70.99035276	46.53570103	59.47588413	57.89627359	75.76472836	24.28482263	32.9971918	49.70840228	53.67419773	85.81871539	58.37731377	53.68621887	36.41822508	50.96632156
ENSG00000229941	0.8330305	0.275370572	0	0	1.070091484	0.096342391	0	0	0.153143123	0	0.100116551	0	0	0	0.086219395	0	0	0.631467405	0.094011333	0	0	0.168594092	0	0	0	0.176660535	0	0	0.100168117	0	0.11150184	0.075022786	0	0	0.078695091	0.958148842	0	0	0	0.293847142	0	0	0.811974089	0	0	0.116503594	0	0	0.610992832
ENSG00000279455	0	0	0	0	0	0	0	0	0	0	0	0.09090915	0	0	0	0.3064388	0	0	0	0	0	0	0	0	0	0.111314163	0	0	0	0	0.140515074	0	0	0	0	0	0	0	0	0	0	0	0	0	0	0	0	0	0
ENSG00000108774	123.4998339	75.1458264	147.7389465	80.7660842	44.67434928	100.9953695	150.4698977	105.0381013	102.3818632	128.1854967	117.2311147	73.89936012	161.0566326	137.8091337	162.9031314	99.71902574	164.6035411	144.6883141	81.89936404	146.233465	183.231233	116.1954632	96.34113414	94.03192412	152.1810262	62.44204488	134.4773916	111.6294559	174.5527577	153.9072089	145.1660668	76.99506243	92.05887606	145.4128281	232.9988073	163.1610183	157.5366421	82.40239704	162.0277113	163.7668979	214.5548964	86.93000337	144.0440857	97.63767064	253.7841001	103.5887423	164.2134607	99.5544616	140.1691468
ENSG00000125522	0	0	0	0	0	0.052803041	0	0	0	0	0.054871571	0	0	0	0	0	0	0	0	0	0.107094291	0	0	0	0	0	0	0	0	0	0	0	0	0	0	0	0	0	0	0	0	0	0	0	0	0	0	0	0
ENSG00000183696	15.07787024	30.83257568	14.2306625	16.02658304	10.45238802	8.375852168	11.93860242	16.12016739	9.842950531	11.72987804	10.51932499	10.82639196	27.15946637	13.71739602	25.16737929	11.10169458	44.90551679	6.415078334	15.18965988	35.21872301	10.94556531	19.87060204	10.36730175	13.47631221	13.76232998	4.333007783	10.09164194	19.13834861	22.68738914	26.25067433	54.66070143	27.89918272	6.920928874	24.54072979	10.9058295	10.62578065	30.47232378	9.090174574	18.45673378	12.02640532	18.91443497	11.16842313	12.82423514	12.43815444	9.470191911	22.18114396	37.71445923	9.531244955	41.96083044
ENSG00000273826	1.92898625	0	0	0	0	0	0	0	0	0	0	0	0	0	0	2.815406476	0	0	0	0	0	0	0	0	0	0	0	0	0	0	0	0	0	0	0	0	0	0	0	0	0	0	0	0	0	0	0	0	0
ENSG00000228318	0.221245735	0.073136055	1.448575355	0.478029785	1.815767538	0.127938552	1.92012732	0.076431108	0.203367481	0	0.132950474	0.095796739	0	0	0.515230418	0	0.127939529	0.052410097	0.187264511	0	0.12974147	0.335828553	0.052884257	0.085292879	1.700725197	0.117298796	0.318372244	0	0	0	0.666313415	0.398508135	0.271621919	0	0	0	0	0.656357732	0.052167996	0.46825964	0.118431925	0.148475026	0.539133333	0	0	0.077355881	0.755525108	3.456133449	0.16227444
ENSG00000275261	0	0	0	0	5.506512426	0	0	0	0	5.229316733	0	0.668182255	0	3.503600536	0	0	0	0	1.741559952	0	18.09893512	0	0	0	0	0.818159102	0.888258561	0	0	0	0	1.389797119	0	0	0	0	0	0	0.727743543	1.088703662	33.0425072	1.035613304	0	0	0.888218614	0	0.958143206	1.108346244	0
ENSG00000212025	0	0	0	0	0	0	0	0	0	0	0	0	0	0	0	0	0	0	0	0	0	0	0	0	0	0	0	0	0	0	0	0	0	0	0	0	0	0	0	0	0	0	0	0	0	0	0	0	0
ENSG00000279874	0	0	0	0	0	0	0	0	0	0	0	0	0	0	0	0	0	0	0	0	0	0	0	0	0	0	0	0	0	0	0	0	0	0	0	0	0	0	0	0	0	0	0	0	0	0	0	0	0
ENSG00000269680	0.179963732	3.033973548	3.49685246	3.888347233	15.02651788	2.809799162	2.538010856	2.486796412	2.812163155	5.488495696	1.730294213	5.688315404	3.012964215	6.741622022	3.818413186	7.091869373	2.393550896	2.387333404	4.366593465	4.211900832	0.633198896	8.012888868	1.89273219	1.873210671	3.977242562	6.106376969	2.589675104	4.729306856	1.081990886	2.532214052	7.587813988	12.88499953	9.500431965	2.480849021	3.485183044	4.829852328	1.855033756	7.260885655	4.752610896	3.047100629	0.963338402	6.280104	3.703201554	4.881618323	2.382393951	13.21364742	3.128630875	6.527286917	2.771912377
ENSG00000279859	0	0.200048621	0.383446418	0	2.375358302	0.349949569	0	0	0	0	0	0.524064513	0	0.686980497	0.939537821	0	0	0.430071091	1.195188202	0	0	0.306196622	0.144653998	0.116650556	0.290748977	0.320846707	1.393346762	0	0.181922977	0	1.012535091	0.272509239	0	0	0.857545039	0	0	0.718132578	0.713474062	0.320206959	0	0.406122864	0.327708497	0	0.348321025	0.211591086	1.127227301	0.434645586	0
ENSG00000222129	0	0	0	0	0.662437585	0	0	0	0	0	0	0	0	0	0	0	0	0	0	0	0	0	0	0	0	0	0	0	0	0	0	0	0	0	0	0	0	0	0	0	0	0	0	0	0	0	0	0	0
ENSG00000225758	0	0	0	0	0	0	0	0	0	0	0	0	0	0	0	0	0	0	0	0	0	0	0	0	0	0	0	0	0	0	0	0	0	0	0	0	0	0	0	0	0	0	0	0	0	0	0	0	0
ENSG00000269113	0.544087108	0.121837972	0.667242558	1.061805142	0.175356665	1.623877442	0.39984454	0.800342581	0.516253873	0.396498283	1.297259428	1.839068588	0.629664117	0.358628431	0.663046026	0.845342405	0.213135542	0.324295858	0.802197078	0.626966427	5.454896567	0.275289656	1.896254735	0.155622521	0.657719323	0.521090813	0.525327781	0.28186388	0.495956073	2.253486908	0.552072019	0.023709931	0.323212321	0.131971652	1.906739324	0.100936635	1.085487481	0.270754563	1.655373428	0.990574842	0.413383656	0.058891857	1.539680182	0.238043089	0.151530045	1.632325661	0.457685694	0.30253409	0.424811138
ENSG00000231302	1.175763048	0	0.165551469	0	0	0	0	0	0.360250966	0	0.235512268	0	0.937366645	0	0.202820863	0.572019093	0	0.185681487	0	0	0	0	0.187361368	0	0.376589151	0.207786439	0	0	0	0	0	0	0.481158828	1.964631952	0	0.375655181	0	0	0	0.138248084	0	0	0	0	0.451158661	0	0	0.14074238	0
ENSG00000268442	0	0.115937269	0.296299504	0	0.667456052	0.405623364	0.126826591	0.16154757	0.107461226	0.264106906	0.632270151	0.607438413	0	0.132712142	0.060500542	0.511892087	0.06760441	0.110775887	0.19790454	0.432022125	0	0.295758101	0.167667134	0	0	0.743781002	0.403753891	0	0.421730538	0.137081664	0.312965392	0.210575321	0	0.146510195	0.220882813	2.017012194	0.241013855	1.387301571	0.606452953	0.412387751	1.627093158	0.156911107	1.139531818	2.378402109	1.009339334	2.943039653	0.290346426	0.419828123	1.114714763
ENSG00000244031	0.158886898	0	0	0	0.113390217	0	0	0	0	0	0	0	0	0	0	0	0	0	0	0	0	0	0	0	0	0	0	0	0	0	0	0	0	0	0	0	0	0	0	0	0	0	0	0	0	0	0	0	0
ENSG00000281158	0	0	0	0	0	0	0	0	0	0	0	0	0	0	0	0	0	0	0	0	0	0	0	0	0	0	0	0	0	0	0	0	0	0	0	0	0	0	0	0	0	0	0	0	0	0	0	0	0
ENSG00000268957	0	0	0	1.925925056	0	0	0	0	0	0	0	0	0	0	0	0	0	0	0	0	0	0	0	0	0	0	0	0	0	0	0	0	0	0	0	0	0	0	0	0	0	0	0	0	0	0	0	0	0
ENSG00000231392	0	0	0	0	0	0	0	0	0	0.85551194	0	0	0	0	0	0	0	0	0	0.932955754	0	0	0.724157436	0	0	0	0	0	0	0	0	0	0	0	0	0	1.561414916	3.59506861	0	0	0	1.016552936	0.410138241	0	0	0	0	0	0
ENSG00000166126	45.09327135	12.56973604	8.575466329	36.34240477	5.120132088	18.56193977	28.71140014	55.61019527	71.54114296	25.33243405	21.1094218	5.637697887	115.3499666	25.21747781	25.27490208	22.8432119	66.74973678	17.29763331	25.33995969	13.61641493	141.4256867	41.78615085	37.43618058	38.39435281	11.97490275	49.23746983	36.09625834	34.91502909	23.94804942	25.45576396	40.33333066	66.25317822	26.16339965	64.5366373	47.51899595	48.64677996	70.99564748	26.92858054	23.88427367	29.97567208	35.21878942	24.75129171	21.55512159	68.11465153	3.120044723	5.983209328	20.32599964	62.61703015	16.11798038
ENSG00000276289	0	0	0	0	0.072434255	0	0	0	0.093296016	0	0.060991804	0	0.080918195	0	0	0	0.019564335	0	0	0.62512382	0.07935954	0	0.016173974	0	1.853016772	0	0	0	0.020341073	0	0	0	0.373824412	0	0	0	0	0.080295449	0.031909829	0	0.724417807	0	0	0	0	0.023658307	0.021006154	0.024299178	0
ENSG00000129451	56.93738601	180.3029447	2.639241887	107.3746955	1.509181708	30.03444673	2.954569127	11.09106037	23.0904694	2.424875654	3.773819729	22.90514202	7.126954543	25.06079179	63.45745249	14.7777785	218.5249657	29.02471995	10.72146433	360.4255301	0.526104525	51.92643326	110.3328938	474.9090255	31.5575453	28.26715277	32.29360477	5.894142622	8.726637003	0.150281066	563.0277451	65.64834563	23.91682813	44.73196199	22.38386183	11.60894431	18.95783836	3.421986537	65.50258522	1.774476771	10.35955066	136.9493098	75.82288363	5.975326347	9.442365544	95.76196298	38.53461488	216.7560503	19.7172921
ENSG00000260000	2.685576111	1.049167323	1.546929516	2.989182955	0.75501291	1.741212489	4.325982299	2.361554985	3.889855522	3.768876925	0.978066768	1.797088727	1.946410633	8.683940682	2.232099082	2.25677935	3.294210943	2.197700131	1.239871291	1.102695891	0.190891867	1.523514901	0.894814181	1.694162848	0.781974835	3.06337752	1.639501628	1.425754561	1.810355482	4.389504869	2.886626079	2.491923642	1.498665434	1.631797139	1.49914927	5.69425899	3.019902019	1.448573295	1.688633667	2.497487637	0.871259254	0.928433812	2.423789936	0.551877088	1.920472679	1.365787684	1.364264551	1.987278697	1.910067505
ENSG00000254312	0	0	0	0	0	0	0	0	0	0	0	0	0	0	0	0	0	0	0	0	0	0	0	0	0	0	0	0	0	0	0	0	0	0	0	0	0	0	0	0	0	0	0	0	0	0	0	0	0
ENSG00000259981	0	0	0	0	0	0	0	0	0	0	0	0	0	0	0	0	0	0	0	0	0	0	0	0	0	0	0	0	0	0	0	0	0	0	0	0	0	0	0	0	0	0	0	0	0	0	0	0	0
ENSG00000117139	17.26452266	8.201133183	17.70779149	18.15477427	26.46331873	32.94955202	8.816357007	9.932049343	24.24990708	12.36261448	18.95764687	17.55884827	6.055828836	19.05365293	12.39518604	45.88097407	16.59593226	37.41945706	44.34266274	15.44361194	5.963129136	18.97892355	31.60816652	7.635730049	11.52704759	36.07153327	25.82796145	12.02886084	18.83850645	44.49771466	19.78111062	21.28141206	29.8943598	7.459370551	30.06315188	20.07092826	11.59736668	20.89901208	24.36243685	24.122187	3.803768609	18.00589985	16.55280225	26.37878462	14.10924838	39.10228471	19.80944438	13.56193436	16.3395814
ENSG00000244025	0	0	0	0	0	0	0	0	0	0	0	0	0	0	0	0	0	0	0	0	0	0	0	0	0	0	0	0	0	0	0	0	0	0	0	0	0	0	0	0	0	0	0	0	0	0	0	0	0
ENSG00000001460	2.204814739	2.291991674	4.289049342	1.441671781	3.623131194	2.88544953	3.131458963	3.277189195	5.013291557	2.523212398	1.891486437	3.328742521	2.879503105	5.433853492	4.886788893	2.011240909	8.513818706	3.992773745	1.620626814	5.32456736	2.568853674	3.163204303	3.571225234	3.567689604	3.498416309	3.606782927	3.899111717	3.727186991	3.191892183	4.906914731	8.940859736	3.357329194	1.442458877	5.126255913	2.493943697	2.780669299	2.24277962	1.60080029	2.175278551	3.74030021	1.413167973	4.088427566	3.935274256	2.360796735	6.211581708	2.799535781	6.034129458	2.859744274	4.01092996
ENSG00000241057	0.211034393	0.802246265	1.203431833	0	1.581357415	0.549151631	0	1.968395006	0	0.476746825	1.458364428	1.187879564	0.252367943	0.838468504	0.218422468	5.698190201	0.305086569	0.399929357	0.774026645	1.039807097	1.113780623	1.014374451	0.554877898	0.569493994	0.30416816	0.727252535	0.242942512	0.462151639	0.25375923	0.185587483	2.11853496	2.898380317	0.777256569	0.528939372	0.946964265	0.404551733	0	0.375638579	0.796163877	0.483868294	1.468555876	0.566489329	0.685667008	0.715553455	0.485863174	2.434925115	0.786168784	1.55357935	1.083493955
ENSG00000135723	13.01450313	14.10648013	16.75278604	28.07017068	10.98247272	12.66187051	22.34212137	19.11967926	22.09976775	13.10150003	13.66554816	22.86673653	15.07206512	12.70030895	17.54661165	19.06166086	8.225657519	17.48091439	11.4922987	21.43123773	28.11745053	25.7850741	12.85818068	15.2365862	16.69577738	22.30985351	13.02406856	26.66752566	15.25124886	21.83287257	23.7003997	17.49905454	10.34353549	17.02520546	23.89897296	21.88484965	18.16924425	13.35750501	25.05580507	13.24888126	25.15312736	12.67175443	17.32206384	15.17391514	15.52041699	28.49964051	25.5315837	16.46428154	32.42151479
ENSG00000080031	18.95593118	16.81624182	32.56893595	28.12320535	16.28629642	13.06510614	12.1473248	16.14047655	21.94346355	24.8143759	16.30938719	21.86666421	69.8752456	3.613289687	38.60669915	8.378815589	206.0851346	22.39141771	4.66661092	50.41053743	28.06501541	28.81631638	53.62507504	38.92712822	14.55511866	10.44169903	30.91728691	29.62494137	26.7064941	52.40154861	83.99230315	32.32622029	9.629822404	66.28088856	55.17188938	23.80792539	29.41167977	18.14375844	28.4798348	50.79614601	16.12571714	31.50705669	21.37618987	21.39247864	24.22563108	37.32186198	35.32601653	20.44215034	33.24720869
ENSG00000168300	10.21627786	9.379092336	16.51411511	16.35484617	45.83872696	23.60159673	32.81010675	39.40463562	25.89423731	18.73784939	42.26485213	22.52640107	5.040121758	30.71571137	11.96983758	21.65283254	14.05772918	19.52850461	19.17784986	10.03013431	2.29356982	31.15955173	21.11557248	14.48665138	4.389940305	22.90800795	22.41570149	10.97728472	41.18181719	33.90145785	15.41210316	28.1641257	34.58489234	6.866352454	22.34418323	29.34450222	12.05997393	44.35182093	34.11440715	25.93383406	3.266799838	28.89478496	26.56573426	15.37663109	19.27081434	25.61699735	18.53744768	27.99395347	19.74695791
ENSG00000234206	0.204395894	0	0	0	2.188018183	0.236389775	0.221736557	0.282440785	0	0	0	0	0	0	0	0.298321216	0	0	0.115335096	0	0	0.103417402	0.097713296	0.078797064	0.196399971	0	0	0	0	0	0.13679282	0.092039544	0	0	0.096544806	0.587738652	0	0	0	0.144199161	0	0	0.110683002	0	0	0.285858156	0.126906385	0	0
ENSG00000196772	0.132747441	0	0	0	0.189471395	0	0	0	0.122020489	0	0	0	0.317495154	0	0	0	0	0	0	0	0	0	0	0	0	0	0	0.193805526	0	0	0	0	0	0	0	0	0	0	0	0	0	0	0	0	0	0	0	0	0
ENSG00000255531	0	0	0	0	0	0	0	0	0	0	0	0	0	0	0	0	0	0	0	0	0	0	0	0	0	0	0	0	0	0	0	0	0	0	0	0	0	0	0	0	0	0	0	0	0	0	0	0	0
ENSG00000200693	23.60171412	1.200291727	1.53378567	9.152864418	0.863766655	2.449646982	2.626056482	7.108093078	8.900317989	3.417854074	3.636586489	1.310161284	1.447404378	2.060941492	3.758151285	0.883264777	0.699904482	2.867140608	1.707411717	5.963599526	4.258572969	2.449572978	2.025155966	3.499516667	5.814979534	5.775240718	2.786693523	6.184676341	4.729997412	6.031593194	2.430084218	2.725092391	4.457795026	2.27521715	2.572635117	6.380613737	16.21881474	3.590662889	2.283116999	1.921241757	2.591569192	2.030614321	1.96625098	10.2597738	0.348321025	2.115910862	3.005939468	4.781101444	2.219341609
ENSG00000268947	0.121510945	0.642675885	0.923894518	2.100319844	11.18645832	1.897167545	0.790918586	0.671630842	1.67537974	0.686262038	0.949234977	1.262706623	2.034343948	3.724299782	1.949356031	2.482878152	0.983724016	0.518117141	1.097045639	1.047738696	0.997579101	2.397736542	0.464715205	0.327907467	1.634604483	1.739393366	1.398832379	0.177400727	0.219167051	1.638503663	2.277008047	2.352806147	1.93931634	0.304556626	0.975710694	1.747018436	3.006031078	2.162879614	2.177500366	2.014530399	0.130088611	2.935596767	0.921196325	1.236019994	0.629446262	4.758300332	2.036997366	2.312690981	1.960709673
ENSG00000231982	0	1.607663464	1.580264024	1.616609819	1.601894524	1.514327225	4.464296019	5.169522239	3.438759223	2.957997344	0.899228659	1.457852192	2.68427721	2.123394264	7.356865849	7.098236933	0	0.886207097	0.422196352	2.304117999	2.193810317	6.814266649	0.536534827	3.317117617	1.797357311	0.991708002	1.292012452	1.092358419	2.699075446	1.754645293	1.251861567	1.684602569	0.459287972	0	2.120475005	2.151479673	0	1.775746011	2.999185512	2.639281605	0	1.506346624	2.83616808	1.268481125	0.645977174	1.046414099	5.342374237	3.358624981	1.097565305
ENSG00000145451	0.025722496	0	0.005432723	0.027788376	0.082606291	0.081809234	0.013952378	0	0.023643933	0	0.007728551	0.05011889	0	0.043799569	0.033278764	0	0.00743726	0.012186617	0	0	0	0.013014712	0.006148435	0.01983266	0.012358119	0.006818703	0	0	0	0.022620831	0	0.005791425	0	0	0	0	0	0	0	0	0.165229747	0	0.020893593	0	0	0	0	0.013855771	0.018866369
ENSG00000250420	0	0.01207394	0.015428613	0	0.234596979	0.042242433	0	0	0.033573685	0	0	0	0.087358134	0	0	0	0	0	0	0	0.128513149	0.129363543	0	0	0	0.019364712	0.105119356	0	0	0	0.024444634	0	0.224208626	0.045773599	0.017252385	0	0	0.043342913	0.086123496	0	0	0.024511557	0	0	0	0.025541173	0.045355891	0.367262661	0.053579371
ENSG00000227097	665.4818851	2803.252749	751.4381184	96.53470064	475.3431298	1071.865534	151.1483081	3863.959397	53.49726848	58.43553936	1263.287805	1093.782533	163.1017962	90.09258521	930.3392986	2541.480832	13.59814422	44.84207911	824.0066514	236.073347	348.8785208	3101.491833	956.6671464	1319.017825	869.3560546	2590.369636	1896.305133	63.51283948	2193.159459	1388.300422	31.86881875	2664.43962	343.5474033	52.30832572	624.782814	45.07862173	146.6466018	72.55190843	705.0102213	1528.33257	662.1089062	472.6341859	804.4588176	203.3194031	2039.349938	3421.5125	867.6214856	1776.731807	1167.221503
ENSG00000236764	10.37023008	0.32647935	0	0	0.704833591	0.285558848	5.892870745	0.682376936	0.907832435	0.557793785	0	0.213818321	3.543245917	0	0.255554287	0	0	0	0	4.866297213	4.63332739	0	0.236075324	0	7.59203728	0	0	0	0	0	0	0.667102617	2.425040494	4.332013454	0.466504501	3.786604225	11.19846778	0.585996183	0.232877934	0.522577758	2.114720461	0.331396257	0	0	1.421149783	0	0	0.532006197	0.362196551
ENSG00000106125	0.824604809	1.791275058	1.64208733	1.090814968	3.723050932	0.369794037	0.931075915	2.499847348	0.510470119	0.931430461	0.738223091	1.471895479	0.845239961	1.432770121	1.045069332	2.03863675	0.311407883	1.004593541	1.443386656	0.476779052	0.453953662	1.217607397	0.796464595	0.70715424	1.08341249	1.588138714	0.765239109	1.35130216	1.274849567	1.124757291	1.148791176	1.5307471	0.371888026	0.358526585	0.651809043	0.48390696	0.659174209	0.778825353	1.111058845	0.617367398	1.008931518	0.395272253	0.574115267	0.513548111	0.581168123	1.223859456	1.295635305	0.646636031	0.518411093
ENSG00000076984	16.77261981	13.15118469	27.90386905	31.98813657	7.551788471	34.64725189	25.30201592	21.33671322	27.01882247	22.57736748	23.11384686	32.35326789	22.43940968	17.92318097	28.82125855	60.09702639	21.04937222	24.19164516	30.07195065	24.975833	24.34297979	30.46111844	25.28231361	18.74135713	36.63674453	17.64488512	28.23091153	21.50958822	16.59052692	25.36434409	44.06552716	30.98882906	25.33448524	13.23119478	24.1752697	21.29734884	13.94985384	22.03892352	35.22589933	30.88575054	19.88330462	23.33300179	24.3891555	26.11665803	26.17180601	46.78050669	25.87824681	24.26513526	21.62971626
ENSG00000234595	0	0	0	0	0	0	0	0	0	0	0	0	0	0	0	0	0	0	0	0	0	0	0	0	0	0	0	0	0	0	0	0	0	0	0	0	0	0	0	0	0	0	0	0	0	0	0	0	0
ENSG00000232360	0	0	0	0	0	0	0	0	0	0	0	0	0	0	0	0	0	0	0.181412495	0	0	0.162666956	0.153694872	0	0	0	0	0	0	0	0	0.144770533	0	0	0	0	0	0	0	0.113406631	0	0	0	0	0	0	0	0	0
ENSG00000271824	11.4049721	1.297495916	3.660107616	64.64499734	2.854005241	1.027806292	3.695697964	0.511680366	10.07492504	12.46419825	21.00537731	14.5901824	32.59134417	0.420347995	1.111438862	0.648539944	7.622954873	15.50835839	1.21188335	15.87312003	23.79895968	8.468439757	5.806291713	0.91361107	0.213483352	0.510429194	6.095787602	3.568021349	6.634350115	22.23041907	0.099127611	13.67286908	1.000129178	0.464051488	53.31080232	3.549231615	11.14533658	12.03981361	0.698494103	7.236254696	9.435053046	0.646093483	2.887451949	26.11534025	1.534534858	16.05401355	0.597761808	2.606309104	0.054318619
ENSG00000218018	0.160331325	0.132499736	0.101588402	0	1.659105043	1.158923897	0.086966806	0.110775477	0.147375395	0.181101878	0.192691856	0.69421533	0.383468173	0	0.124458257	0.819027338	0.324501169	0.075960608	0.678529851	0.296243743	0.094020442	0.283927777	0.114971749	0.092714468	1.309503183	0.255010629	0.369146415	0.117038402	0.048197776	0.798990267	0.85841936	0.180493132	0.196837702	0.904177205	0.037865625	0.07683856	0	0.190258501	0.793902047	0.480726292	0.085824694	0.053798094	0.347285887	0	0.184564907	0.336347389	0.199094692	0.201517499	0.235192565
ENSG00000133624	1.200087159	5.604752045	6.668068209	7.911798057	16.44816673	5.373801854	5.374513901	6.250586336	5.034713777	11.47008655	5.380915262	8.647064472	6.844505448	11.42250623	5.446134489	10.0602361	1.726035629	3.557198178	8.091395189	3.146051445	2.742809709	10.30688969	2.721456564	3.523242204	4.287315419	5.856811914	9.121698079	7.053226529	3.163609742	5.340034652	6.795998238	13.14972549	9.633370607	4.049115267	7.238261514	7.521062417	4.630926243	12.08653644	11.3768881	5.926542369	2.66843777	6.153793909	6.132036955	14.81580895	7.332452768	17.45088518	10.12594016	11.31551898	9.569500089
ENSG00000253801	0	0	0	0	0	0	0	0	0	0.417510318	0	0	0	0	0	0	0	0	0	0.455304754	0.867014856	0	0	0	0.710332829	0	0	0.539638141	0	0	0	0	0	0	0	0	0	0	0	0.130383672	0	0	0	0	0	0	0	0	0
ENSG00000209082	75.71914028	12.51504174	6.257845534	67.57429045	5.873613255	9.518628274	148.2146278	1.137294893	34.80024334	68.7945668	4.945757625	4.27636643	35.43245917	9.342934762	3.407390498	7.207440578	19.03740191	3.899311227	1.857663948	48.66297213	90.73599473	8.328548127	9.443012961	1.903737067	177.1475365	2.618109125	58.74349947	38.45101634	6.927626979	2.895164733	0	29.64900521	175.8154358	4.125727099	26.43525506	53.64355986	207.0019801	99.61935119	4.657558678	38.32236891	88.11335254	1.104654191	19.61007644	145.1142407	33.1601616	3.453166527	10.22019419	60.29403567	6.036609176
ENSG00000125843	6.903592322	6.571214596	9.60334219	4.907250025	6.531586324	8.257279992	13.68562878	5.857379433	18.18972092	14.27505041	5.391686591	4.34257611	18.01741624	9.08766332	12.89408699	8.073908844	8.088295072	15.23501381	11.62308864	11.52310816	25.84620243	7.771036025	6.751152254	9.848111603	12.20827944	5.47227727	10.70440553	12.21292527	7.584696985	12.26094354	12.34075556	5.073139212	13.96938172	10.53976732	8.699161804	13.665227	9.364507746	8.64584533	5.949204049	5.965064874	7.366854064	4.376362231	8.012562282	8.387224923	9.487274962	10.12677251	7.33005731	9.165559102	8.279720782
ENSG00000155974	1.025889207	0.140767985	0.220761249	3.094826888	5.691271545	0.772325201	0.062995711	0.468077625	0.515975631	0.568463406	1.605161223	0.729154671	0.648132158	0.944840533	0.240408549	2.17534072	0.190284473	0.45852672	1.256063935	1.382904312	0.204315354	0.254635761	0.749533602	0.201477347	0.94855828	0.215507571	2.484561417	0.536930643	1.373236096	3.665483729	0.181360942	1.725806395	2.851646865	0.291090811	3.199995598	0.686463019	0.239426746	2.779301435	1.560917478	2.027877	0.269396421	2.571984123	1.781895683	1.443896671	2.306193203	2.869517496	2.415638561	0.361455031	0.312336317
ENSG00000243664	0	0.536972614	0.343083637	0	6.955594644	0	0.881111056	0	0	0	0	0.703349742	0	0	0.420319552	0	4.696727444	0	0.916610501	0	0	0	0.388281783	0	0	0	0.935009011	0	0	0.47617841	0	1.097208252	0	0	0.38363857	0	0	0	0.383022918	0.859502891	0.869539663	0	0.879638596	0	0	0	1.512857693	0	0
ENSG00000105053	15.24915223	9.631740714	14.01669669	11.27303152	10.09115058	9.634258813	13.68546442	10.16146748	15.40701738	10.81878513	11.24609546	11.25732945	22.93802013	15.96577459	12.88076045	15.34045897	16.25155915	12.27590427	9.8491651	12.91585622	7.390336921	10.73163523	13.37503112	12.43764519	14.2529921	10.56357321	12.2448383	13.57865298	16.76038785	13.52121137	22.0811205	11.94011082	15.14721981	22.86923045	14.42349436	10.34010443	12.44493593	9.107586661	13.22953963	14.92799877	13.03350835	9.785255962	12.65257215	11.8793853	17.17682057	17.75758103	13.14561523	11.03820534	9.964472272
ENSG00000235976	0	0	0	0	0.449511218	0	0	0	0	0	0	0	0	0	0	0	0	0	0.177710199	0	0	0	0	0	0	0	0	0	0	0	0	0	0	0	0	0	0	0	0	0	0	0	0	0	0	0	0	0	0
ENSG00000267717	0	0.053416124	0	0	0.57659816	0.093442031	0	0	0.148532794	0	0	0	0	0	0	0	0	0	0	0	0	0.081759308	0.077249779	0	0	0	0	0	0	0	0	0	0	0	0	0	0	0	0	0.114000383	0	0	0.087503316	0	0	0.112996287	0	0.058028599	0.118519814
ENSG00000232002	0	0	0	0	0	0	0	0	0	0	0	0	0	0	0	0	0	0	0	0	0	0	0	0	0	0	0	0	0	0	0	0	0	0	0	0	0	0	0	0.07762593	0	0	0	0	0.126662191	0	0	0	0
ENSG00000221539	1.668312433	33.08912327	16.91309604	43.25523571	25.00254291	14.47088758	18.09849737	24.20593859	15.33500735	26.38213847	5.012592187	14.44718388	3.990141798	13.25686689	22.44733605	21.91451527	17.36519769	12.64641479	9.413837576	20.55024161	3.913283269	37.98493233	3.987758852	12.21993388	41.67925871	41.57132733	16.32475192	0	9.027313148	6.846673356	55.82625907	27.0447007	22.52993702	6.272220252	10.24418668	19.18887276	34.39332855	11.87830102	15.73499553	15.30070012	21.43297764	26.8699668	9.034126125	28.28370075	11.52283608	22.16559595	16.57328788	41.93742544	22.02546591
ENSG00000279064	0	0	0.342332907	0	0	0.156213812	0	0	0	0	0	0	0	0.306660878	0.139799938	0	0	0	0	0	0	0.273365912	0	0.104143166	0	0	0	0	0	0	0	0	0	0	0	0	0	0	0.254789862	0.095291349	0	0	0	0	0	0	0.167727476	0	0
ENSG00000254920	0	0	0	0	0	0	0	0	0	0	0	0	0	0	0	0	0	0	0	0	0	0	0	0	0	0	0	0	0	0	0	0	0	0	0	0	0	0	0	0	0	0	0	0	0	0	0	0	0
ENSG00000231378	0	0	0	0	10.17936959	0	0	0	0	0	0	0	0	0	0	0	0	0	0	0	0	0.248861	0	0	0	0	0.141555149	0	0	0	0	0	0	0	0.116161479	0	0	0	0	0.086749296	0	0	0	0	0.141548783	0	0	0	0
ENSG00000257323	0	0	0	0	0.293680663	0	0	0	0	0	0	0	0	0	0	0	0	0	0	0	0	0	0	0	0	0	0	0	0	0	0	0	0	0	0	0	0	0	0	0	0	0	0	0	0	0	0	0	0
ENSG00000257364	0	0	0	0	0	0	0	0	0	0	0	0	0	0	0	0	0	0	0	0	0	0	0	0	0	0	0	0	0	0	0	0	0	0	0	0	0	0	0	0	0	0	0	0	0	0	0	0.057352975	0
ENSG00000260286	0	0	0	0	0	0	0	0	0	0	0	0	0	0	0	0	0	0	0	0	0	0	0	0	0.144489138	0	0	0	0	0	0	0	0	0	0.071026873	0	0	0	0	0.053042809	0	0	0	0	0	0	0	0	0
ENSG00000117394	174.1701927	355.4447009	74.84139397	195.9815395	71.29519803	115.5246954	357.6963952	92.56823306	76.48953512	128.6933397	39.58513333	58.28252603	430.2307428	310.069003	674.1949494	167.2764015	191.8567881	88.3933572	438.3485543	422.3873387	203.3016978	194.5046459	187.1425202	683.3573743	167.7900719	217.4406848	92.99762449	171.8984604	88.5813882	92.02005221	283.872505	32.20199698	65.27724691	295.895523	79.49844566	425.0034781	337.4190062	119.7087799	411.0576764	81.82844331	114.1968363	81.65517684	153.8815873	65.58925337	145.7204933	214.7278049	124.9106036	118.1906062	46.80914422
ENSG00000226235	0	0.058698193	0.318780337	0.191830723	0.158403809	0.616092445	0.144475599	0.030671383	0.040805126	0	0.026676147	0.307541635	0.106174215	2.066129047	0.045946474	0	0.051341429	0.168255069	0.200395248	0	0	0.179688201	0.127332969	0.068455126	0.127967187	0.023535681	0.076656618	0.064810909	0	0	0	0.01998989	0.272500954	0	0.796798411	0.04254994	0	0.263392747	0.062804189	0	0	1.787466328	0.024039027	0	0.051102114	0.186254937	0.275625518	0.207242016	0
ENSG00000261654	0.103137109	0.102280498	0.087132352	0	2.178683613	0.059640528	0.156641966	0.028503631	0.056881732	0.069898971	0.136349208	0.142902805	0	0.280990519	0.170796516	0.120425072	0.059640983	0.01954542	0.139673981	0.05081764	0	0.104367771	0.216944742	0.055664827	0.099102408	0.164041925	0.071238782	0.030115144	0.173624736	0.169307879	0.096634928	0.10217389	0.101296595	0	0.097432018	0.158170603	0	0.073433106	0.12645836	0.145524299	0	0.055371137	0.156380195	0.349706576	0.142471156	0.086545527	0.204916174	0.148149874	0.181552156
ENSG00000125084	0	0.060593792	0.077429418	0	0.06540772	0	0	0	0.084245772	0	0	0.039684173	0.219206008	0.10404159	0.047430269	0	0.158998346	0	0	0	0.10749182	0	0	0.035332908	0	0	0.105509554	0	0	0.107467139	0.061338429	0.371437983	0	0	0.043291064	0.087848094	0	0.217518999	0.043221591	0.161648651	0.098121773	0.061506358	0.198522742	0	0.105504809	0.128179901	0	0	0.134445639
ENSG00000264799	0	0	0	0	1.223669428	0	0	0	0	0	0	0	0	0	0	0	0	0	0	0	0	0	0	0	0	0	0	0	0	0	0	0	0	0	0.809903648	0	0	0	0	0	0	0	0	0	0	0	0	0	0
ENSG00000263834	0	0.516581249	7.261213172	3.376463547	26.76583255	3.614668965	0	1.079710341	1.436443726	7.060680821	0.939067903	4.736481805	7.475202356	10.64384973	9.704593191	13.68501376	7.229393129	0.740375549	12.3452351	1.924959341	0	4.744109692	2.241221431	0.602448439	1.501589652	8.28515546	3.598009359	0	0	0.916191371	7.321013215	9.851726416	3.83708939	5.875244287	10.33396047	5.991462381	0	0	8.106510357	1.653727082	0	7.341056331	4.231172995	10.59743724	0	6.556645304	0.970271601	1.683563915	1.146191616
ENSG00000251615	0.227987295	0.565234331	1.187751538	1.313588773	1.274514418	1.669934785	0.206107849	0.525066894	0.977966612	1.888498502	6.758745415	2.056578192	0.272641268	0.647017643	1.081523992	3.660288382	0.90089275	0.540070807	1.029176703	1.076531586	2.272811797	0.730574397	1.180739925	0.10254047	0.693716857	0.684946986	0.918605344	0.443802128	1.096577282	2.250012604	1.144360989	0.821302083	1.119593949	0.333334369	4.433156809	0.874100698	0.705015599	1.127262587	1.935273689	0.911441662	1.057685672	0.815995709	2.119363168	1.546071177	0.481152589	4.065362254	1.48631633	0.914240669	1.867279847
ENSG00000254227	0	0	0	0	2.591299965	0	0	0	0	0	0.727317298	0	0	0	0	0	0	0	0	0	0	0	0	0	0	0	0.34833669	0	0	0	0	0	0	0	0	0	0	0	0	0.426942613	0	0	0.327708497	0	0	0	0	0	0.887736643
ENSG00000259443	0	0	0	0	0	0	0	0	0	0	0	0	0	0	0	0	0	0	0	0	0	0	0	0	0	0	0	0	0	0	0	0	0	0	0	0	0	0	0	0	0	0	0	0	0	0	0	0	0
ENSG00000241537	0.1323206	0	0	0.285895627	7.082331095	0	0.287092992	0.182844838	0	0	0	0	0	0.150207954	0	0.193125417	0	0	0	0.16299227	0	0	0.063257054	0	0	0	0	0	0	0	0	0	0	0	0.125001206	0	0	0.628077367	0	0.140026195	0	0	0.071653305	0.448658919	0.076160224	0	0	0.047517524	0
ENSG00000030304	0.029520593	0	0.124698022	0	1.432588599	0.477979899	0.032025079	0	0.027135116	0.166724589	0.124176124	0.076692368	0.211815275	0	0.091662226	0.043086087	0.136566728	0	0.049973026	0.109090235	0.034622544	0	0.155238436	0.011380542	0.028365754	0	0.033984067	0	0.035497166	0.121151083	0.158054258	0.053172534	0.036242236	0.110986202	0	0.169772428	0	0	0.139214451	0.124958813	0.031604502	0	0.191829364	0	0.01699127	0.020643033	0.036657798	0.010601112	0
ENSG00000172288	0	0	0	0	0.033563504	0	0	0	0	0	0	0	0	0	0	0	0	0	0	0	0	0	0	0	0	0	0	0	0	0	0	0	0	0	0	0	0	0	0	0	0	0	0	0	0	0	0	0	0
ENSG00000270369	0	0	0	0	0	0	0	0	0	0	0	0	0	0	0	0	0	0	0	0	0	0	0	0	0	0	0	0	0	0	0	0	0	0	0	0	0	0	0	0	0	0	0	0	0	0	0	0	0
ENSG00000258678	0	0	0	0	0	0	0	0	0	0	0	0	0	0	0	0	0	0	0	0	0	0	0	0	0	0.153644902	0	0	0	0	0	0	0	0	0	0	0	0	0	0	0	0	0	0	0	0	0	0.10407007	0
ENSG00000233469	0.4948101	0.572483829	0.836051507	1.603651023	2.824984331	1.573721107	0	1.025616637	0.227412935	3.074013844	1.189360551	2.999455412	1.18344887	1.123398969	0.51213284	0.361094217	1.287599828	1.054923879	1.67524805	0.914259246	0.580326577	0.876250053	0.946193683	0.190755217	0.713179855	1.180510127	0.71203091	0.36120068	0.743733214	3.191063333	2.318076328	4.679076474	2.126162758	0.930148895	1.40231814	1.897096305	5.100413453	0.880755787	0.583361558	0.959979181	2.383828175	1.826332079	0.669865063	0.838875293	0.711998889	3.633091035	0.768050666	2.576516318	0.544383593
ENSG00000238211	0	0.436469719	0	0	1.413436345	0.381763166	0.716197222	0	0	0	0	0	0	0	0	0	0.381766081	0	0	0	0	0	0.315608722	0	0	0	0	0	0	0	0	0	0	0	0.31183456	0	0	1.566834715	0	0	0.706791598	0.886086249	0	0	0	0	0	0	0
ENSG00000220256	0.038126967	0	0	0	0	0	0	0	0	0	0	0	0	0	0	0	0	0	0	0	0	0	0	0	0	0	0	0	0	0	0	0	0	0	0	0	0	0	0	0	0	0	0	0	0	0	0	0	0
ENSG00000212497	0	0	0	0	4.849772412	0	0	0	1.041092242	0	0	0.980817988	0	1.285724967	0	1.653082701	0	0.536602462	0	0	0	0.573065238	0	0	0	0	0	0	0	0	0	0.510017291	1.390504871	0	0.534982226	0	0	0	0	0	0	0	1.226651988	0	0	0	0.703224371	0.406732567	1.661452067
ENSG00000280799	0	0	0	0	0	0	0	0	0	0	0	0	0	0	0	0	0	0	0	0	0	0	0	0	0	0	0	0	0	0	0	0	0	0	0	0	0	0	0	0	0	0	0	0	0	0	0	0	0
ENSG00000261840	0.645235819	0.817620322	1.181068408	3.485286849	5.602444699	1.243723207	0.699976728	2.897724356	1.97698701	3.887064703	1.87404579	2.141908273	0.514408525	2.319456801	1.502605784	1.412608127	0.870612892	1.273729713	1.881127474	1.589600571	3.026999602	1.088224929	0.719741842	3.150784344	2.479977334	2.56565572	1.795086986	2.355041016	1.939666588	6.683089323	1.223509302	3.631874005	1.584303459	1.078151681	0.66033956	2.267674569	0.221699156	1.276124093	1.927125759	1.213885616	0.230261374	0.866018094	2.73699396	0.729266152	6.189676754	2.030389726	2.537243332	2.857756866	1.577511109
ENSG00000234769	0.396324623	1.473873468	1.130028287	0.214077544	0.353548149	1.203197394	0.214974126	0.753024307	0.36429873	0.447667564	1.190792365	1.415731262	0.710924141	2.024552477	1.948447616	3.181454509	1.031319927	1.455200418	1.285903014	0.366143952	0.348615123	2.05540012	1.231532589	1.031318235	1.332871713	2.311332294	1.197651992	0	0.774413701	1.394140321	3.846008089	2.498511675	0.121641277	0.248338309	1.450806534	0.189938013	0	0.705452869	1.121402571	1.083461109	0.106075465	0.664920259	0.858459497	0	1.710854474	4.364957688	1.045806388	2.241599145	1.744124641
ENSG00000252705	0	0	0	0	0	0	0	0	0	0	0	0	0	0	0	0	0	0	0	0	0	0	0	0	0	0	0	0	0	0	0	0	0	0	0	0	0	0	0	0	0	0	0	0	0	0	0	0	0
ENSG00000199812	0	0	0	0	0	0	0	0	0	0	0	0	0	0	0	0	0	0	0	0	0	0	0	0	0	0	0	0	0	0	0	0	0	0	0	0	0	0	0	0	0	0	0	0	0	0	0	0	0
ENSG00000164266	2243.796806	167.8445778	113.3882147	353.2510916	85.84206399	22.18869429	355.4544884	553.3362296	262.1519506	100.1579043	143.8613958	17.95062598	886.0109863	105.2973999	257.9285248	3.895913826	156.8173824	255.9318193	791.2801175	71.30933839	1204.899918	46.89028869	510.3932554	51.45235316	4.00762103	216.7015999	499.0092551	77.69768293	188.9216035	241.3452358	31.15105256	168.9166931	547.6822873	196.2159569	856.6504108	298.1471105	499.9070305	438.3093075	136.8551236	56.8185614	230.2259015	156.5175566	119.3408061	412.659194	312.9890349	2.916525783	373.8312247	88.39810177	241.4235791
ENSG00000261399	0	0	0	0	3.388623032	0.15254212	0	0	0	0	0.158517873	0	0.630919857	0.299453037	0	0.770025703	0	0	0.148851278	0	0	0.266940645	0	0	0	0	0	0	0	0.154656236	0.35308916	0.237572157	0	0	0	0.252844833	0	0	0	0.093051595	0	0.35405583	0.142847293	0	0.151832242	0	0.163785163	0.094730448	0
ENSG00000258467	0	0	0	0	0	0	0	0	0	0	0	0	0	0	0	0	0	0	0	0	0	0	0	0	0	0	0	0	0	0	0	0	0	0	0	0	0	0	0	0	0	0	0	0	0	0	0	0	0
ENSG00000241815	0	0	0	0	0.353832124	0	0	0	0	0	0	0	0.395275091	0	0	0	0	0	0	0	0	0	0	0	0.158802654	0	0	0	0	0	0	0	0	0	0	0	0	0	0	0	0	0	0	0	0.095123814	0	0	0	0
ENSG00000187135	0	0	0	0	0.059209811	0	0	0	0.076262805	1.124584244	0	0	0	0	0	0	0	0	0	0	8.465630943	0	0	0	0.079721494	0	0	1.695798352	0.14964632	0.77827009	0.055526118	0.037360138	0.10185822	0	0	0.238571335	0.513126273	0.09845366	0.313007976	1.492577601	0.088823944	0	0.539133333	0.281316378	0	0	0	0	0
ENSG00000206344	0	0.138691312	2.2817831	1.586392813	2.170791645	1.182752239	1.080989265	0.434819628	0.530275955	2.310318353	0.724845531	2.270797807	1.254335145	1.72649814	2.849745133	4.056864386	3.093375628	0.397550847	0.917389269	1.227427345	0.184526101	1.273694701	0.526506139	0.242617298	0.251965978	0.722927329	0.784867377	1.454776399	0.599093849	0.522703913	3.194001942	1.865657985	0.386316986	0.460069398	0.123859521	0.552950383	1.189302015	2.800534012	1.582857664	2.552949964	1.066792926	0.563120233	0.823586859	1.956069024	0.905575478	3.630665741	0.97686648	2.486010267	0.692389328
ENSG00000274491	0	0	0	0	0	0	0	0	0	0	0	0	0	0	0	0	0	0	0	0	0	0	0	0	0	0	0	0	0	0	0	0	0	0	0	0	0	0	0	0	0	0	0	0	0	0	0	0	0
ENSG00000240877	0	0.274814267	0.351169783	0	8.899414023	0.721108203	0.450938992	5.169522239	0.764168716	2.817140327	0.749357216	0.89990876	0.994176744	2.35932696	1.290678219	0.606686917	0.480742472	0.984674552	1.876428231	0.512026222	0.487513404	0.841267488	0	0.801236139	0.798825471	1.322277336	0.957046261	1.820597364	0.999657573	1.462204411	0.834574378	4.492273517	0.510319969	0	1.570722226	5.179488102	3.42775261	2.466313904	1.960251969	1.173014047	0	0.278953078	0.900370819	1.409423472	2.153257247	2.616035247	1.032342848	1.940538878	0.304879251
ENSG00000278126	1.512256481	2.045040469	2.090594276	6.534848156	1.07922738	3.100444065	0.447423877	1.614756111	3.538322408	4.037482852	2.560999215	2.797734162	1.644045062	2.028811001	2.632379909	2.006525773	1.033489246	1.693464787	1.396350963	1.354759803	1.451139564	3.408398036	2.826068745	2.278972547	1.18889782	1.603518952	2.848757967	2.408540834	4.132771424	6.367428005	1.012084073	4.457255795	2.700490528	0.861440792	1.81822467	2.108354246	3.117613524	3.915341983	2.009803995	1.891289213	2.207739902	2.675526576	3.945639494	2.330728124	2.373858212	3.749262097	2.133949233	2.369738071	6.755893343
ENSG00000253713	0	0	0	0	0	0	0	0	0	0	0	0	0	0	0	0	0	0	0	0	0	0	0	0	0	0	0	0	0	0	0	0	0	0.315744421	0	0	0	0	0	0	0	0	0	0	0	0	0	0	0
ENSG00000278981	0	0	0	0	0	0	0	0	0	0	0	0.066034071	0	0	0	0	0	0	0	0	0	0	0	0	0	0	0	0	0	0	0.05103327	0	0	0	0	0	0	0	0.03596015	0	0	0	0	0	0	0.053322522	0	0	0.167787161
ENSG00000214929	0.047869376	0	0	0	0.051243233	0	0	0	0.022000592	0	0	0	0	0	0	0	0	0	0	0	0	0	0	0	0.022998368	0	0	0	0	0	0	0	0	0	0	0	0	0	0	0	0	0	0	0	0	0	0	0	0
ENSG00000248548	0	0.02996323	0	0	0.129374741	0	0	0	0	0	0	0	0	0	0	0	0	0	0	0	0	0	0	0	0.08709661	0	0	0	0	0	0	0	0	0.113593808	0	0	0	0	0	0	0	0	0	0.307341242	0	0	0.056278602	0	0
ENSG00000168237	26.71514711	15.04806494	9.917428617	22.22100752	23.74397924	9.785579515	12.89059919	23.01578363	26.55251687	41.33005724	13.61601709	15.13334121	86.92496759	8.74446599	36.13213622	33.42979823	22.81739716	12.03571006	14.0342103	30.08124315	71.6028233	15.11328805	7.051702344	24.91033318	15.59101582	31.54243653	35.4006266	27.03886189	22.68862707	37.13843908	15.98709903	29.2443204	17.05295236	100.0793493	30.07583782	26.50968565	50.00673539	18.08750251	35.7277879	16.20228085	65.31734912	15.70090133	23.78556778	23.3403895	33.81893111	25.67239635	20.40307603	40.44930401	28.58022897
ENSG00000009724	0.116165721	0.201601574	0.846450525	0.376486408	4.290183288	0.503808836	1.039673738	0.341108207	0.694061495	1.738595072	0.331578669	0.817348324	0.625131601	1.714299956	0.465901136	0.423867359	0.30228761	0.247662675	0.114711077	0.751236779	0.340605695	0.558371258	0.333204409	0.022391638	0.86506541	0.307940382	0.852527623	0.084798466	0.06984199	0.289448368	0.660827419	0.248469963	0.35653971	0.473133842	0.260632367	0.306197413	0.718449206	0.964943139	0.986074526	1.003932805	0.621830293	0.818551094	0.566147071	1.181647907	0.551610713	0.609238978	1.081883648	0.928184575	0.276908678
ENSG00000237424	8.118810205	10.71890651	20.97172228	4.996735412	7.128398709	4.808633454	9.341392626	37.94004883	18.36289202	17.28516013	15.55282091	16.31973239	10.70929249	12.17672247	12.12074938	24.84829055	5.66228026	9.441337466	4.025925755	10.60684053	35.60635462	11.82560889	12.58472483	6.221858888	9.881525206	6.678317418	8.921528787	8.907793243	14.7324983	34.93468007	16.07013047	27.65192196	13.83355603	9.681234873	4.927209757	25.0434292	23.12810838	16.05708952	20.5821769	13.41678646	8.217825625	6.868316212	8.153397846	8.175105535	19.6548017	34.99272975	30.48949922	7.704088678	6.712690156
ENSG00000228045	0	0	0	0	0	0	0	0	0	0	0	0	0	0	0.180476192	0	0	0.165225052	0	0	0	0	0	0	0	0.184894712	0	0	0	0	0	0.157039223	0	0	0.164726166	0	0	0	0	0.246034726	0	0	0	0	0	0	0	0.125236864	0
ENSG00000177519	1.174963753	0.027742977	2.091620703	1.26932994	0.299470424	1.650068124	0.273138438	0.521872231	0.46286494	0.379193599	0.15129782	3.597555035	0.602183195	1.238526362	1.085801697	0.489968768	0	0.437380253	1.041857755	0.516899347	3.937225859	0.509564467	0	0	0.806428161	0	0.869539311	0.857698147	1.311923143	2.21418105	0.786349482	0	0.412141484	0.315529775	0	1.045756605	1.903206624	2.091420777	0.870719671	0.384857855	1.437607383	0.281607968	0.681704962	0.853702456	0.82119464	0.76293618	0.781626	2.200116269	0.061556178
ENSG00000263392	0	0	0	0	0.947356977	0	0	0	0	0	0	0	0	0	0	0	0	0	0	0	0	0	0	0	0	0	0	0	0	0	0	0	0	0	0	0	0	0	0	0	0	0	0	0	0	0	0	0	0
ENSG00000105048	1.307907766	2.575291968	0.336288337	5.283208967	0.243493871	51.39664668	0.801969345	2.160912682	0.418163259	0.128464713	2.323663186	0.344709408	0.680033379	0.064552751	7.09219061	0.082996782	0.526137317	0.404120233	11.48739682	27.80861345	0	18.61551349	16.12075854	8.440105606	13.49632376	0.964756932	0.163658878	0.66417002	0	3.067194328	63.67022133	0.819410554	0	55.51487926	0.805800037	0.599560204	1.172319813	0.134959969	1.099492779	0.100295132	1.887273557	25.79731344	0.369521142	2.120951858	0.130921214	1.431529191	17.37103481	2.920193696	30.61403364
ENSG00000280106	1.138884871	1.524724822	2.549706437	4.429272291	9.062378384	7.310201142	2.038585359	1.613091234	2.041366753	4.759771688	6.672666537	6.977696608	1.225753892	1.74533606	1.768133907	4.155581514	0.85615622	2.509012528	5.751646335	0.911869577	0.333928692	2.967621507	5.172314526	0.900060191	0.930182151	8.302352508	2.42550308	1.579586551	1.711821374	2.003112131	3.010703972	3.948870044	5.313165289	0.927717694	3.496631985	2.619882997	0.117394203	6.149175818	1.503824296	4.660133757	0.182892106	1.681438575	3.422800368	1.737725526	3.408661841	8.083404116	1.555656865	2.862886977	4.051322117
ENSG00000228360	14.36568669	0.148399704	0.189631683	8.729693025	0.961136714	0.519197906	7.305211667	0	1.23795332	4.563767331	0.539537195	0.971901461	3.221132652	2.038458494	0.464644159	1.965665612	0	0	0.253317811	3.870918238	6.84468819	0.454284443	0.643841793	1.211469043	11.21550962	0.952039682	0	8.520395665	0	0.263196794	0.300446776	2.223675391	9.920620203	1.68779745	0.212047501	1.721183739	0	3.196342819	1.058536063	0.950141378	6.248037725	0.301269325	0.972400485	6.088709399	0.775172609	0.941772689	0.557465138	0.806069996	1.646347957
ENSG00000228166	0	0	0	0	1.005755694	0	0	0.097371138	0	0.318375448	0	0.305106052	0	0	0	0.205691797	0	0	0	0	0	0	0	0	0.135417332	0.149435452	0	0	0	0	0.094318337	0	0	0	0	0	0	0	0	0.049712496	0	0	0	0	0	0	0	0	0
ENSG00000260414	0	0	0	0	0	0	0	0	0	0	0	0	0	0	0	0	0	0	0	0	0	0	0	0	0	0	0	0	0	0	0	0	0	0	0	0	0	0	0	0	0	0	0	0	0	0	0	0	0
ENSG00000198888	679.1322973	7551.030229	5935.243559	13832.28687	807.5911028	11016.71699	7838.061651	3457.120701	10219.8809	12609.29026	7060.663948	7644.731886	4680.46972	17963.50235	3038.783735	2983.624068	12640.1827	5981.792227	3366.894459	4495.98014	5166.905201	8084.136602	6226.424936	1206.463496	8732.38153	7468.046736	9064.474199	6653.011234	2525.654202	5477.872749	1214.193105	14834.60141	14381.0799	1174.764109	4076.363665	9332.583204	7694.953229	19026.33372	3082.222278	7506.224555	7637.381518	11837.10339	7844.962969	17899.03825	6476.265781	2868.638626	12277.86352	15209.24655	4742.653159
ENSG00000143224	12.99668618	4.35825483	5.693684074	7.874261851	3.537937222	6.291344279	7.616532821	11.86790796	8.029991691	12.04698971	13.25274102	7.367844267	9.036930654	9.612656994	5.450012749	18.69522789	1.921508983	22.11612814	18.44760704	6.106637891	13.48286202	10.11465743	4.547793577	7.778999411	9.269635272	11.43682356	12.01568776	7.863700229	6.444503996	7.619681439	6.940535738	13.32178007	20.95657145	19.27637851	6.062938356	11.63536272	11.32508778	10.74813925	9.958097021	4.244219183	10.81573711	8.092485118	6.22525218	7.72322456	7.974109374	16.26518637	7.403928395	6.495625914	6.997068157
ENSG00000280483	1.064268276	0.351809644	2.697347213	0	1.519037911	0.615428552	3.463677946	0	0	0	0.639537624	5.068968828	0	1.208138116	0	7.766638554	0	0	1.201075829	1.310963689	3.744607266	1.07696743	1.017566052	0	2.045268664	0	3.675552664	0	1.279734048	3.7437475	3.56133032	0.479240386	0	0	2.513494079	0	0	0	1.505676297	3.378735504	1.1393968	3.571080358	4.610519539	0	1.837693685	0	1.321576835	2.29313016	0.780596014
ENSG00000242524	0	0	0	0	0	0	0	0	0	0	0	0	0	0	0	0	0	0	0	0	0	0	0	0	0	0	0	0	0	0	0	0	0	0	0	0	0	0	0	0	0	0	0	0	0	0	0	0	0
ENSG00000236878	0	0.061646403	0.315097962	0	4.791164891	0.215678888	1.213856924	0.128847609	0.342837022	0.2106472	0.336191984	0.645976802	0.446027935	0	0.28952525	0	0.215680535	0	0.631381251	0.459431383	0	0.660496641	0	0.071893394	0.358385446	0.296613572	0.107342424	0	0	0.109334016	0.124807951	0.923732224	0.457900395	0	0.176172395	0	0	1.327785914	0.087944839	0.197348096	0	0.250299288	0.1009857	0.632324428	0.322012791	1.4344725	0.463150794	0.468786931	0
ENSG00000206047	0	0	0	0	0	0	0	0	0	0	0	0	0	0	0	0	0	0	0	0	0	0	0	0	0	0	0	0	0	0	0	0	0	0	0	0	0	0	0	0	0	0	0	0	0	0	0	0	0
ENSG00000231496	0	0	0	0	0.164067409	0	0	0	0	0	0	0	0	0	0	0	0	0	0	0	0	0	0	0	0	0	0	0	0	0	0	0	0	0	0	0	0	0	0	0	0	0	0	0	0	0	0	0	0
ENSG00000258743	0	0	0	0	0.050230444	0	0	0	0	0	0	0	0	0	0.036424499	0	0	0	0	0	0	0	0	0	0	0	0	0.102758916	0	0	0	0	0.604877546	0	0	0.337318649	0.145102983	0	0	0.074483717	0	0	0	0	0	0	0	0.05055171	0
ENSG00000049239	9.059468093	16.99647081	42.62643951	24.12427238	30.16205326	45.92347532	11.30801727	36.90626249	47.18858649	18.5961183	16.18872064	37.96473791	36.49303809	57.07399478	50.40623939	38.04378033	26.38552043	31.28736044	26.33733406	30.01953543	28.13189272	19.66872284	32.52019269	17.59542413	34.66753425	16.8810598	38.08810015	17.46121045	22.18535193	39.77318357	29.28719459	23.52858979	17.87039684	24.54920494	19.10611451	18.48412104	18.94972408	18.43615286	45.04655239	41.09532202	13.91039569	19.95452734	39.84184343	21.91569578	44.93980243	61.23896866	51.3312296	22.95885557	41.03417631
ENSG00000089902	10.41067845	20.05621287	14.52966393	19.74104235	30.5424101	33.48479077	12.41681818	17.42525752	30.40989815	20.30344194	16.16023513	12.85943791	18.99595723	13.49016137	28.94661188	21.41197882	28.90373036	19.29536626	19.35316218	41.92885478	13.14376069	45.60423966	28.84328874	19.63746837	12.20301864	19.76668168	27.29225271	8.834682083	17.56879648	27.39016297	26.67058571	12.92542693	23.31393735	28.46332606	30.81133607	38.82688849	15.59400837	18.28285416	30.88392464	58.06185478	5.135920178	25.78179525	17.31137835	22.27307231	13.53094077	18.56870423	36.03928523	34.87662898	23.54978378
ENSG00000178075	1.232339309	0.814736027	1.521615884	2.014038468	9.989802938	2.347985155	4.867648078	3.787829483	4.531029557	2.676896203	1.310176386	1.90176265	0.944684198	7.227801464	1.77422832	0.668722091	3.416938338	2.178204953	1.488817568	0.95361116	0.277946278	0.943276823	2.220570299	2.326681468	0.531340592	0.552838502	3.473916254	1.914493031	4.483491079	1.732134007	2.897192805	2.447351979	2.385781776	1.801771657	1.597004787	5.724246533	2.768544108	3.262200407	2.309705641	2.792119451	0.321375806	1.547986101	2.421201296	0.96426643	3.246419711	1.270521342	2.903612888	4.669408542	1.923618742
ENSG00000227964	0	0.052635321	0	0.229355649	0.492413837	0	0	0	0.097574423	0.119904081	0.031894396	0	0	0	0.054934284	0.232398127	0	0.125730156	0.02994944	0.130758201	0	0.134273669	0.10149412	0	0.050999821	0	0.091651786	0	0	0.093352259	0.106564312	0	0.130322469	0	0.35098146	0	0.437679504	0	0.475567578	0.018722333	0.056822884	0.035618686	0.172448495	0	0.030549221	0.334033735	0.098862584	0.190601246	0.934298927
ENSG00000261733	0	0	0	0	0	0	0	0	0	0	0	0	0	0	0	0	0	0	0	0	0	0	0	0	0	0	0	0	0	0	0	0	0	0	0	0	0	0	0	0	0	0	0	0	0	0	0	0	0
ENSG00000223316	0	0	0	0	0	0	0	0	0	0	0	0	0	0	0	0	0	0	0	0	0	0	0	0	0	0	0	0	0	0	0	0	0	0	0	0	0	0	0	0	0	0	0	0	0	0	0	0	0
ENSG00000108443	3.629615861	7.214866595	9.43656296	10.09776512	27.11780076	12.10105305	11.18542231	14.55832151	7.632193457	13.62375219	11.53280934	6.661830102	5.684926886	13.94694632	14.95193713	15.5643962	5.943770597	7.502382339	9.406734642	9.159520984	2.071947822	14.65107221	8.98296244	8.024077139	4.922799638	9.153334558	10.96370134	6.659023741	10.56350784	12.89962171	14.91876342	13.37184792	9.4247541	8.956429161	65.36039388	21.24330782	7.813777675	14.90337633	17.48780894	23.7483843	2.286797688	10.77781505	10.95800598	8.168312173	14.29099495	9.433653839	15.61547818	11.11374118	11.79129527
ENSG00000269921	0.233374518	0.462872424	0.591478784	1.008471154	1.16584006	0.944665377	0.253173687	1.128695309	1.287097025	0.527215298	0.420716622	0.808386849	0	1.059690143	0.96617878	2.384313991	0.269906454	0.331699443	0.395060859	0.287470299	0	0.354238814	0.223133577	0.269906011	0.448489915	0.989833318	0.671651085	0	1.54342216	1.505047829	0	0.420354516	0.859537037	0.292466477	0.330697898	3.355332194	1.443349516	1.384679073	0.660334406	1.399467846	0	0.783072442	1.011002394	0.791302025	0.402972528	0.489579375	0.144898783	0.838068993	0.855851963
ENSG00000272734	0.558426082	1.838860289	2.885054047	1.995450012	4.230473012	0.285658208	2.702809698	1.973645886	1.678100143	1.698223945	1.032517249	8.025626802	0.821908123	2.633186206	1.900651668	14.8587632	0.149040203	1.210903017	3.017734363	1.534475243	1.133544997	3.086257396	1.057574738	1.117799687	1.527190867	0.797093071	1.050827803	3.543323367	0.426132736	1.813255574	5.332825736	7.901630108	2.214937821	0.995902288	0.23333341	4.117306264	1.638290424	4.230835354	2.927180014	2.325901352	1.540604024	2.27734032	1.430560473	2.47605397	2.076836843	1.907411921	2.493706046	3.864171664	1.465043459
ENSG00000106571	0.120261509	0.706741746	1.535279779	2.829373393	1.468562249	1.885386919	0.188448474	0.184645778	1.842391834	1.796121344	1.798651977	3.240022189	0.639182797	1.137655764	3.014981851	2.613370055	0.363171565	0.822995659	1.236566001	2.35374669	1.238069812	0.398894095	2.932096919	0.118481309	2.670648464	0.205447464	1.230621233	0.585255349	1.430022114	3.595845363	1.234111392	0.120341779	0.820245865	0.418645866	1.767253766	0.358618757	1.101896878	0.428127962	7.486172352	0.636324253	1.258898423	0.089673194	6.6570333	0.860848214	0.522990503	4.531837227	1.41870322	0.710186142	8.644262301
ENSG00000263631	0	0	0	0	0	0	0	0	0	0	0	0	0	0	0	0	0	0	0	0	0	0	0	0	0	0	0	0	0	0	0	0	0	0	0	0	0	0	0	0	0	0	0	0	0	0	0	0	0
ENSG00000228316	0	0	0	0	5.080363513	0	0	0	0	0	0	0	0	0.212661641	0	0	0	0	0	0	0	0.284358623	0	0	0	0	0	0	0	0	0	0	0	0	0	0	0	0	0	0	0	0	0	0	0	0	0	0	0
ENSG00000229406	0	0	0	0	0	0	0	0	0	0	0	0	0	0	0	0	0	0	0	0	0	0	0	0	0	0	0	0	0	0	0	0	0	0	0	0	0	0	0	0	0	0	0	0	0	0	0	0	0
ENSG00000226824	2.369074798	1.914324545	3.002164702	0.284371663	13.99522988	2.587686791	1.998938516	9.548184732	3.629394063	2.229985814	1.739978695	5.869746032	8.499257263	4.781032714	3.133128257	8.068030498	2.283270485	2.806007546	0.594135591	3.566715708	1.38925728	4.261943604	3.712271886	4.21135865	1.138198553	3.279614309	6.439401079	5.188120208	6.488715492	1.697591261	2.466354132	9.245558662	5.816994789	3.298822307	2.611032656	7.31686584	4.069999435	4.68547055	9.992896416	6.128310593	4.086280208	5.741139851	4.205010092	3.570138773	4.772517927	5.798227377	6.700873591	7.325955983	5.116315879
ENSG00000221523	3.292136534	0	0	0	0	0	0	0	0	0	0	0	0	0	0	0	0	0	0.928831974	0	0	0	0	0	0	0	0	0	0	0	1.101638179	0	0	0	0.777507502	1.57775176	0	0	0	0.580641953	0	0	0	0	0	0	0	0.591117997	0
ENSG00000152049	0.987880446	1.969246804	4.37523148	3.104643494	3.631841368	7.460951963	0.714460566	0.703225503	2.25637305	2.231716161	7.05166218	12.40446979	1.933148233	4.179853209	7.002336196	4.675049356	0.450084065	2.226692032	6.503400401	5.273100309	2.668320211	2.590049217	5.323716085	0.761679476	4.084586012	0.571362321	1.964335129	1.354852888	7.739225788	14.90055079	8.554792115	0.822285396	2.535884367	2.513552215	3.704661109	2.037227964	5.862878267	1.172276555	8.315052319	1.53115452	2.179331222	0.703132214	8.283618945	2.436074323	1.55072115	12.72748089	2.880934954	4.902093959	19.40965996
ENSG00000230707	0	0	0	0	0	0	0	0	0.138558064	0	0.181163283	0	0	0	0	0	0	0	0.935636604	0	0.176790575	0	0	0	0	0	0	0	0	0.088374992	0	0	0	0	0.071200321	0	0	0	0.142172121	0.05317234	0	0	0	0	0	0.105408014	0	0.054131685	0
ENSG00000266563	2.110343932	2.092816344	0.445715494	0	0	0.30508424	0	4.009693531	0	0	1.268142981	0.913753511	0	0	2.730280848	1.540051406	0.610173138	0.749867544	0.893107667	1.299758871	1.856301038	1.334703225	0.252217227	0	4.562522404	0.559425027	1.214712561	0	0.317199037	0.618624943	0.35308916	0.475144314	0	2.644696858	3.488815714	5.056896668	1.087652271	2.504257194	1.244006057	0.930515951	1.694487549	0	0.285694587	1.788883637	2.429315868	0.368928048	0.327570327	0.568382689	0.773924253
ENSG00000123364	0	0.05052817	0	1.651303881	0	0.265170206	0.110547982	0.528046535	0.093668225	0	0	0.022061321	0	0.057839051	0	0	0.088390743	0	0.057500948	0.31380889	0.059757111	0.59293213	0	0.019642355	0	0	0	0	0	0.029871696	0.306894664	0	0	0	0	0.048836724	0	0	0	0	0	0.034192763	0	0	0	0	0	0.164673813	0
ENSG00000225082	0.444083166	0.293596537	0	0	2.21845105	0	0.963517126	1.534120808	0	0	0	0.384565326	0	1.00823037	0.459630013	0.648151131	0.256799486	0.210394491	0	0.54702082	0	0.898764186	0	0.171199377	0	0.235441468	0	0	0	0	0.297204545	0.399941617	1.635593858	0	0	0.425652453	0	0	1.256535614	0.156648009	0.475431758	0.298018217	0.240476739	0	0.511204958	0.310536558	0.82717399	0.478422839	0
ENSG00000255153	4.075728137	0.999603972	1.332874448	4.829169908	0.84444919	3.573286972	3.423102379	5.722809763	7.855312602	4.158207129	2.054148534	2.163231155	2.515616554	4.775941092	2.925674749	1.343239724	2.052754998	2.242415402	1.706320719	5.182425147	4.780123439	1.330438998	1.8227328	3.700021456	3.916286536	1.951732042	2.27030942	4.030907264	4.663737925	5.472755486	2.463727557	4.025823391	2.421166628	1.482889133	1.552530954	6.804999606	2.168354686	2.808288419	2.294058454	2.550743405	6.615539248	1.323467481	2.420645509	4.012128797	3.405310981	6.435613868	2.448928321	1.8885559	2.603649325
ENSG00000261663	0.470006802	3.003775742	2.117714225	8.801086453	3.466028126	3.623843251	2.379447117	6.061724047	3.744232758	3.362335632	3.765805298	5.562532475	2.622961233	2.667716144	4.864612069	5.030574007	2.174322553	3.488596973	3.182546104	2.701783034	3.307419616	6.817149164	1.572836867	2.95948973	3.311881745	4.070030049	3.246427226	3.659677951	2.825808684	0.642961711	7.863851214	7.337000021	3.077462556	1.767046822	6.734122716	2.402667655	2.906847312	5.391462348	3.915777442	4.752716495	0.838642315	3.995259446	4.411588493	1.593650144	2.344536444	6.244622209	5.739131891	6.07621291	3.332392121
ENSG00000196227	3.548493963	7.229711316	7.259477019	11.17474325	27.37635635	5.29756458	12.80665042	15.65569853	17.18281379	15.5874179	12.76624268	9.138393413	7.599484792	22.82638861	14.2948129	15.53736251	3.755264325	15.17456924	6.307960899	6.285138708	2.121686176	8.859741455	6.663595235	6.392879968	8.35705306	2.311687561	13.67013738	38.36388213	23.07752607	21.98704384	7.590189783	8.522069881	28.10345397	5.60960922	3.878043242	23.09718315	5.450725525	13.56829412	30.82143611	36.82325894	4.370077977	5.198494736	23.98804032	14.6269719	29.34141671	13.0556033	8.84162958	7.754051122	7.705947652
ENSG00000249996	1.540438218	0	0.836610365	0.950946953	1.256387862	0.509017555	0.477464815	0	1.41595968	1.491427232	0.396718526	0.381137828	0.526328865	0.99924436	0.227766745	0.963561575	0.12725536	1.251115902	1.365929374	1.626436234	0.258095331	0	0.420811629	0.084836768	1.057269006	0.11667153	0.633339437	0	0.52923048	1.548216435	0.441833494	0.396377075	0.540338791	0	1.871007357	0.632788139	0	0.261139119	1.037780454	0.388129648	0.235597199	0.443043125	0.238333452	0	0.633310955	1.69272869	0.409900837	0.316105881	0.64562665
ENSG00000248842	0	0	0	0	0	0	0	0	0	0	0	0	0	0	0	0	0	0	0	0	0	0	0	0	0	0	0	0	0	0	0	0	0	0	0	0	0	0	0	0	0	0	0	0	0	0	0	0	0
ENSG00000230080	0.613695709	0.067622069	0.04320523	0	0	0.118292812	0.554800665	0	0.094017444	0.231066191	0	0.044287142	0.489263452	0.23221876	0.158795125	0.149284188	0	0.048458714	0.057715326	2.771813864	1.199598019	0.051751542	0.097794252	0.118293521	2.751877639	0.108455225	0	0	0.245980364	0	0.20535923	0.138173699	0.376715073	1.794537471	0.096624793	0.490187995	0.63258649	0.24274904	0.289409197	0.036079657	0.985526313	0	0.276936758	0.693618511	0.235484637	0.357618737	0.127011527	0.146922452	0.600159984
ENSG00000253829	0	1.476327808	1.212760762	0	8.878717711	1.844695402	0	1.763247895	2.052592714	0	1.725264288	1.657506368	0	1.448517017	0.495260247	0.931193873	0.737883795	0.302272188	1.800061965	0	0.374138194	0.807029857	1.067524075	0	0.306526053	1.353027972	1.285335385	0.465734209	0.767179067	0.935130728	3.84292388	0.287296562	2.741486347	0	0.452039245	2.44612676	0	1.135651518	1.65481736	4.613627923	0	2.783043504	0.863727821	0	0.367222166	1.784582184	0.990328895	1.71836627	1.403862599
ENSG00000072694	0.125044978	0.395639495	0.581023135	1.119299376	0.254968019	1.663108615	0.232549062	0	0.771742954	1.190487386	1.53503836	2.908250936	0.726320125	0.324454398	2.49600845	0.52144701	0.578476979	0.685524981	1.874867029	12.71849131	0.921838397	0.280189182	1.503011758	0.4614035	2.574712397	0.094708042	1.182459667	1.173601687	1.331767801	2.743934163	0.705360866	0.249363106	1.052687235	1.992419938	1.75504515	0.462298845	2.946151137	0.932709885	1.179384703	0.403281924	0.248619646	0.143855994	2.50539808	0.969118845	0.411271823	3.572585829	0.488013903	1.077714768	9.761121045
ENSG00000188186	264.5102468	100.6335495	107.0718664	87.90315893	30.94568967	66.37473228	166.0275379	435.9581468	116.1753542	120.5768073	85.64386589	92.41347133	262.937154	85.34597173	135.7632152	56.68041467	73.52901485	133.9280475	86.82611907	99.99348452	273.9520634	179.3907319	103.6182885	334.0144051	152.0809379	115.996028	152.5455611	228.8366755	292.6426546	73.91194057	90.85954351	160.8029725	108.8199344	226.7178676	91.29488268	161.727705	271.3377805	64.92571351	101.9743122	71.93541967	561.1764653	101.036488	121.7917795	152.6501717	106.8431564	161.8671809	177.9691615	133.2992456	104.907911
ENSG00000175309	9.727123239	6.906891739	13.67957188	11.17504146	49.72507865	9.303943668	7.730957757	12.22300985	10.96703072	12.56396974	9.456509907	14.91918483	16.58744022	21.9339905	14.75170547	19.94441721	19.16032253	10.01745213	10.51320171	13.06782086	15.71647591	12.89130783	9.546130843	11.21011561	7.765302353	9.870103136	14.45402409	9.138523357	7.500198046	8.562823568	15.3110924	32.73185598	14.8101512	11.76657172	10.81311016	15.47800391	9.17837673	19.14495982	16.53316919	11.84849594	12.50597154	17.53221094	10.82912376	12.10658193	9.768079024	17.17952402	12.15183766	21.85560648	15.76688745
ENSG00000212211	0	0	0	0	6.496162125	0	0	0	0	0	0	0	0	0	0	0	0	0	0	0	0	0.287853046	0	0	0	0	0	0	0	0	0	0	0	0	0	0	0	0.67511081	0	0.200682703	0	0	0	0	0	0	0	0	0
ENSG00000275592	0	0	0	0	0	0	0	0	0	0	0	0	0	0	0	0	0	0	0	0	0	0	0	0	0	0	0	0	0	0	0	0	0	0	0	0	0	0	0	0	0	0	0	0	0	0	0	0	0
ENSG00000248935	0	0	0	0	1.105910445	0	0	0	0	0	0	0	0	0	0	0	0	0	0	0	0	0	0	0	0	0	0	0	0	0	0	0	0	0	0	0	0	0	0	0	0	0	0	0	0	0	0	0	0
ENSG00000150477	0.854322301	0.355761851	0.703002329	0.695198884	1.789480447	0.853314613	0.770328782	0.735914732	0.754691293	1.416165581	0.866741023	0.898355939	0.477655152	1.045380945	1.791429353	1.327873927	0.808409491	1.398243174	1.076834049	0.806348116	0.468454508	1.032928589	1.082038422	0.560325235	0.895528797	1.617641794	0.676950894	0.631735996	0.880528792	1.040771001	0.861350962	0.584546645	0.626583214	0.723031171	0.85947176	1.010288604	0.548957954	1.05328693	1.114473801	1.420686364	0.190053066	0.655227614	0.931261136	0.714781761	0.791869206	1.598257177	0.840431175	0.693276701	1.660108212
ENSG00000231203	1.365087713	0.282031228	0.144156773	0.73736177	0.121774981	0.148009078	0.370224964	0	0.627389381	0.09637073	0.256345419	0.184708294	2.856798136	0.290554295	0.309067037	0.124523852	0.296020417	0.161685331	0.048142639	0.735661725	1.000632211	0.129504031	0.448657319	0.460475448	2.541391194	0.40710059	0	0.124560566	0.256477453	0.050020123	0.456795375	0.115256154	0	2.993789533	0.725387096	0.654216348	0.879442403	0.506216468	1.609384477	0.722291303	0.365362899	0	0.693011748	0.289287333	1.718736779	0.41762553	0	0.582130715	0.56319436
ENSG00000236489	0	0.272976045	0.174410411	0	16.79578372	0.477523158	1.343768032	0.285274639	0.75905722	0	0	0.178777861	0	0.468709102	0	0.602628811	0	0.19561762	0	0.508601297	0	0.20891007	0.197387395	0	0	0	0	0	0	0.24207063	0.552661294	0.185926036	1.013812916	0.51744069	0.780107861	0.395757131	3.404824499	0	0.389427983	0.145645975	0	0.277087172	0.223587068	1.39999589	0	0	0.769078158	0.444821235	0
ENSG00000238731	0	0	0	0	5.68414186	0	0	0	0	2.249168487	0	0	0	0	0	0	0	0	0	0	0	0	0	0	0	0	0	0	0	0	0	0	0	0	0	0	0	0	0	0.70238946	0	0	0	0	0	0	0	0	0
ENSG00000011052	3.382332056	1.183849374	4.454281672	3.009160905	0.07099452	3.969291001	1.942562329	7.148187076	2.01171571	1.797884883	3.825888251	4.522748541	1.665506407	0.903426407	4.427411103	1.597136309	1.783318269	1.602456668	2.750570109	1.470476596	2.450137873	2.718019332	2.663218805	2.837964201	2.102951503	3.480967008	4.981691846	1.161896142	1.37563676	2.857837871	3.52861544	0.761532668	0.977050965	1.496033195	1.221708001	1.048868012	4.511872594	1.062442718	9.523412687	2.807293891	4.792627958	2.269837378	1.939316035	0	9.447611368	1.53041224	4.261845685	3.572429473	3.867126748
ENSG00000236690	0	0	0	0	0	0	0	0	0	0	0	0	0	0	0	0	0	0	0	0	0	0	0	0	0	0	0	0	0	0	0	0	0	0	0	0	0	0	0	0	0	0	0	0	0	0	0	0	0
ENSG00000181649	87.38812685	83.92741396	105.935605	159.7650626	26.29287609	109.1402928	337.6971146	89.49498552	125.4805041	48.18637408	103.3948178	148.8891977	260.3327279	84.37990819	215.0803754	90.56469836	238.6901477	72.39244822	80.60413598	617.6821627	151.9173444	258.1631894	96.84032271	233.1828727	383.5767526	67.57737166	63.99182091	159.1011458	186.2220745	205.3141692	646.2751725	201.3532245	58.40411661	81.97452534	225.4364684	90.82398223	244.1170034	77.62148399	180.0231777	85.317887	250.638662	122.0613963	80.99306917	259.9257291	125.7457138	264.0497231	192.792459	149.9923231	100.9788812
ENSG00000110395	1.701344	3.748176572	6.599893785	8.701351239	25.96633998	12.96409773	4.532438348	4.940016193	11.9269307	8.550567613	4.801245736	8.867912069	5.202323559	13.33599018	9.75185353	18.08932426	4.12214132	5.785197031	5.735831118	10.3724499	3.712925896	17.211001	5.662513224	3.374919833	5.73210403	5.823094871	7.065781136	4.417548895	5.399327986	10.90263736	10.08914163	7.729041808	11.62020603	4.04835847	11.89149066	10.16628097	2.708268384	9.724009935	16.37153203	18.83984358	2.213401267	6.53976478	9.801928348	10.04052875	11.04443486	10.54172075	13.42486913	7.153739385	13.26843011
ENSG00000223922	0.605666983	0.200212193	0.298479959	0	0.576315283	0.116745236	0	0.27897667	0.278362357	0.456086496	0.181977999	0.087415503	0	0.343771107	0.104478449	0.147331165	0.058373064	0.191298997	0.17088078	0.373029733	0.236780836	0.25537249	0.048257425	0	0.09699557	0.053518175	0.116207171	0	0.060690576	0.23672647	0.270230134	0.090910686	0.495715555	1.012034448	0.238401728	0.387020056	0	0.119786628	0.333226806	0.391684065	0.216140685	0.067742489	0.163988226	0	0	0.141176064	0.250699776	0.543751223	0.222115628
ENSG00000254425	0	0	0	0	0.160189452	0	0	0	0	0	0	0	0	0	0	0	0	0	0	0	0	0	0	0	0	0	0	0	0	0	0	0	0	0	0	0	0	0	0	0	0	0	0	0	0	0	0	0	0
ENSG00000276499	0	0	0	0	0	0	0	0	0	0	0	0	0	0	0	0	0	0	0	0	0	0	0	0	0	0	0	0	0	0	0	0	0	0	0	0	0	0	0	0	0	0	0	0	0	0	0	0	0
ENSG00000107018	0.224056479	0.037032594	0.141965643	0	0.159898727	0.259127811	0	1.85765046	0.617853291	0.506164959	0.06731975	0.145520636	0	0.890207033	0.753676437	0.49052454	0.25912979	0.106151848	0.885003242	0	0	0.340094978	0.374892756	0.086376455	0.215291438	0.17818347	0.12896676	0	0.269417694	0.328398903	0.074975375	0.807141703	2.888262839	0	0.052915665	0.751651247	0.692860158	0.797635458	0.264153736	0.316138994	0.719619032	0.075180639	0.545982577	0	0.967207202	0.783386236	0.347783378	0.040230354	0.164336003
ENSG00000248480	0	0	0	0	0	0	0	0	0	0	0	0	0	0	0	0	0	0	0	0	0	0	0	0	0	0	0	0	0	0	0	0	0	0	0	0	0	0	0	0	0	0	0	0	0	0	0	0	0
ENSG00000254174	0	0	1.017535859	1.301173757	1.289329739	0.696484996	0	0	2.214225451	5.441890584	1.085654113	8.60488367	10.08240708	0.683629373	1.24660628	0	3.482451568	1.711892734	0	54.89420637	0.706299907	0	2.59107063	0.696489171	0	0	4.852924819	6.154507188	0	1.05920661	0.403038358	8.677757623	0.739341614	1.509412353	15.92942199	1.731678761	8.690606923	8.575553905	1.419987402	8.072339349	0	2.82899244	14.67494634	0	6.932437965	0	0	0.216262682	1.325109331
ENSG00000239679	0	0	0	0	0	0	0	0	0	0	0	0	0	0	0	0	0	0	0	0	0	0	0	0	0	0	0	0	0.268929619	0	0	0	0	0	0	0	0	0	0	0	0	0	0	0	0	0	0	0	0
ENSG00000228790	0	0	0	0	0	0	0	0	0	0	0	0.188220353	0	0	0	0	0	0	0	0	0	0	0	0	0	0	0	0	0	0	0	0	0	0	0	0	0	0	0	0	0	0	0	0	0	0	0	0	0.318834992
ENSG00000260799	0.085851961	0.028379637	0	0	0	0.099290281	0	0	0	0	0	0	0	0.097457595	0.04442877	0	0	0.040674317	0	0	0	0	0.041042303	0	0	0.045516501	0	0	0.051616533	0	0.114913579	0	0	0	0.081103008	0.082288861	0	0	0.040486428	0	0	0	0.092979879	0	0.049414109	0	0	0	0.440781616
ENSG00000128973	44.23930218	51.40600884	25.84601291	31.44066955	14.01325955	46.31460372	27.29296241	54.63053218	51.59603868	45.28361378	76.13540258	30.95937471	73.3808326	32.3740982	93.919981	67.21258196	28.8771478	48.09304332	44.91369759	62.12447478	92.35811625	47.56143075	49.33834583	68.75982874	52.13910218	78.68269969	62.83614641	58.35908692	31.25337716	44.26689746	73.35345815	26.63147332	23.85579776	80.04887075	67.85018129	33.30083154	52.46834553	36.30402391	87.46013292	90.25031258	70.22999164	42.92463947	39.7950583	41.01772574	70.38475551	37.47400834	84.61595097	72.79145935	50.53606309
ENSG00000100842	0.648358678	1.563308594	4.188651629	3.790567973	1.061496371	4.168259369	0.53786699	0.632416066	3.400515376	3.834078379	4.652404068	7.332046242	4.743301093	1.558598941	4.223711577	4.675818725	0.529306819	2.728433713	3.31418267	3.382505014	4.965046149	1.852503754	4.029398101	0.323464747	3.921203994	1.4356329	2.063547845	2.338598653	4.035688959	6.059543116	4.058398296	0.532390617	3.090297201	2.007420507	3.386733326	0.80422935	6.132786297	1.629275765	11.60073118	1.278058053	4.328088679	0.48629355	7.228417258	1.939753342	1.624422056	8.720925658	3.338849354	2.752889651	14.07050239
ENSG00000234363	0	0	0	0	0.332468675	0	0	0	0	0	0	0	0	0	0	0	0	0	0	0	0	0	0	0	0	0	0	0	0	0	0	0	0	0	0	0	0	0	0	0	0	0	0	0	0.268141468	0	0	0	0
ENSGR0000167393	0	0	0	0	0	0	0	0	0	0	0	0	0	0	0	0	0	0	0	0	0	0	0	0	0	0	0	0	0	0	0	0	0	0	0	0	0	0	0	0	0	0	0	0	0	0	0	0	0
ENSG00000266246	0	0	0	0	0	0	0	0	0	0	0	0	0	0	0	0	0	0	0	0	0	0	0	0	0	0	0	0	0	0	0	0	0	0	0	0	0	0	0	0	0	0	0	0	0	0	0	0	0
ENSG00000223905	0	0	0	0	0	0	0	0	0	0	0	0	0.444684478	0	0	0	0	0	0	0	0	0	0	0	0	0	0	0	0	0	0	0	0	0	0	0	0	0	0	0	0	0	0	0	0	0	0	0	0
ENSG00000116285	11.38406028	37.60245017	44.113376	35.68436391	73.26581847	49.67946278	46.1040413	36.2298791	55.08586681	30.58138405	41.08074357	41.80847973	19.96214752	51.39060509	83.85184274	47.17722691	116.6188673	42.15559712	23.28181913	69.56939175	17.74439315	49.98919534	75.68396676	61.45305093	22.67091878	15.52665051	26.55014599	22.82053123	62.11387612	72.03330314	198.0501222	16.87942799	24.18667956	31.45300192	41.27606417	21.48395852	102.7527393	37.55219212	92.4613297	64.50036031	8.619784487	32.93378954	40.02208517	39.49988404	20.28516472	59.93133019	63.54050498	56.55584273	110.3202585
ENSG00000244756	0.857327222	0	0	0	0.305917357	0	0	0.296170545	0.394024494	0	0	0	0	0	0.221835319	0	0	0.203089126	0.241883327	0	0	0	0	0	0	0.454532834	0	0	0	0.251316383	0	0	1.052534937	0.537204049	0	0.821745709	0.88371747	0.508677243	0.404301969	0.302417684	0.458923711	0	0.464253704	0	0.246727393	0.299754039	0	0	0
ENSG00000167880	13.46334798	34.10970169	48.52399533	56.82889378	31.96856748	23.22304481	27.3207783	79.61821435	39.06036691	50.45025677	36.86598027	30.50683508	79.7741452	40.28907354	62.74861597	197.1249394	55.24902457	19.90673667	28.55137966	26.95173765	78.81592199	62.29776179	58.25653718	35.84399751	30.3908949	20.67295221	25.34907786	65.73568601	22.92956238	54.40480998	105.9244912	114.4112079	35.33826486	39.43063416	34.27348316	102.4960906	35.00792039	53.02056014	74.16588527	80.32342546	43.39963928	83.83089743	52.87670412	106.1825112	118.3566087	55.34952339	45.46013142	201.6334184	42.51348326
ENSG00000265948	0	0	0	0.738893685	0	0	0	0	0	0	0	0	0	0	0	0	0	0	0	0	0	0	0	0	0	0	0	0	0	0	0	0	0	0	0	0	0.705015599	0	0	0	0	0	0	0	0.19683515	0	0	0	0
ENSG00000270930	0	0	0	0	0	0	0	0	0	0	0	0	0	0	0	0	0	0	0	0	0	0	0.105863374	0	0	0	0	0	0	0	0	0	0	0	0	0	0	0	0.052214783	0	0	0	0.179872287	0	0	0.077425258	0	0.0397613	0.243629967
ENSG00000279273	0	0	0	0	0	0	0	0	0	0	0	0	0	0	0.029812679	0	0	0	0.032506952	0	0	0	0	0	0	0	0	0	0	0	0	0	0	0	0	0	0	0	0	0	0	0	0	0	0	0	0	0	0
ENSG00000139656	0	0.148579801	0.189861818	0.323714345	4.490747998	0.346552	0	0.310547756	0.550869196	0	0	0.583848572	0	1.190543871	0.310138698	0	0.433193308	0.070982607	0.084541745	0.184553141	0.175717817	0.379029799	0.071624795	0	0.287926171	0.079432922	0.17247739	0	0.270235102	0.087838736	0	0.337329398	0	0	0.3538414	0	0	0.177790104	0.282618852	0.264248462	0	1.00544981	0	0	1.207287437	0.209536804	1.023259734	0.322819294	0.439558921
ENSG00000232140	0	0	0	0	0	0	0	0	0	0	0	0	0	0	0	0	0	0	0	0	0	0	0	0	0	0	0	0	0	0	0	0	0	0	0	0	0	0	0	0.083266054	0	0	0.127825112	0	0	0	0	0	0
ENSG00000254418	0.514396333	1.530371951	0.217286303	0	1.468403314	1.189828534	0	0	0.472829393	0	0.309109852	0.222727418	0	0.583933423	0	0.75077506	0.59491881	0	0.580519984	0.63363245	0	0.780801387	0.491823592	1.189835667	1.977093042	0.545439401	0	0	0.309269062	2.111057618	1.032785793	0.231632853	0.631520962	0	0.728913283	0.493047425	1.060460964	0	0.727743543	0.725802442	0	0	0.278552222	0	0	0.359704847	0.638762137	1.477794992	0
ENSG00000104998	8.711046619	13.30937929	7.817025143	17.83073693	2.022648724	14.05138492	4.069412306	16.55835322	33.7525479	8.662563843	21.23904017	12.61470347	15.85010412	2.744211088	30.3697195	16.91144903	4.169653777	21.72134883	15.52234393	15.45361518	22.24177037	9.152405183	26.62024248	13.64173506	7.128748712	9.01577079	29.628611	13.38710689	16.71431174	13.6841007	10.79508715	12.1243611	7.163775937	38.33917569	8.957610906	14.58168617	18.7317075	7.567303855	12.65811862	38.29943336	9.504461896	26.79588238	17.24352986	13.14304042	17.89631563	14.04816227	20.21093433	9.983348341	26.44328294
ENSG00000278530	0	1.447981788	1.006560451	0	0.150049728	0.243166774	0	1.307421037	0.628112847	0.494778762	0.315865872	0.068278629	0.670497855	0.059669609	0.253885894	0	0.314092815	0.763702738	0.039547203	0.086330848	0.061648374	1.072687684	0	0	0.454568653	0.455177928	0.110937771	0.358124886	0.579385696	0.02054474	0.011726208	0	0.021510791	0.153704707	0.016552104	0	0.650183276	3.49302295	2.677137758	1.452428956	0.206339812	0.047033247	1.005729284	0	0	2.095130131	0.010878719	0.660666225	0.038553422
ENSG00000279952	0	0	0	0	0	0	0	0	0	0	0	0	0	0	0	0	0	0	0	0	0	0	0	0	0	0	0	0	0	0	0.11956999	0	0	0	0	0	0	0	0	0	0	0	0	0	0	0	0	0.064158972	0
ENSG00000230806	0	0	0	0	0.066518836	0	0	0	0	0	0	0.040358309	0	0	0	0	0	0	0	0	0	0	0	0	0	0	0.026825476	0	0.028019847	0	0	0.020985989	0	0	0	0	0	0	0	0	0	0	0	0	0	0	0	0.03347214	0
ENSG00000082068	10.50569923	6.87025908	10.5868036	10.64840379	10.36372732	8.671431142	15.18329971	11.23319043	13.68713129	14.77888065	13.14254814	9.948217117	9.606043886	14.93223698	11.37269222	14.77018473	4.097409275	14.64942256	8.313171526	8.641670005	5.595011055	13.34650133	8.854082333	12.39362851	9.06670882	14.46859568	12.56862518	9.858228235	20.92080641	9.840434187	10.42322812	9.714166539	13.75906446	23.89188107	12.25245342	18.44147267	12.87196828	12.59155033	12.53054659	10.66586227	6.196350264	7.94475329	10.09578675	10.34751899	14.71825816	12.91442091	11.6735845	9.460071364	8.387276281
ENSG00000258064	0	0	0	0	0	0	0	0	0	0	0	0	0	0	0	0	0	0	0	0	0	0	0	0	0	0	0	0	0	0	0	0	0	0	0	0	0	0	0	0	0	0	0	0	0	0	0	0	0
ENSG00000186723	0	0	0.046395652	0	0	0	0	0	0	0	0	0	0	0	0.284201832	0.160307842	0	0	0	0	0	0.22229221	0.105015714	0	0.105538774	0	0.06322125	0	0.066036099	0.064394233	0	0	0	0	0.933839081	0	0	0	0.103593387	0	0	0.073709132	0	0	0	0	0.136390492	0.039442927	0
ENSG00000137948	0	0	0.048129869	0	0.142300275	0.03294403	0.061803821	0.039361844	0.026183446	0	0	0	0	0	0	0	0	0.040486619	0	0	0	0	0	0.010981409	0	0.015102152	0.016396097	0	0.017126113	0.033400608	0.076255527	0.025653846	0	0	0	0	0	0.101406815	0.013433199	0.050240132	0	0.057348222	0.015425135	0	0.01639536	0	0.035372153	0.010229315	0
ENSG00000222805	0	0	0	0	0	0	0	0	0	0	0	0	0	0	0	0	0	0	0	0	0	0	0	0	0	0	0	0	0	0	0	0	0	0	0	0	0	0	0	0	0	0	0	0	0	0	0	0	0
ENSG00000165312	32.5369273	12.81484321	11.93037377	18.73459521	24.51177165	17.79266264	10.63942352	29.5762591	17.83629187	19.54084943	13.91152417	15.8559444	17.91958669	14.43010381	17.88357228	10.1366152	23.8778869	14.73708317	19.45226867	20.53202455	6.170792744	10.6485017	23.92546542	19.2288478	13.67045581	15.68812406	12.30781722	11.7988117	13.28602174	19.93942298	19.91625109	16.28142824	32.19400417	9.389440295	24.4147429	21.66517291	6.855213049	27.07210462	13.67651691	11.75933584	8.291607671	12.25928875	14.81559722	30.54215378	12.98561684	18.45495578	17.24853776	9.734401378	19.66580316
ENSG00000235204	0	0.66249868	0.338628005	0.866040975	14.01657709	1.158923897	0.434834028	1.107754765	1.473753953	4.98030165	0.481729639	0.867769162	0	2.73007834	1.03715214	1.170039055	1.390719295	0.379803042	0.226176617	1.974958285	0	1.825249995	0.383239162	1.236192901	0	1.275053145	0.692149528	0.58519201	0.481977758	1.174985687	1.877792351	2.526903853	1.968377024	0.50232067	1.135968753	1.152578396	1.652666437	2.378231264	0.567072891	2.12085129	0	0.537980937	0.651161039	1.359086919	1.614942935	3.083184399	2.239815286	1.439410706	1.175962826
ENSG00000136319	4.961102196	2.00159931	1.730230347	2.391183303	3.722073315	3.780969809	13.31698812	6.442327328	5.998429148	3.391018373	3.546880275	2.269272242	6.754255483	3.72562159	4.54230959	4.121720269	1.596258197	7.165813058	3.919182828	6.079737631	4.341506538	4.782157077	4.518391699	5.742596871	2.921330677	2.603271825	7.014542615	3.695784511	7.089766184	4.996806727	4.605767039	1.615343792	6.231267112	12.99253317	6.933876794	9.339705166	6.608622266	4.332326241	5.686972728	6.475010344	2.301569796	2.723220146	3.533781514	3.105524114	1.779182881	3.878363229	5.299652475	5.235094469	5.383498446
ENSG00000249915	25.54154174	30.24310314	28.24149715	46.61568407	30.36731682	26.65927833	53.85089404	30.47801756	35.38375655	44.58295947	35.69823158	34.79362184	66.06494546	30.26390434	35.00983364	30.1796864	28.47187544	41.96493537	27.41585581	46.96876458	73.22699884	40.93429203	24.11609033	49.88460923	42.2868399	63.9772321	36.43235575	31.38473579	62.16787043	43.42137142	41.68133287	39.56961608	36.2268045	119.6582549	99.15616319	46.66940844	49.33103988	35.20112964	28.64670887	24.77652367	73.48503234	30.31020756	26.53537823	38.45129342	37.68823953	31.64705444	35.01113612	35.13830038	30.72356182
ENSG00000232167	0	0	0	0	0	0	0	0	0	0	0	0	0	0	0	0	0	0	0	0	0	0	0	0	0	0	0	0	0	0	0	0	0	0	0	0	0	0	0	0	0	0	0	0	0	0	0	0	0
ENSG00000277073	0	0	0	0	0.808295402	0	0	0	0	0	0	0	0	0	0	0	0	0	0	0	0	0	0	0	0	0	0	0	0	0	0	0	0	0	0	0	0	0	0	0	0	0	0	0	0	0	0	0	0
ENSG00000244657	0	0	0	0	0.633843157	0	0	0	0	0	0	0	0	0	0	0	0	0	0	0	0	0.449382093	0	0	0	0	0	0	0	0	0	0	0	0	0	0	0	0	0	0	0	0	0	0	0	0	0	0	0
ENSG00000241231	0	0	0.060287529	0	0.40741826	0	0	0	0	0	0	0	0	0	0	0	0	0	0	0	0	0	0	0	0	0	0	0	0	0.083675281	0	0	0	0	0	0	0	0	0	0	0	0	0	0	0	0	0	0	0
ENSG00000255774	10.20290248	9.49982956	18.02937591	6.245992484	13.59183233	2.359990481	17.70960404	8.341729067	22.03932047	20.93647471	4.087402995	10.01353021	54.49896153	8.300541214	13.20011815	10.42398431	19.17506907	6.364578242	2.686704058	9.844867813	20.74147936	11.35711108	14.63276802	17.30670061	8.823390434	9.466303656	22.9038571	18.86800905	52.85689416	31.40416291	3.300362313	22.4358433	14.40494095	38.35903294	6.58632388	24.28564177	32.60260153	17.35388147	38.89318111	35.81025269	33.67969054	3.309397886	25.50709605	17.29746988	6.45977174	23.66322792	14.88685311	2.809031803	5.612549854
ENSG00000181991	16.41678752	11.63717504	6.962432586	10.43252203	3.837427327	8.668297481	8.69049625	7.399998768	8.029273535	9.767588944	16.28802844	8.999375575	19.52722194	6.502682594	17.51398716	9.22552394	8.592214061	16.56427409	10.52676237	19.19483901	16.37109011	10.58280849	10.17746952	15.55987763	19.21207212	16.49990551	13.35309225	9.837051679	13.7628856	11.13029997	15.23198389	6.097812072	5.308144193	27.83490549	16.74232821	8.330529295	20.31560417	9.532204585	16.19795407	11.87606342	19.29094998	9.234909035	9.733728852	16.52069817	19.5802859	10.80457438	15.11226048	10.1514664	12.0410231
ENSG00000226544	0.336848895	0.055675196	0	0.727805239	0	0	0.182713343	0	0	0	0	0.145851515	0	0.191192389	0.087160398	0.245819938	0.194789242	0	0.095037378	0.414929844	0	0.085217068	0	0	0.16183572	0	0	0	0.101261357	0.098743681	0	0	0.827094302	0	0.159107947	0	0.347217778	0	0.238278923	0.237643364	0	0	0.273612005	0.571076086	0.29082192	0	0.209144492	0.302413709	0
ENSG00000201920	0	0	0	0	0	0	0	0	0	0	0	0	0	0	0	0	0	0	0	0	0	0	0	0	0	0	0	0	0	0	0	0	0	0	0	0	0	0	0	0.406992023	0	0	0	0	0	0	0	0	0
ENSG00000079819	30.52945	12.98334488	92.99438164	32.20046328	61.42445559	33.1345243	44.98713837	39.25648517	77.45413352	63.82484754	33.91852416	57.78958147	33.48339152	21.9919573	161.4266628	147.5496094	56.95475283	131.8029602	33.47493394	54.88059644	52.46518676	64.71957314	53.0806623	42.79553366	47.82300003	47.99568646	49.27854265	34.95024586	68.7267264	159.2312349	79.63144327	35.64347448	63.26179732	126.299309	44.93981221	63.04001313	53.87270023	107.9406457	64.2704008	84.6271339	16.53576431	63.31521642	79.52887491	37.66449371	103.3859769	93.92835368	121.7207475	60.4501365	86.45776936
ENSG00000234460	0	0.812586877	0.346119775	0.590134115	0.389841588	0.157941841	0	0	0	0	0	0	0.653253303	0.62010629	0	0	0.315886094	0	0	0	6.406702697	0	0.52229054	0	0	0	0.157213905	1.595036629	0.328427322	1.120915549	0	0.245981791	0	1.026867917	0.129011201	0.785385279	1.126153236	0	0	0	0	0.18329439	0.443711504	0	0	0	0	1.569339814	1.001649753
ENSG00000044524	0.036995841	0.158983801	1.844035993	2.997534689	5.135231247	2.203518232	0.381277904	0.153366108	1.564290231	2.695362535	1.433928829	4.317054064	0.353935263	1.868866932	0.784965971	0.971935349	0.50274829	0.595939085	0.334012097	0.569642598	2.017621775	0.524121998	1.370680073	0.192541582	1.013134283	0.117685457	1.937825089	0.810184922	3.914751321	6.094855334	0.668509833	0.199910883	2.475365353	0.579542876	1.948428674	1.843941224	0.572019699	1.163387688	5.678885786	1.350684196	0.89116741	0.148964455	2.704552592	0.376324937	1.20310103	0.970135936	2.377412569	0.929987858	15.75180533
ENSG00000213753	14.33560158	7.917239209	20.09756188	12.5076604	6.524923559	15.55948041	14.60846312	12.22208639	15.25538505	12.06738416	9.614815587	16.76036148	23.23420463	14.83512885	14.55461126	20.77814173	10.25812912	18.71575221	17.03357087	17.56675514	14.01583867	17.00823951	14.33602919	11.74271304	11.65008739	16.13596135	15.70228053	10.73672473	12.69689848	16.31406974	20.7180696	10.69548035	12.56687316	21.42156554	14.90392223	11.43068291	11.98540707	13.41458359	19.16825819	16.47625587	12.66108547	17.67357782	14.66477386	9.435110157	20.94973266	23.35004937	21.02554541	8.226164112	16.58275614
ENSG00000197927	0.48111894	1.860779613	1.199054581	4.677836286	2.884159276	3.171639585	1.931164685	5.252121776	3.670600745	2.554199911	2.8333062	2.645647587	1.610984763	0.928467796	3.112264801	4.353676109	0.779005144	2.530145437	4.723794725	3.555848509	1.579953806	2.190869051	1.31101846	2.967633775	1.710501384	1.504953609	2.824703762	1.896514714	5.756309579	3.187389077	3.928288908	2.968078026	4.725332218	6.089708257	5.817671098	5.994964795	2.975572463	0.285461898	5.173048414	4.870739689	2.214852392	1.452925913	4.637471135	3.425788852	0.941525577	9.386530212	5.40682526	4.785844264	9.563061691
ENSG00000221725	0	0	0	0	0	0	0	0	0	0	0	0	0	0	0	0	0.610173138	0	0	0	0	0.53388129	0	0	0	0	0	0	0	0	0	0	0	0	0	0	0	0	0	0	0	0	0	0	0	0	0	0	0
ENSG00000251359	0	0.224333039	0.334439752	0	0.08071846	0.065405142	0.061350839	0.078146694	0.259915379	0.12775854	0.237885731	0.367301285	0	0.320989513	0.146332047	0.247621641	0.327028205	0.16075951	0.223379197	0.208985508	0.26530734	0.143069425	0.189249573	0	0.543406241	0	0.227862938	0.412824414	0.204007077	0.364713835	0.90835947	0.07639746	0.34714849	0.283490181	0.240411161	0.325235132	0.116587554	0.067109045	0.533389679	0.159590092	0.121090269	0.075903861	0.367489876	0.191753903	0.423154997	0.316368898	0.210677388	0.101543403	0.207396101
ENSG00000254146	0	0	0	0	0.288866226	0	0	0	0	0	0	0	0	0	0	0.295386909	0	0	0.114200653	0	0	0	0	0	0	0	0	0	0	0	0	0	0	0	0	0	0	0	0	0	0	0	0	0	0	0	0	0	0
ENSG00000253346	0	0	0	0	0	0	0	0	0	0	0	0	0.93145266	0.442094705	0	0	0	0	0	0.479721728	0.45675546	0.197047669	0	0	0.374213194	0	0	0	0	0	0	0	0	0	0	0	0	0	0.183657677	0	0	0	0	0	0	0	0	0	0
ENSG00000211452	0	0	0.091408787	0.233777932	1.621549672	0	0.058689255	0	0.049727894	0	0.097528086	0.163971105	0.129391101	0	0.027996745	0.157919382	0.093852222	0.05126176	0	0	0.126898756	0.054745058	0.025862766	0	0.051983165	0.057364354	0.093418955	0.394914853	0.032526106	0.095152215	0.325857042	0.097444145	0	0.338989409	0.025553489	0.155562728	0.111529637	0.128395308	0.102049927	0.057249973	0.405429536	0.036305462	0.117182355	0	0.062276502	0.075660967	0.033589595	0.077710517	0.079359455
ENSG00000143793	21.49288301	10.91295876	10.13195743	15.85088179	3.394915739	10.09199968	15.0467916	23.66064409	13.19707666	6.214972533	10.88342207	12.81768373	19.80807161	11.38588846	15.37893431	16.77218937	5.269754358	17.26992995	29.34940865	14.57884132	20.19955433	17.28347731	12.4942372	19.67592686	30.20711792	18.45985717	19.71158737	19.329267	14.1453983	12.24799844	23.99285101	18.90485404	19.45577114	19.50095591	13.03516233	12.90987687	21.38645509	10.8480027	19.89300828	13.74778998	27.05988055	11.23116378	10.44376855	19.04488374	14.51499314	21.42197665	18.57570114	17.34042174	10.11005924
ENSG00000134333	361.081376	387.8059456	332.475336	358.1884109	236.774714	337.5779218	757.657891	308.9788479	521.6016308	504.6641514	672.5871981	433.128434	262.8430412	316.3283009	816.1790773	1064.287119	336.545858	366.7142092	407.1828865	666.3242108	215.6950065	571.209651	369.1765685	663.5642622	787.7426362	438.3119408	410.6415034	345.2987178	648.144286	584.8022966	520.005152	301.3151771	367.1974057	834.0645641	886.1801386	636.150272	637.3421622	373.7259074	497.7250205	569.6602467	238.5658378	257.9927867	335.5006765	298.7487526	514.6690506	844.4271108	461.5503882	355.8915852	453.7809521
ENSG00000275212	4.923616308	0.06028053	0.231087354	0	0.260278283	0	0	0	0.167620464	0	0.876648323	0.078958021	0.872290969	0	0.094370121	0.26615364	30.36985829	0.086395374	0.102898668	1.123129896	0	0.092266043	1.917894065	0.632704343	0	1.256847069	0.734748588	0.532464222	0.328912444	0	0.488170537	0.492690264	0	5.256188512	4.306725454	0.699151445	0	0.216394455	0	0.385951077	0	0	0	0	0.104959364	0	0	16.04400767	0.401251718
ENSG00000244544	0	0	0	0	0.29764932	0	0	0	0	0	0	0	0	0	0	0	0	0	0	0	0	0	0	0	0	0	0	0	0	0	0	0.187810422	0	0	0	0	0	0	0	0	0	0	0	0	0	0	0	0	0
ENSG00000277250	0	0	0	0	0.516740169	0	0	0	0	0	0	0	0	0	0	0	0	0	0.204288557	0	0	0.366358422	0	0	0.347875608	0	0.208389105	1.05712105	0	0.212255479	0	0	0	0	0	0.347012851	0	0.859231941	0	0.255414349	0	0	0	0	0.416759467	0.759494104	0.22478433	0.260022579	0
ENSG00000143184	0	0.238829078	0.03814829	0.390256942	0.064450767	0.208894549	0.195945692	0	0.498079244	1.734179653	0	0.391035701	0.215998898	0	1.448826428	0	0.835584575	0.256721295	0.101920114	0.778714349	2.330221347	0.137082906	0.086347961	3.028989115	1.388448661	0	0.103965889	0	0.054297421	2.117896659	0.30220506	0.04066707	0.1108742	0.452713288	0.213288452	5.193769511	0.558545643	1.607524278	0.085178469	1.369839282	0	0.060606484	0.244522799	0	0.103961213	0.442065942	0.056072755	0.097294476	0.728632417
ENSG00000266392	3.91921016	0	5.79430142	8.467956197	0	1.133170033	10.62927624	1.353922491	0	8.853869601	1.177561339	8.484854027	0	0	3.042312945	5.720190935	3.399536055	2.785222305	0	7.241513711	2.298277475	2.974481474	0.936806841	2.266353651	3.765891508	0	2.255894757	5.721877431	5.890839268	2.297749788	7.868844136	10.58893043	7.217382423	2.45578994	0	1.878275905	16.15940516	9.301526722	3.696475141	2.073721261	0	3.945193539	1.061151323	0	0	8.221825063	0	6.333407108	0
ENSG00000261798	0.206446689	0.477708078	0.479628629	0.446054549	0.36832859	0.537213552	4.143284767	2.710109067	0.664175067	2.448509507	0.496229862	0.357555722	0.74064505	2.109190958	1.976485918	1.506572027	0.05969085	1.36932334	1.57264611	0.381450973	0.484252445	0.678957728	0.296081092	1.472371895	1.289408505	0.766169058	0.831814037	0.904209728	0.434424769	0.181552972	0.276330647	1.347963761	0.126726614	1.940402586	0.682594379	3.264996327	0.425603062	1.102417569	1.216962447	0.873875849	1.436630748	1.039076894	0.447174136	1.049996918	1.247664943	0.577452596	1.025437544	1.408600577	1.059939738
ENSG00000114062	7.722502834	10.47128545	11.12913631	15.96000311	36.97590802	22.07341258	10.58591356	9.39529692	14.59236862	17.31550059	25.07557123	11.38056466	8.431997762	12.85189522	21.65456608	9.525386791	16.5642871	19.47667183	16.76136741	18.72786169	3.19953978	15.65584423	22.8681668	14.13321713	16.32286402	12.82797816	17.99769172	14.72121474	18.78009171	24.24940374	20.86989207	7.512416861	11.6192128	11.7817806	27.76387701	19.6716117	11.4211808	28.56270706	27.6698412	42.89673787	3.392431472	15.20941517	17.53415926	21.41734321	16.81319478	16.81679772	22.26709826	19.44268781	20.22464165
ENSG00000119772	4.642405512	3.513998823	5.592320364	10.00832111	10.55491234	7.928890648	3.621205173	7.507849395	14.94487047	10.20920405	12.37468058	8.431770747	9.187284892	9.152500568	6.899115329	13.98615237	1.924329727	8.48635455	11.75335635	3.795468916	12.05792616	9.328043191	5.165375226	6.798495308	13.09618536	8.826861257	9.571318533	9.866668345	7.243379884	17.59499033	6.110792478	8.852152035	10.20100749	4.402034113	8.363703827	9.992209049	5.56874343	11.82230237	12.90321996	10.49213247	4.530287177	3.880534377	9.9611387	9.960004039	7.501826432	17.22273987	9.469834677	9.169213851	8.203661471
ENSG00000213509	0.507002546	0.502791606	0.107081546	0	2.351857463	0.146590785	0.275007968	0.700592336	0.233016539	0	0.761666985	0.329288996	0.606304914	0.575540129	0.655940163	0	0.293183808	0	0.143043939	0.624524796	1.486565513	0.384789184	0.484754259	0.097727776	3.653765375	0.134399852	0.291830328	0.740201803	0.609647431	0	0.678627215	1.027365427	0.311221829	0.317689458	0.239478697	0	0	0	1.19547194	0.625948718	6.784909076	0.340242564	0.549096783	0	1.021360213	0.531801826	0.314790376	0.364138396	0.185932521
ENSG00000271821	0	0.157872026	1.815622495	0.515939304	1.874557422	1.518930044	0.777150177	0.989908514	0.658485809	1.078904806	1.004457545	1.550906587	0.571122811	1.084286433	1.48290689	3.833744988	1.657027245	0.113132821	0.943204616	0.588285447	0	0.483281323	0.114156346	0	0	0.379803065	0.412344399	1.394500109	0.143567843	0.559993179	2.716805954	1.075278235	0.586325071	1.197019468	0.112791224	0.915523265	1.476850859	2.833637251	0.900881756	2.442739358	0	0.640998563	0	0.809668803	0.68720976	1.836790706	0	1.114777653	0.525430199
ENSG00000229642	0	0.349549625	0	0	0	0	0	0	0.728987501	0.29860481	0.317714623	0.343391309	0	0.900282793	0.547225455	0.38583729	0	0	0	0	0	0	2.401194409	0.101913119	0	0.700778674	0	0	0	0	0	0	0	0	0.499469487	5.574497655	0	0	0.124666988	0	0.283019334	0.17740699	0	0	0	0	0	1.044266268	0.775581479
ENSG00000138735	2.917456033	1.720070231	4.299934783	6.167097715	22.05534266	15.54141251	2.027772309	2.434567328	5.375018124	8.003128217	8.128245139	6.605947119	1.872815404	4.315432271	5.137229409	5.732772429	7.376384626	3.177290427	4.446990935	9.194314748	1.525680055	3.904406321	10.96452144	3.851294169	2.839732614	13.2780317	5.415878282	3.023961003	8.443757253	17.87449531	6.415422336	2.411351319	3.457698403	7.249039685	6.717187574	4.357984402	3.254611654	6.234639702	7.581933755	5.060940605	1.514377824	5.16164503	10.13559636	5.395748866	3.96904236	4.769079091	5.042136726	8.898517976	9.652399122
ENSG00000251838	0	0	0	0	0	0	0	0	0	0	0	0	0	0	0	0	0	0	0	0	0	0	0	0	0	0	0	0	0	0	0	0	0	0	0	0	0	0	0	0	0	0	0	0	0	0	0	0	0
ENSG00000265727	0	0.813486752	0	0	164.5001985	0	0	0	0	0.926567749	0	0.177589968	0	0.465594756	0.212254392	0.598624633	0	0	0.231436538	0.505221887	0.48103482	1.660175706	0	0	0	0.217450924	0	0	0	0.480924374	0.548989126	0.738762588	3.021229852	0	0	0.393127515	0	0	0	0.434034683	0	0.275246061	0	0	0.236071392	0.286807851	0.763968004	1.178308299	0.3008277
ENSG00000275491	0.439342064	0.726155137	2.47443477	1.58209146	3.239893432	1.270279574	2.8596914	0.202365639	1.480746854	2.481289078	0.176005609	0.824329235	0.700523115	1.329955126	5.077739399	0.641231368	0.254057855	0.485679334	3.635997052	0.18039358	0	0.592779226	0.560083806	0.621029292	0.562873464	0.155285239	0.337179999	0.213806808	0.792433183	0.944448756	7.546809589	3.692936592	2.517094226	0.734115142	2.974450408	0.701846869	0.905731784	0.69513189	0.276249032	0.051658537	1.254282598	0.39311537	0.951637485	0	0.590038463	1.433699032	4.910057708	0.525905691	0.644477848
ENSG00000252130	0	0	0	0	32.11274537	0	0	0	0	0	0	0	0	2.619514419	0	0	0	0	0	0	0	0	0	0	0	0	0	0	0	0	0	0	0	0	0	0	0	0	0	0	0	0	0	0	0	0	0	0	0
ENSG00000279013	0	0.202229528	0.542677388	0	0.742205837	1.910329262	0.066367136	0.338145161	0.224933705	0.069102302	0.183811606	0.370844462	0.438955143	0.138893976	0	0.35715761	0	0.086951935	0.103561543	0	0	0.278581268	1.111355589	0.778286958	0.058783738	0.32434454	0.140853687	0	0.551718841	0.035866758	0.327543562	0.110192041	1.276811459	0.076667377	0.028896463	0.175913848	0.252240467	0.217788473	0.288500909	0.194218691	0	0.205275184	0.231896795	0	0.17605919	0.47057522	0.189919367	0.10984601	0
ENSG00000131845	0.107142651	0.433865484	1.120139415	1.562594217	1.108709814	1.486962976	0.348697454	0.074026571	1.2064382	1.422017134	1.432542076	2.238388807	0.640638952	0.851384812	1.178244436	0.820982058	1.347570486	0.53299329	6.272487567	1.84769367	0.565469008	0.284605409	3.636656109	0.289133423	0.900823473	0.355026731	9.204432383	1.877083679	5.056740394	2.3084683	2.868226979	0.156800716	1.315383214	10.87602175	0.885639919	0.513479636	1.711831107	0.985348323	2.551602443	4.62031756	2.408826735	0.197730464	3.031499124	0.908220376	0.601267537	1.835595138	1.380358187	3.837970504	3.575600575
ENSG00000280186	0	0.105044836	0.223718202	0	0.151186956	0.153131085	0.172366642	0.109777499	0.389460504	0.059823443	0.063651964	0.183456303	0	0	0.219265798	0.154599755	0.581902568	0.250920928	0.029885199	0.195716587	0	0.133985652	0.177233727	0.040835201	0.050890426	0.36503023	0.21339545	0	0.127369498	0.248405383	0.070890488	0.09539577	0.130042927	0.199118103	0.075048987	0.355349496	0.43674068	0.188544461	0.099904734	0.354961297	0	0.177711421	0.401516717	0	0.121934773	0.18517624	0.164417538	0.076076962	0.427301808
ENSG00000259631	0.378696687	0.1251838	0	0	0.540516557	0	0.410824787	0	0	0	0	0.163971105	0	0	0	0.552717836	0	0	0	0.466477877	0	0.191607702	0	0	0.363882155	0	0.653932683	0.552880795	0	0	0.253444366	0.170527254	0	0.474585172	0.178874425	0	0	0	0	0	4.054295362	0	0.205069121	0	0	0.529626768	0	0.271986808	0
ENSG00000182220	65.39810672	128.2189595	129.8346887	137.8799164	218.2573507	107.2094238	202.9493608	201.2587629	183.1630442	257.6517347	133.2932617	110.7110217	92.60912861	175.7655488	247.7078868	76.8224088	98.33154735	136.6425949	111.4923262	217.9124299	45.46891434	204.9201557	118.5652303	127.4090645	99.49242403	89.03402583	162.4204771	152.6393642	348.333362	303.2159022	112.8718869	119.3291798	394.9055449	155.8572383	210.1355293	222.8198779	181.708523	276.3155342	196.2446872	225.81398	110.0303932	112.2793188	229.5019148	276.7339719	361.280246	181.314729	243.1218562	126.5573752	244.162424
ENSG00000241757	0	0	0	0	0.295651674	0	0	0	0	0	0	0	0	0	0	0	0	0	0	0	0	0	0	0	0	0	0	0	0	0	0	0	0	0	0	0	0	0	0	0	0	0	0	0	0	0	0	0	0
ENSG00000253153	0	0	0	0	14.47033619	0.14841936	0	0	0	0	0	0	0	0	0	0	0	0	0	0	0	0.38958905	0	0	0	0	0	0.374717545	0.462939136	0	0.171773105	0	0	0	0	0.246011189	0	0.304571821	0.121038427	0.181073374	0	0	0	0	0.295457335	0	0	0	0.188251845
ENSG00000166896	16.45468825	20.18203554	13.25557229	14.57068209	29.19694863	14.55871768	26.72724929	23.54523476	18.9269508	14.82845823	19.8298585	25.61770858	20.86033345	15.71899439	22.14927909	9.973879897	11.80305053	24.6653445	14.61236026	18.16443789	10.86199748	20.56356748	20.80489017	17.92119562	7.689495151	16.78030612	17.02765136	21.26638058	15.08277958	9.963330928	10.65130869	26.80395318	11.1493577	24.00163525	21.78776485	28.18234663	23.72713824	17.6054935	15.56194496	21.91680206	14.05449687	13.39584288	16.94441486	10.36588363	22.51275148	15.8448282	18.42314685	25.60578504	20.37850221
ENSG00000167676	0.603549712	0.070794686	0.180929141	0.546858234	0.347359245	1.913933299	0.084484391	0.147968504	0.30423339	0.395847979	7.113280166	132.3845971	0.931305766	1.480783699	1.974792632	2.671106349	1.103334679	0.60878696	0.812966008	1.199115186	6.073889597	0.561497291	0.604987228	0.14260765	44.84237837	0.144510045	0.862903759	0.056848806	0.725740993	80.96279551	3.596264044	14.31659799	2.461945778	0.170793781	0.974796505	5.131860915	1.043569849	0.207931149	0.376438862	0.885934537	2.313652925	1.149774114	0.369001524	0.660146304	0.571507956	141.0047537	0.507705594	0.650220474	0.157079406
ENSG00000280007	0.030264542	0.136059741	0.13039735	0.156937019	0.95032966	0.147007644	0.032832144	0.121279486	0.105712004	0.143578024	0.058196795	0.123179313	0.014476882	0.158036502	0.084574987	0.36220958	0.105006262	0.031544732	0.068309863	0.134207304	0.028396054	0.189879137	0.095490362	0.018667749	0.110506279	0.070600119	0.076649101	0.079532862	0.029113385	0.063876453	0.076967759	0.182616997	0.126328963	0.045513267	0.07719419	0.133438997	0.074870749	0.25857843	0.21122974	0.217783435	0.142564259	0.162481005	0.065554553	0.184712147	0.114968481	0.165073415	0.165359094	0.182586947	0.137626165
ENSG00000232177	1.865820454	1.747528005	1.182212632	1.343781462	2.219249341	0.539468857	0	0	0	0.702511064	2.989878665	2.288987069	0	70.24851452	0.321856785	45.84077446	0.179824325	0	1.228304248	0	0	26.59051574	0.743310214	0.359648061	2.39043995	0.824341664	0	4.994031561	0	0.911575798	0.208118044	20.86446053	6.490190239	1.169129216	0.587537155	1.788383608	2.564338854	1.107045687	1.613134303	24.79063251	0	50.91982794	1.347154324	0	3.579722375	0.217453812	1.158460299	29.03476306	49.95027996
ENSG00000275944	0	0.106331211	0.434799064	0	0.8723188	0.223209105	0	0.711179714	0.35480684	0.145334493	0.231953198	0.139277177	0	0.292118857	0.199755827	1.408436799	0.186009008	0.091437731	1.415754833	0	0	0.195302067	0.215284949	0.074403481	0	0.272861816	0.11109018	0.09392347	0.077357556	0.792059138	0.043055166	0.289691948	0.157962513	0.080622598	0.151936067	0.184989133	0.397880091	0.152682695	0.151692245	0.544635495	0	0	0.592231926	0.872535219	0.296227156	0.179946145	0.199717187	0.138615476	0.047185585
ENSG00000201683	0	0	0	0	2.591299965	0	0	0	0	0	0	0	0	0	0	0	0	0	0	0	0	0	0	0	0	0	0	0	0	0	0	0	0	0	0	0	0	0	0	0	0	0	0	0	0	0	0	0	0
ENSG00000185839	3.399488812	0.828027336	1.209245514	1.932903045	0.510748979	0.620780105	4.658395846	0.49447604	1.644623976	0.80839679	0.32254941	1.47193772	0.855856502	2.437287329	2.407395461	2.611391514	0.103464141	0.932443989	0.100959997	3.305908433	1.888584534	0.452638485	0.342138151	1.655423536	6.533003094	1.707462473	1.029864998	1.567296862	1.936293255	0.734280911	1.197432803	1.047383336	0.43931893	6.278280368	1.267675275	1.543452809	2.213135924	1.698539662	4.893811654	3.029436278	0.957753832	0.240142215	1.647091401	2.426659543	8.54749507	1.126032563	0.666534404	2.120314553	1.181075708
ENSG00000233290	0	0	0	0	0	0	0	0	0	0	0	4.142530819	0	0	0	0	0	0	0	0	0	0	0	0	0	0	0	0	0	0	0	0	0	0	0	0	0	0	0	0	0	0	0	0	0	0	0	0	0
ENSG00000223608	0	0	0	0	0	0	0	0	0	0	0	0	0	0	0	0	0	0	0	0	0	0	0	0	0	0	0	0	0	0	0	0	0	0	0	0	0	0	0	0.205415785	0	0	0	0	0	0	0	0	0
ENSG00000231261	1.397605132	0	0	0	0.332468675	0	0	0.321875913	0	0	0	0	0	0	0	0	0	0.44143146	0	0.573855803	0	0	0	0.359195673	1.79057483	0	0	0.680147695	0.56018547	0	0	0.419561395	0	2.335317226	0	0	0	0	0.219696164	0.328665257	0	0	0	0	0.268141468	0	0.578501558	0.167297546	0
ENSG00000228696	0.029261702	0.541681784	0.531499087	0.189670979	0.396771694	0.084605015	0.222209567	0.950216757	0.161382869	1.057679611	0.211006488	0.53213851	0.139971791	0.431825617	0.272575087	0.256249369	0.118447926	0.318858112	0.19813908	0.32440059	0.17159455	0.458968343	0.209832298	0.090245891	0.084350971	0.744662468	0.252645241	0.341766559	0.123150515	0.257332727	0.313336292	0.606121522	0.646639146	0.366709567	0.7187199	0.560945163	0.784223325	0.590301915	0.082796137	0.433520302	0.28194602	0.530202592	0.443676448	0.396870131	0.842112931	0.388777933	0.21801789	0.094573275	0.536555686
ENSG00000229456	0	0	0.0310409	0	42.21659527	0	0	0.15231628	0.067547056	0.166010055	0	0	0	0.08341906	0	0	0	0.034815279	0	0.090518921	0	0.074362037	0	0	0.070610466	0	0	0.107285202	0.044181295	0	0	0	0	0	0.034710156	0.070435346	0	0.087201813	0	0	0	0.049314919	0.039793175	0.249165935	0	0.15415922	0	0.026389196	0
ENSG00000281222	0	0	0	0	0	0	0	0	0	0	0	0	0	0	0	0	0	0	0	0	0	0	0	0	0	0	0	0	0	0	0	0	0	0	0	0	0	0	0	0	0	0	0	0	0	0	0	0	0
ENSG00000213187	0.314535338	0	0	0.679593937	0.224469296	0.090942308	0.170610039	0	0	0.177641333	0	0	0	0	0	0	0	0	0	0.774888091	0	0	0	0.060628569	0.453346175	0	0	0	0	0	0	0	0.386152945	0.197088874	0	0.150740614	0	0	0.074164947	0.055475346	0	0	0	0	0.090519094	0	0	0	0.11534922
ENSG00000207176	0	0	0	0	2.697067311	0	0	0	0	2.845886657	0	0	0	0	0	0	0	0	0	0	0	0	0	0	0	0.667884981	0	0	0	0.738562432	0	1.701792391	0	0	0.595031251	0	0	0	0	1.333106525	0	0.845398615	0	0	0	0	0	0	0
ENSG00000199077	0	0	0	0	0	0	0	0	0	0	0	0	0	0	0	0	0	0	0	0	0	0	0	0	0	0	0	0	0	0	0	0	0	0	0	0	0	0	0	0	0	0	0	0	0	0.799344103	0	0	0
ENSG00000102007	626.7350229	933.7143479	271.0183689	407.9317069	121.375761	335.1800007	495.505444	997.4894277	866.2204908	643.5998264	675.9717673	542.695642	880.9634101	621.8274602	1087.60428	531.1190574	149.6460355	580.1406828	612.3101478	1157.005917	505.1286849	1409.862357	534.4918839	1230.991515	611.3066569	493.275095	580.9308215	543.8176995	621.8847093	737.2031075	561.2411551	540.3148707	950.7476488	752.888745	533.434584	704.5296905	1069.581426	948.2921038	704.1416652	646.7870139	937.5908298	884.5870385	393.6929484	503.3658405	644.1286388	597.6219004	540.0361798	1124.845784	420.1083524
ENSG00000242411	6.273948723	0.33450753	0	0	0	0.117032315	0.658666626	0.419494018	0.372062473	0.45720802	0.486467963	0.262891379	0.484049989	0.459488595	0.104735364	0.295386909	0	0.095884702	0	0.249298013	1.186815418	0	0.193504364	0.702198098	1.555745344	0.214599109	0.349478778	0.295473998	0.121679631	0	0.135447317	0.273402712	2.981607165	7.1016614	0.477975923	1.74587285	1.251691629	0.960649481	0.858975986	0.499732829	2.383393962	0	0.219188634	0	1.164876871	0.283046437	0	0.145356884	0.296882418
ENSG00000118094	0.465575563	0.525834905	2.900792634	0.586795833	3.045713976	2.131371039	1.431043978	0.670153339	0.499279309	0.219120751	2.867669019	1.696704154	1.57749792	1.012983184	0.762968488	0.679519853	7.65055867	3.106459447	13.26694319	2.389562978	4.64133597	0.628174592	0.723360908	0.149570794	0.410082152	0.51424205	2.233208197	1.132866996	1.166319528	2.04717808	1.012662374	2.970025271	13.43222461	0.486218624	0.733036614	1.152819875	6.558727771	3.08467507	0.713563751	0.697974692	1.661471135	0.338478264	0.861393421	3.157250317	3.505979194	0.56973992	0.433603462	0.306519389	1.878140504
ENSG00000270507	0	0	0	0	0	0	0	0	0	0	0	0	0	0	0	0	0	0	0	0	0	0	0	0	0	0	0	0	0	0	0	0	0	0	0	0	0	0	0	0	0	0	0	0	0	0	0	0	0
ENSG00000048162	56.42183683	60.75858267	38.33713896	46.41398632	16.06931928	22.64914694	69.95935585	88.69469602	46.27185759	23.38758008	45.33611156	48.35566338	40.23602107	47.35124693	65.69673897	42.49670152	13.49480402	36.39765878	25.24105758	41.71081534	39.05626251	49.49986151	27.46788361	83.87884142	45.59334058	55.23002741	50.37810257	35.77073061	51.55781085	36.87238104	51.18460407	40.84896355	29.39154163	57.68017315	33.25189316	54.61766445	41.44023557	39.77280176	46.15653669	35.27065114	58.41896801	43.56668127	32.21161546	37.00401436	54.22416362	36.76982876	49.70828203	48.46981687	30.68926048
ENSG00000146535	13.19275302	18.41780971	35.53270136	27.6765186	16.483547	25.13804403	18.44804678	20.48803299	27.57244344	29.09733102	23.29839744	25.95866223	42.8914164	22.78485316	46.95601244	46.84247532	22.07032133	24.40892371	33.98887592	45.47244639	28.27219277	31.02792439	22.68174682	15.47564037	50.51278889	15.7428784	30.01501149	45.08923561	30.68434218	52.27380768	32.02310981	17.14991478	23.77490681	26.44307932	28.33709939	21.88743864	24.99360938	21.32853756	66.80971118	29.99983425	27.10349447	10.49150733	43.65077176	21.13513403	26.85555104	36.08333323	44.91374556	18.48692558	53.98918354
ENSG00000135547	0.315281226	0.535993095	2.302077434	3.21139747	2.475017625	3.385867409	0.53747453	0.560141592	1.987228971	3.815626948	2.192300443	2.691255779	1.831301854	1.278219823	2.074455634	4.470138264	0.260453328	1.323005998	0.457469232	2.163735764	6.021973305	2.597923622	0.990465606	0.416724641	1.60129389	0.716374259	1.736981352	2.301484811	2.003873963	3.247950221	2.351179623	0.507040175	1.990638859	1.975562502	2.361455656	0.77707584	2.135623685	1.175840572	3.589599674	1.461667084	1.49480879	0.241806828	4.17066151	0.763587689	1.503587877	3.401513908	1.649921901	4.512639212	14.50239745
ENSG00000168306	5.438551543	5.774090596	19.5540781	5.806222362	16.34687908	6.826329035	1.07587336	27.93872916	9.674684862	11.27440146	17.26337269	26.60954882	33.74301307	17.03227418	15.47960992	43.98425126	9.656831882	19.4915039	7.05830465	8.945399289	24.68846708	19.92571147	9.0386445	7.745185787	18.35176801	2.425431491	9.372865661	18.58905866	19.27261568	38.01826195	4.067982392	8.744305275	27.21807888	16.23723253	3.581289413	9.291113956	30.60195204	19.39907034	9.866686237	8.565183515	8.80220197	10.64864885	7.06810925	8.243976835	34.28583695	27.73987104	21.61098331	33.95979784	26.77288573
ENSG00000280341	0	0	0	0	0	0	0	0	0	0	0	0	0	0	0	0	0	0	0	0	0	0	0	0	0	0	0	0	0	0	0	0	0	0	0	0	0	0	0	0	0	0	0	0	0	0	0	0	0
ENSG00000064102	19.11801261	40.0413014	25.84830068	27.75059367	33.87204774	11.29003219	60.05779398	35.36834117	38.53877601	31.683354	48.54826655	29.81950582	14.918001	28.19639056	47.90210409	38.08415911	9.027826241	48.31299067	19.70123425	35.00606179	7.575040109	41.10119827	23.58988851	94.83114762	17.16435932	25.30056128	26.9372043	19.1285185	47.10875104	62.03615314	41.07677784	17.50022561	18.16967934	26.17894101	40.25257448	49.87959601	22.97823936	35.86927311	41.07562959	62.77702911	6.67764869	25.28815984	28.08006258	35.54022452	50.11199309	29.29255611	32.63129267	51.6101677	33.02539549
ENSG00000148426	8.628040056	2.161377076	5.068234166	10.55893801	7.456265803	3.7614563	5.191892176	21.37667304	6.784579007	14.6567436	6.116375113	6.756612261	14.10656191	21.38698007	2.372057267	8.460822955	1.832018611	10.29916356	9.166605478	12.08105113	7.549869741	18.70683312	7.975517704	4.313682134	17.35826159	0.87556202	11.27115968	17.95994697	6.686898628	19.91759522	11.95471406	10.36561761	34.05351363	1.309352376	11.41426861	19.28578626	5.211110387	14.87787198	11.65025427	7.989176752	7.721645144	7.644822205	8.486603329	15.54175072	9.408376258	4.548601827	1.213700375	16.21822514	1.334876722
ENSG00000115685	60.17661629	36.37382333	40.19078261	42.39913058	16.75401189	39.5182934	59.50820401	71.69379467	68.45959349	63.98917064	61.58979047	54.17560222	48.49589426	56.63582776	64.7672298	39.60184555	40.72699938	58.55154586	47.60847305	52.52730892	44.11525682	55.52548979	46.20358101	45.74306071	91.20459358	57.54162082	57.02145406	67.26194796	63.78091601	61.27626495	51.57100177	62.86984906	48.18332905	77.95070871	68.50743831	56.52115206	50.41747232	44.32555104	52.59924769	46.24327113	74.00263184	41.43548813	52.15947456	38.85960557	77.46600641	90.23349718	58.28429973	67.06945797	48.63932783
ENSG00000249916	0.438561705	0.072486534	0.092626488	0	0.312981168	0	5.233455368	0.454513945	4.434350259	0	0	0	0.524459135	4.480625907	1.815661012	0	0.507213195	0.831114293	0	0	0.257178474	0	1.782096141	1.3525663	0	0	1.262179127	1.9208434	0.263675221	1.028477703	0.146754642	0.493711232	0.269209646	0	0	2.311980821	0	0.260211449	0.620456307	0.928202057	1.64332185	0.882938518	0.118743398	0	0.504848946	0	0.953037647	1.259931787	1.125832972
ENSG00000271200	0	0.38229432	0.122128133	1.249370586	1.031665092	0	0.627301548	1.598072449	0.797276728	2.612617259	0.173738558	0.250372742	0.691499984	0.984618418	0.448865844	1.265943895	0	0.136978146	0.489431368	0	0.339090119	0.438857922	0.138217403	0.222920031	1.111246674	0.153285078	0.166418466	0.844211424	0.173828044	0	0.386992335	0.911342373	1.419812936	0	0.546258198	1.108490698	4.172305431	1.715445502	0.409036184	0	2.166721784	0.194025912	0.15656331	0	0.332821963	0.606528078	0.179511608	0.415305384	0
ENSG00000276669	0	0	0	0	0	0	0	0	0	0	0	0	0	0	0	0	0	0	0	0	0	0	0	0	0	0	0	0	0	0	0	0	0	0	0	0	0	0	0	0	0	0	0	0	0	0	0	0	0
ENSG00000228404	0	0	0	0	0	0	0	0	0	0	0	0	0	0	0	0	0	0.105008381	0	0	0	0	0	0	0	0	0.127577531	0	0.133257764	0.129944557	0	0.099805897	0	0	0	0	0	0	0	0.078183387	0	0	0	0	0	0.154989521	0.137614823	0	0
ENSG00000253538	0	0	0	0	0.679466829	0	0	0	0	0	0	0	0	0	0	0	0	0	0	0	0	0	0	0	0	0	0	0	0	0	0	0	0	0	0	0	0	0	0	0	0	0	0	0	0	0	0	0	0
ENSG00000275859	0	0	0	0	0	0	0	0	0	0	0	0	0	0	0	0	0	0	0	0	0	0	0	0	0	0	0	0	0	0	0	0	0	0	0	0	0	0	0	0	0	0	0	0	0	0	0	0	0
ENSG00000249309	0.236958004	0	0	0	0	0	0	0	0	0	0	0	0	0	0	0	0	0.224528478	0	0.29188443	0	0	0	0	0	0	0	0	0	0	0.158585151	0	0	0	0	0	0	0	0.11174565	0	0	0	0	0	0	0.16569897	0	0	0
ENSG00000167332	0.171943064	0.255772471	1.307349345	0.650133824	2.116709512	2.98285705	0.139897856	0.148497766	0.316097644	1.747961025	1.679008943	0.967840592	1.233720723	1.122323291	1.023284925	1.003821808	0.149143991	19.67305699	0.412347064	1.164895311	4.486922634	0.978720401	1.417931525	0.215429856	1.032604304	0.31905926	3.142307443	1.56893401	1.912471634	8.039324076	1.524725544	0.561338669	1.108240128	0.484830396	0.324863859	1.565665918	1.329268618	0.612113005	0.547328013	2.137983515	0.73632328	0.432707509	1.513027391	0.583006645	0.742243967	0.390765711	0.240203032	1.481911412	1.576412563
ENSG00000255236	0	0	0	0	0.227072677	0.367988206	0.172588764	0.109918965	0.29247179	0	0.095600985	0	0	0.180597966	0.082330634	0	0	0.075373284	0	0	0.37317392	0.080494988	0	0.061331735	0.305736037	0.084346299	0	0.464533864	0.095650225	0	0.106472762	0.429834161	0	0	0	0.152488894	0	0	0.30010043	0.056118745	0	0.213528516	0.172300344	0.539431406	0	0	0.1975553	0.342787498	0
ENSG00000235382	0	0	0	0	0.065602531	0	0	0	0	0	0	0	0	0	0	0	0	0	0	0	0	0	0	0	0	0	0	0	0	0	0	0	0	0	0	0	0	0	0.043350323	0	0	0	0	0	0	0	0	0	0
ENSG00000130649	0.153982064	0.025450526	0.070463909	0.194073832	1.126371111	0.541674356	0.06960237	0.017731445	0.259488535	0.217412607	0.12337406	0.661167765	0.092070625	0.466127085	0.059764801	0.243469305	0.074202533	0.097270003	0.072406609	0.758699285	0.045148575	0.428503412	0.171762527	0.113777031	0.0616493	0.360564868	0.169877949	0.093669649	0.131152455	0.338536568	0.214694064	0.8147236	0.393839078	0.096485666	8.703623111	0.061496405	0.026453657	0.639534344	0.236000401	0.325898196	0.054950641	0.482231327	0.180663742	0.087017726	0.110784985	1.004975187	0.087638086	0.811013154	0.26352519
ENSG00000100029	81.19266946	76.56001645	68.3986957	84.93321042	11.58095569	50.86732391	92.98902307	119.2886825	75.57799648	41.31125793	33.99190889	55.54255828	95.50772587	48.12933806	132.3336032	61.88086737	30.03184616	69.15565796	43.04790716	82.96038288	116.9579639	84.24499142	54.03260105	118.5083635	93.47914565	83.46407794	86.10864641	52.52525273	87.85765993	66.04177617	137.6322485	40.05006752	28.43715194	140.7269489	92.06988934	80.96494386	91.20383167	59.24901065	133.0603292	87.17274353	130.8648606	56.63261693	80.422556	76.24247972	118.6786372	78.06944951	88.59407968	70.11500004	63.4459944
ENSG00000248574	0	0	0	0	0	0	0	0	0	0	0	0	0	0	0	0	0	0	0	0	0	0	0	0	0	0	0	0	0	0	0	0	0	0	0	0	0	0	0	0	0	0	0	0	0	0	0	0	0
ENSG00000274160	0	0	0	0	0	0	0	0	0	0	0	0	0	0	0	0	0	0	0	0	0	0	0	0	0	0	0	0	0	0	0	0	0	0	0	0	0	0	0	0	0	0	0	0	0	0	0	0	0
ENSG00000259248	0.647253665	0.61935583	0.417304821	0.515227467	9.335544246	0.866762508	0.295648743	0.564881569	0.281818844	0.769583036	0.839304895	0.722757847	0.407382027	0.734750664	0.740430468	1.342445472	0.256090878	0.758558061	0.653565545	0.797285864	0.679209486	1.378898696	0.553708679	0.577845136	0.556466585	1.137837161	0.745117556	0.746022927	0.983106951	0.818858679	1.025946152	1.150494304	0.627338704	0.6830674	1.174628469	0.750999389	0.210687609	1.85953535	0.947833754	1.454008202	0.109412275	0.731559067	0.590309345	0.693044323	2.117607292	0.667002364	1.628631939	1.835010337	1.224312291
ENSG00000211685	0	0.277618495	5.321297222	68.34850359	1.398479346	8.094071661	0.607387213	0	17.24058195	14.54564292	0.841115242	21.57577167	20.7559757	0.635573793	21.5859347	0	1.780709362	4.376777907	0	19.65553721	9.193109901	2.549555549	3.479568268	2.158432049	19.90542654	0	6.767684271	136.5076473	0	1.969499818	0.562060295	0.756352174	0.687369755	7.718196954	7.933750019	1.878275905	40.97563452	57.13794986	1.84823757	5.727420627	54.24665581	0.939331795	18.79753771	2.847610688	10.31219797	14.68183047	0.173812826	0.301590815	5.543824753
ENSG00000268620	0	0	0	0	0	0	0	0	0	0	0.349935681	0	0	0	0	0	0	0	0	0	0	0	0	0	0	0	0	0	0	0	0	0	0	0	0	0	0	0	0	0	0	0	0	0	0	0	0	0	0
ENSG00000207620	0	0	0	0	0	0	0	0	0	0	0	0	0	0	0	0	0	0	0	0	0	0	0	0	0	0	0	0	0	0	0	0	0	0	0	0	0	0	0	0	0	0	0	0	0	0	0	0	0
ENSG00000255508	2.993139335	1.122920603	1.485089377	1.642428294	0.881550575	1.469828591	2.164715406	1.296608089	3.122475423	2.817411363	0.927864861	2.211417121	1.193126872	1.833710498	1.598136298	1.386846369	1.717102587	1.969538574	1.447669615	2.048301935	1.420890038	2.12740959	1.169701673	1.611784317	0.93585701	4.382826513	2.037337318	1.4912994	3.42772714	3.203232098	2.178051239	2.117989837	1.22488576	1.518270748	1.525991249	1.593841975	2.301712463	1.606781915	2.598984061	1.952418344	2.263446712	1.004327699	2.302598319	2.013655817	1.353606201	2.408645114	2.212376076	2.661566504	2.700618883
ENSG00000119471	38.73382058	37.78608681	55.74101195	37.83007349	68.8258271	42.60653727	136.9912197	85.07492474	130.6897706	70.18837857	42.7296281	57.57004155	43.50005238	65.34645978	54.77219965	29.83108546	21.86132911	90.55317982	27.09877366	36.18032118	41.15346868	51.81538118	39.08396103	47.71740376	39.79364692	75.43640041	77.86852469	40.22123769	92.20604194	51.78615934	33.24045735	37.66732337	36.71778028	63.63232497	44.76012797	101.7889631	62.17278519	83.78642971	93.10062118	105.5239023	20.46627074	48.17475259	45.41328385	58.76133257	98.28762391	47.14996553	68.02123458	55.42052014	57.05512956
ENSG00000252540	0	0	0	0	0	0	0	0	0	0	0	0	0	0	0	0	0	0	0	0	0	0	0	0	0	0	0	0	0	0	0	0	0	0	0	0	0	0	0	0	0	0	0	0	0	0	0	0	0
ENSG00000229086	0	0.137176197	0.087644895	0	0	0	0	0	0	0	0	0	0	0	0	0	0	0.098301964	0	0	0	0	0	0	0	0	0	0.302922923	0	0	0	0	0.254731144	0	0	0.198876272	0	0	0	0.073190162	0	0	0.224714398	2.110582039	0	0	0	0	0
ENSG00000228929	78.6856809	8.520752256	4.928339889	13.48359179	7.745424072	6.589819574	52.09980629	8.810910981	11.47260769	23.90544792	11.08719292	15.74266763	5.191569109	9.240265149	5.476163301	21.3847138	2.196623297	6.170338644	7.042791892	34.09081839	38.50498724	4.530364091	6.874720974	8.054272206	86.29685232	9.638094033	3.123546587	15.05293909	10.44037975	3.499649677	22.15382272	9.285677457	40.30630492	22.78217437	7.689634634	27.56731098	16.22155672	29.29980917	12.28367124	26.41601853	48.51075782	1.274600989	5.730217142	20.23994058	24.83107862	5.692032736	4.211618486	10.2308884	11.14450925
ENSG00000264054	0	0	0	0	0	0	0	0	0	0	0	0	0	0	0	0	0	0	0	0	0	0	0	0	0	0	0	0	0	0	0	0	1.074929297	0	0	0	0	0	0	0	0	0	0	0	0	0	0	0	0
ENSG00000231061	0.184536801	0	0	0	0	0	0	0	0	0	0	0	0	0	0	0	0	0	0	0	0	0	0	0	0	0	0	0	0	0	0	0	0	0	0	0	0	0	0	0	0	0	0	0	0	0	0	0	0
ENSG00000172345	1.460661619	1.236078938	2.607846971	1.556933735	4.308613604	3.378594986	1.373304502	1.574343379	2.971686863	2.749811607	3.908857185	1.475714082	6.101977377	1.989740011	1.945179739	2.52982415	6.667145012	6.025201682	2.186909168	2.063128847	2.421185831	1.133202833	3.221409612	2.560239548	2.114638085	4.512201009	2.398956706	4.577772739	2.318420225	1.621365326	1.811733399	3.481618277	0.502108479	6.711872647	2.56654748	1.997390421	4.938445757	4.090602795	2.130765131	4.513508794	3.773903646	1.908181636	3.480254929	3.896092049	4.50624872	3.636202329	4.304767076	3.035319576	3.913939693
ENSG00000224650	0.420630733	2.989482971	35.71342851	26.35597269	39.62437562	14.35091316	2.737898751	0.290620501	58.18942992	81.48350434	4.044231107	8.560017981	266.0955551	5.013670273	70.7454373	0.306960842	44.3908754	25.50827106	0.23735059	236.5273294	15.53980119	1.596186822	63.3421866	0.56755364	2.222966623	0.334511387	61.8603236	93.95771134	5.184339976	13.93328854	15.62374419	21.21393899	13.1683417	21.34905633	170.0714876	2.419040178	28.18260824	176.4477435	4.066437517	103.4175745	5.854209112	40.22484383	304.6516638	7.844269988	44.18395832	12.05961053	8.357228641	0.377630747	23.44713615
ENSG00000236461	0	0	0	0	0	0.046812926	0	0	0.074412495	0	0	0	0	0	0	0	0	0	0	0	0	0	0	0	0	0	0	0	0	0	0	0	0	0	0	0	0	0	0.03817671	0	0	0	0	0	0	0	0	0	0
ENSG00000132300	24.38979546	18.90731082	16.14126824	33.27696836	47.35470663	15.46636619	33.61398803	32.98088052	38.58555803	34.8072322	28.45854336	19.36965953	24.69302628	33.51929517	30.95741995	24.55309229	6.497047212	33.46870439	18.12154471	25.58468687	25.71316638	47.06318001	13.3611108	25.1921129	24.7194986	18.81669339	18.61812315	30.34131906	27.21713795	38.98104031	24.67142764	19.79954967	25.35031016	59.92837806	31.52026428	48.1172375	35.882894	33.54026759	39.25977368	38.45381885	19.67466092	24.19283972	24.92828623	26.44041825	36.02511231	23.68021516	31.13117003	38.7463191	26.58388693
ENSG00000229107	0.271628427	0	0.057369321	1.467220133	0.193848622	0	0.294673005	0.093836212	0.124839444	0.306817263	0	0.058805919	0.649660051	0	0.070284457	0.198224438	0.078537137	0	0.153272603	0	0	0	0	0.10471601	0.391503573	0	0.156349142	0	0	0.079624993	0	0.061157189	0	0.170203263	0.192452352	0.911242766	0.279989693	0.966990402	0.19214351	0.047907752	0.872409431	0	0	0	0.234513165	0	0	0.048772112	0
ENSG00000211779	0.701449546	0	0.296299504	0	0	0.405623364	1.902398872	0	0.967151031	0.792320717	0.210756717	0	0	0	1.270511372	0	0.202813231	0.332327661	0	0.86404425	0.411339435	0	0.670668534	0.811251591	0	0	0.201876946	1.024086017	0	0.822489981	0.469448088	0	0	0.879061172	0.828310549	0.336168699	0	0.416190471	0.16539626	0	0	0.47073332	0.759687879	0	0.605603601	0.735759913	0.435519639	0	1.028967473
ENSG00000175894	0.331349014	0.967535536	0.034991308	0.11932034	4.630840242	0.079836404	0.029955017	0	0.15228681	1.278771258	1.426979945	0.370631177	3.236021955	0.68959259	3.372333472	0.282107381	0	3.218174553	1.558094343	0.1360517	1.716383022	1.047821141	0.105602918	0.074514423	0.66330565	0.102475754	0.572172815	0.765945793	0.49804009	0.825617319	0.092398639	0.111904935	1.661079515	1.314954399	4.421410923	5.081553422	1.82159253	0.491497582	1.171942186	3.944754938	0.088684877	2.3162901	0.852291299	11.23503747	8.105417012	1.409534536	0.154297273	2.429387875	4.030256853
ENSG00000213777	0	0	0.036647022	0	0.247657621	0.100336911	0	0.179825264	0	0	0	0.037564709	0	0	0.089794198	0.126624044	0.050168838	0.04110307	0.048954602	0	0.20350173	0.307272506	0.082949868	0	0	0	0	0	0	0.101727503	0.058062448	0.039066679	0	0.108724361	0.245873771	0	0	0.10295084	0	0.091809163	0	0	0	0	0.049934989	0.849338218	0	0.373862401	0.127265127
ENSG00000223985	0	0.080019448	0	0	0	0	0	0	0	0	0	0	0	0	0	0	0	0	0	0	0	0	0	0	0	0	0	0	0	0	0	0	0	0	0	0	0	0	0	0	0	0	0	0	0	0	0	0	0
ENSG00000100197	1.061218797	2.221743425	1.878463661	4.367427265	3.317882232	1.285774593	3.398931885	1.920319866	1.393520929	2.85404106	1.730913946	1.269081319	7.372697535	2.122525089	1.909073166	3.319021961	3.097571534	1.101319994	0.456241657	2.552166723	7.289951763	0.690352434	1.497817242	0.8182251	0.728360105	2.277315551	4.479470105	1.992000309	0.334208073	0.740678657	0.845506175	6.371562725	2.35754039	3.29315098	10.12064616	0.387495316	2.291950016	3.118276867	3.431684658	0.730853052	8.764447264	2.102595983	1.532436294	1.370769615	2.70501289	3.321711559	2.478700393	0.362945966	1.704977622
ENSG00000162076	35.27289144	32.40875595	38.73904378	40.255361	8.842692483	37.02850999	13.44194625	63.48855005	45.7241611	26.97024894	38.58777927	64.38046163	36.77361452	29.7741877	23.96406504	38.94129983	19.08970246	40.53569693	38.17397344	51.02481968	43.80870449	44.89178963	28.23391696	6.833927933	59.87767497	39.41548903	29.46545613	41.59364748	48.44988727	24.55057274	30.68849213	35.79873019	44.85880768	34.90999853	39.00353567	19.07172458	33.74829617	20.71378451	41.75595188	14.93079308	61.87300249	18.02649971	47.7028333	18.39994599	48.51690834	62.92858414	23.02351439	26.21056172	36.8830187
ENSG00000182667	0.337212087	4.071604885	6.469858989	8.743079558	1.405918066	7.933330566	0.539104177	1.863881796	3.213826007	5.132087727	6.484374574	4.188146392	1.655484363	4.110031681	6.282315	13.75485533	0.030789358	2.833671399	3.895726401	5.968314851	3.830021923	2.164153355	7.585226412	0.492628913	4.263426628	0.545753052	3.330331118	1.658324454	8.472442836	11.0191901	5.737038964	0.319677313	4.379610582	2.313159242	7.930442389	0.510342361	4.976056046	1.05304087	13.60072752	0.78256445	6.897314614	0.071462678	17.11678577	4.874425024	2.134993564	8.513773136	5.641970342	3.639250749	26.45138696
ENSG00000250813	0	0	0	0	0	0	0	0	0	0	0	0	0	0	0	0	0	0	0	0	0	0	0	0	0	0	0	0	0	0	0	0	0	0	0	0	0	0	0	0	0	0	0	0	0	0	0	0	0
ENSG00000274010	0	0	0.090066861	0	0.304332293	0	0	0	0.097995729	0.120421802	0.192192654	0	0	0.121022471	0.110342957	0	0	0	0	0.131322787	0	0	0	0	0.102440054	0	0	0	0	0.062503556	0	0	0	0	0.15107011	0	0	0.126510402	0	0.037606344	0	0	0.057731031	0	0	0.223650682	0.26477187	0.076569689	0.078194419
ENSG00000260933	0	0	0	0	0.145867879	0	0	0	0	0	0	0	0	0	0.105775781	0	0	0	0	0	0	0	0	0	0	0	0	0	0	0	0	0	0	0	0	0	0	0	0	0	0	0	0	0	0	0	0	0	0
ENSG00000197919	0	0.070789104	0	0	0	0	0	0	0	0	0	0	0	0	0	0	0	0	0.362510311	0.131892271	0	0	0.102374382	0	0	0	0	0	0	0	0	0	0	0	0	0	0	0	0	0	0	0	0	0	0	0	0	0	0
ENSG00000263878	0	0	0	0	0	0	0	0	0	0	0	0	0	0	0	0	0	0	0.184048608	0	0	0	0	0	0	0	0	0	0	0	0	0	0	0	0	0	0	0	0	0.057527274	0	0	0	0	0	0.3421235	0	0	0
ENSG00000226806	0	0	0	0.286509796	0.094633941	0.076680679	0	0.045809408	0	0.074891754	0.039842301	0.114832611	0.158577064	0.075265318	0	0	0.115021897	0.031412282	0	0.081671207	0	0	0	0.051120759	0	0.035151841	0	0	0.199314111	0.077743414	0.177492725	0.029856007	0	0	0.031317434	0	0.410060093	0.236034983	0.031267177	0.023387834	0.212948489	0	0.215421697	0.22481137	0	0.139091026	0	0.047619602	0.826710709
ENSG00000255460	0	0	0	0	0.262214877	0	0	0	0	0	0	0	0	0	0	0	0	0	0	0	0	0	0	0	0	0	0	0	0	0	0	0	0	0	0	0	0	0	0	0	0	0	0	0	0	0	0	0	0
ENSG00000267567	0.239254109	0.158177979	0.404253587	0.516939186	0.512233714	0	0	0.33060898	0	0.81074678	0.143772024	1.03594148	0	0	0.495260247	0	0	0.453408282	0.54001859	0	0	0.363163436	0.343132738	0.276705969	1.149472699	0.126846372	0.275429011	0.349300657	0	0.701348046	0.640487313	0.969625897	0	0	0.226019623	0	1.97295063	0.28391288	0	0.759560695	0	0.481680606	0.129559173	0	0.550833249	1.505741218	0.148549334	0.687346508	0.526448475
ENSG00000250694	0	0	0	0	0.180912113	0	0	0	0	0	0	0	0	0	0	0	0	0	0	0	0	0	0	0	0	0	0	0	0	0	0	0	0	0	0	0	0	0	0	0	0	0	0	0	0	0	0	0	0
ENSG00000242976	0	0	0	0	1.178651489	0	0	0	0	0	0	0	0	0	0	0	0	0	0	0	0	0	0	0	0	0	0	0	0	0	0	0	0	0	0	0	0	0	0	0	0	0	0	0	0	0	0	0	0
ENSG00000225675	0.435467796	0.071975165	0	0.940884022	1.243092752	0.251815563	0	0	0	0.245940822	0	0.094276156	0	0.247167586	0.450713029	0.317788385	0	0.206312763	0.614306861	0.536408423	0	0.660995883	0	0.167878048	0.41843239	0	0.250654973	0.317882079	0	1.27652766	0.437158008	0.294136956	0	0.272865549	0.308534723	0.208697323	0	1.291878711	2.361636896	0.614435929	0	0.146118279	0.589528513	0.738269438	1.253218503	0.15225602	0.405563262	0.078190211	0
ENSG00000249741	0	0.226721771	0.579430142	0	0	0.661015852	0	0	0.630439191	0.516475727	0.137382156	0.890909673	0	0.259525966	0.828185191	0	0.13220418	0.216628401	0.129004441	1.126457688	0	0.11567428	0	0.352543901	0.878708018	0.242417512	0.131593861	0	0.962170414	0.804212426	0.612021211	0.102947935	0.561351966	0.573017653	0	0.438264378	3.299211887	0	1.078138583	0.887091873	0	0.153424193	0.990407901	2.325548729	0.131587943	0.319737641	0.283894283	0.164199444	1.173785118
ENSG00000206617	0	0	0	0	0	0	0	0	0	0	0	0	0	0	0	0	0	0	0	0	0	0	0	0	0	0	0	0	0	0	0	0	0	0	0	0	0	0	0	0	0	0	0	0	0	0	0	0	0
ENSG00000207249	0	0	0	0	0	0	0	0	0	0	0	0	0	0	0	0	0	0	0	0	0	0	0	0	0	0	0	0	0	0	0	0	0	0	0	0	0	0	0	0	0	0	0	0	0	0	0	0	0
ENSG00000266586	0	0	0	0	0	0	0	0	0	0	0	0	0	0	0	0	0	0	0	0	0	0	0	0	0	0	0	0	0	0	0	0	0	0	0	0	0	0	0	0	0	0	0	0	0	0	0	0	0
ENSG00000264212	0	0	0	0	0	0	0	0	0	0	0	0	0	0	0	0	0	0	0	0	0	0	0	0	0	0	0	0	0	0	0	0	0	0	0	0	0	0	0	0	0	0	0	0.454011682	0	0	0	0	0
ENSG00000204519	2.071130703	1.005298486	3.311205165	3.96513982	13.63940559	4.775485092	5.602885851	2.807613745	12.84441197	6.129927451	2.032287323	4.756311144	3.574096009	3.779632772	6.661560581	10.79049821	1.986010551	6.396725255	5.192504082	3.390855326	2.767303734	5.199815564	4.725015776	2.557047558	4.937484428	4.545135294	8.616617338	2.373078493	6.273387292	5.99444811	6.053278378	4.356212674	5.825710467	11.23645149	3.120597109	11.81052231	3.026671343	7.55983609	6.367176468	15.21272053	1.487579428	3.62431668	4.883684745	5.866960904	7.001629849	7.864771926	8.56204419	5.799458791	2.730511264
ENSG00000201699	0	0	0	0	0	0	0	0	0.70048799	0	0.457940521	0	0	0	0	0	0	0.361047336	0	0	0	0	0	0	0	0	0	0	0	0	0	0	0	0	0	0	0	0	0	0	0	0	0	0	0	0	0	0	0
ENSG00000229117	1104.514833	887.4656953	654.0637267	434.9245039	148.2709449	646.1162634	520.0822798	771.6723548	548.6211635	328.3703301	544.8061133	810.0235906	896.3956237	715.5331241	822.858968	633.6320692	321.3873893	1546.643162	507.4214197	374.5885952	677.9115845	853.8866931	1146.310604	1439.526181	437.9769898	595.5115403	1039.523768	424.5890749	929.6491548	406.1346667	788.0307479	543.655932	966.5056841	1133.769146	1212.997457	511.0654082	825.5220753	438.150639	616.8161636	435.9217495	655.1405931	588.3958823	546.003319	491.314918	679.9444112	723.7208614	842.3206004	1045.227555	607.711216
ENSG00000225716	0	0	0	0	0	0	0	0	0	0	0	0	0	0	0	0	0	0	0	0	0	0	0	0	0	0	0	0	0	0	0	0	0	0	0	0	0	0	0	0	0	0	0	0	0	0	0	0	0
ENSG00000251810	0	0	0	0	0	0	0	0	0	0	0	0	0	0	0	0	0	0	0	0	0	0	0	0	0	0	0	0	0	0	0	0	0	0	0	0	0	0	0	0	0	0	0	0	0	0	0	0	0
ENSG00000057149	0.056578882	1.103476262	0	0	0.080755453	0	0.122757911	0	0.104013799	0.255634182	0	0	0.135321033	0	0.644156086	0	0.032717808	0.107222124	0.031925939	8.85110773	0	0.057253997	0.135240218	0.741602432	0	0.029996667	0.0977003	0	0	0	0	0	0	0.070905026	3.073328233	0	0	0	0	0	0.121145764	0	0	0	0	0	0	0	0.12449469
ENSG00000200034	0	0.868296143	0	0	1.874557422	0	0	0	0.804815988	0	0	0.379110499	0	0.99392923	0.453110439	0	0	0	0	0	0	0	0	0	0	0	0	0	0	0	0	0.788537373	0	0	0	0.83922966	0	0	0	0.308852103	0.937376091	0	0	0	1.511861471	0	0	0	0
ENSG00000277746	0	0	0	0	0	0	0	0	0	0	0	0	0	0	0	0	0	0	0	0	0	0	0	0	0	0	0	0	0	0	0	0	0	0	0	0	0	0	0	0	0	0	0	0	0	0	0	0	0
ENSG00000100628	0.269445698	0.226721771	1.427881421	2.169913775	1.118783477	3.286193095	0.318878287	0.118468218	2.972070471	2.2134674	6.564904466	5.483336915	5.214101961	1.668381207	2.281734709	1.144038187	1.543955958	1.06766855	0.649629506	3.137989275	10.05496395	0.582502622	1.299819492	1.378698471	3.17747096	0.298693005	1.593225672	1.859610165	2.739240259	10.42603966	2.934423126	1.036832772	3.06738753	1.135802847	0.404951824	0.704353464	2.474408915	1.976574428	1.490141541	1.339278315	4.563012899	0.591779031	4.111961375	1.91027217	0.451158661	0.873568913	1.444819119	0.475005533	1.149830319
ENSG00000251919	0	0	0	0	1.421035465	0	0	0	0	0	0	0	0	0	0	0	0	0	0	0	0	0	0	0	0	0	0	0	0	0	0	0	0	0	0	0	0	0	0	0	0	0	0	0	0	0	0	0	0
ENSG00000243250	0.188481099	0.124610439	0.159232711	0	3.093735226	0	0.61341472	0.520898424	0	0	0	0.163220093	0	0.213960338	0.195079609	0	0	0.178594407	0	0.232170669	0	0.476825274	0.090105086	0.29064688	0.724431038	0.499639146	0	0.275174258	0.113319961	0.110502471	0.252283552	0.169746213	0	0	0.178055153	0.361317197	0	0	0.35553883	0.332428599	0	0	0.408259745	0	0.216969432	0.263600498	0	0.270741067	0.138242958
ENSG00000272461	0	0	0	0	0	0	0	0	0	0	0	0	0	0	0.09724288	0	0	0	0	0	0	0	0.269492379	0	0	0	0	0	0	0	0	0	0	0	0.532539385	0	0	0	0	0	0	0	0	0	0	0	0	0	0
ENSG00000158481	0.258094328	0.113755871	1.635325488	2.602347514	0.245586617	4.974892826	0.186660461	0.118880999	9.173219725	2.915298527	4.342616451	5.326832748	2.057634098	2.734517491	2.047996031	1.255651669	2.089470941	1.385817927	0.194180901	3.497121255	6.053999203	0.30470298	1.398355578	2.222132116	0.578661378	0.136834972	3.763492716	1.884032813	4.18967983	2.017536399	2.130345607	1.23967966	0.950582075	2.26411853	0.243817684	2.968592163	0.35471865	4.287776952	2.718261598	1.608398442	1.105254596	0.692814475	5.590455748	0.583412921	0.544691554	5.835490472	1.602469473	0.154473344	4.164629327
ENSG00000243543	0	0	0	0	0	0.090138525	0	0	0	0	0	0	0	0	0	0	0.090139214	0	0	0	0	0	0	0	0	0.909065669	0.089723087	0	0	0	0	0	0	0	0	0.149408311	0	0	0	0	0	0	0	0	0	0.109001469	0	0	0
ENSG00000271419	0	0	0	0	0.203944905	0.082626982	0	0	0	0	0	0	0	0	0	0	0	0	0	0	0	0	0	0	0	0	0	0	0	0	0	0	0	0	0	0	0	0	0	0	0	0	0	0	0	0	0	0	0
ENSG00000270863	0	0.115445315	0.110640833	0	2.741573372	0	0.094716323	0	0	0.098619835	0	0	0	0	0.271097193	0	0	0	0	0	0	0.088350935	0	0	0.083893623	0	0.201020325	0	0	0	0	0.196576679	0	0	0	0.334742241	0.359986749	0.103606114	0.205868046	0	0	0.058591983	0	0	0.050252821	0	0.162626852	0.094060502	0.256150319
ENSG00000173272	83.36915508	23.81991101	14.07875095	53.17868216	6.845134431	25.46517948	26.11171431	75.62747065	43.63939202	25.04143855	31.44718841	22.46320016	66.51341183	17.80476207	31.45259523	19.50217552	18.2792547	36.43993511	47.12806749	43.87900844	70.25552924	56.74115918	27.85838786	73.91923122	72.0796051	52.69160498	34.91400861	77.8115218	23.21218072	23.46618373	39.60568239	29.22886294	36.95624257	24.60769919	24.27692615	41.57354688	33.82696883	38.26227218	30.52504557	21.03461657	51.69905109	15.99090174	26.91741386	59.82904499	37.93320639	42.28926757	45.20806642	23.27716666	12.80917437
ENSG00000207546	0	0.420720811	0	0	57.2223147	0.735976413	0	0	0	0	0	0	0	0	0	0	0	0	0	0	0	0	0	0	0	0	0	1.858135454	0	0	0	0.573112214	0	0	1.202331188	0	0	0	0	0	0	0	0	0	0	0	0	0	0.933496264
ENSG00000214295	0	0	0	0	0	0	0	0	0	0	0	0	0	0	0	0	0	0	0	0	0	0	0.038650184	0.031167928	0	0	0	0	0	0	0	0	0	0	0.038187991	0	0	0	0	0	0	0	0	0	0	0	0	0	0
ENSG00000075914	40.85525134	38.57740852	16.90548096	16.69380739	16.938538	19.80011825	18.5124567	69.91598442	27.59058503	18.08246398	30.39603403	25.78864605	42.27645961	29.78297079	35.19480759	33.2626141	9.40191365	17.07814046	19.17989933	28.31232972	63.69260553	32.16015798	17.61795811	40.457627	52.7966629	24.81368622	33.80261753	25.64410984	31.64820905	23.38226808	41.77644107	31.16249282	26.2389709	46.60251175	28.60516963	32.5531177	34.60702866	22.49264955	32.38638984	31.29349023	58.22979432	22.99705004	21.44638901	22.80524597	34.00905491	41.2211065	29.16275583	35.26147933	20.95554108
ENSG00000222346	0	0	0	0	3.898415877	0	0	0	0	0	0	0	0	0	0	0	0	0	0	0	0	0	0	0	0	0	0	0	0	0	0	0	0	0	0	0	0	0	0	0	0	0	0	0	0	0	0	0	0
ENSG00000221118	0	0	0	0	0	0	0	0	0	0	0	0	0	0	0	0	0	0	0	0	0	0	0	0	0.847325589	0	0	0	0	0	0	0	0	0	0	0	0	0	0	0	0	0	0	0	0	0	0	0	0
ENSG00000254814	0.325739103	0.053838943	0.275191096	0	0.348697357	0.094181678	0.530061533	0.225058356	0.149708515	0	0.195742386	1.057808319	0.779077818	0.369773144	0.337142859	0	0	0.154326302	0.1838058	0	1.146106709	0.247219436	0.700751292	0.062788162	0	0	0.281242816	0	0.489608013	0.572921781	0.109001139	0.366701087	0.999769333	0.408218381	0.538511133	0.156110003	0	0.386541018	0.307226826	0.861770709	0	0	0	0.552241123	0.093743389	0.113890717	0.202246587	0.467903427	0.119457965
ENSG00000225455	0.261004482	0	0	0	0.37253361	0.150929624	0	0	0	0	0	0	0	0	0	0.380942948	0	0	0	0	0.306113068	0	0	0	0.501588087	0	0	0	0	0.153021392	0	0	0	0.327092529	0.123283431	0.250172055	0	0	0.123085589	0	0.558858473	0.175156584	0	0	0	0	0	0.093729069	0.574307427
ENSG00000197444	0.280383746	0.313703079	0.154879126	3.681430642	0.584898595	0.074831983	0.023397778	1.937216143	0.634404217	0.219258563	0.427699166	1.129979774	2.476062835	0.097934327	2.087205265	0.472185572	0.074832555	1.215980178	3.407664475	0.053134797	7.664538562	0.545633394	0.113418438	0.058203003	0.746072846	0.137217459	0.707627365	0.535301426	0.298246894	14.37719384	0.072172313	0.29136208	4.104224282	0.162174807	0.682560307	1.219698033	0.22231886	2.917695882	6.20438241	0.692327276	1.454701575	0.101317863	0.362059492	1.755131116	0.173795396	0.407213034	0.57582331	0.178140906	0.094915239
ENSG00000233376	0	0	0.258802545	0	152.8159677	0.354291375	0	0.211655377	0.281585743	0.692051842	0.552255814	0	0	0.347751914	0.475597309	0.447111698	0	0.145135654	0.172859549	0	0	0.154997794	0.146448712	0.118097833	0.883068852	0.324827435	0.176329243	0.447243521	0	0.17960079	0.205019512	1.103560988	0.376091888	0	0.289394852	0.880878774	0	0	1.878047854	1.72895867	0	0.205580805	0.497661538	0	0.705285252	0.214216286	0.190202125	0.330028658	0.224687686
ENSG00000168811	1.089309883	0.560136139	1.201465442	0.784531236	0.604636659	0.629909224	2.429102246	3.888545037	0.333761925	2.734283259	0.727317298	0.471658062	0.434221313	0.686980497	0.501086838	1.059917732	0.139980896	1.003499213	0.273185875	0.074544994	0.709762162	1.775940409	0.57861599	0.746563556	0.465198363	0.032084671	0.975342733	2.208812979	0.945999482	1.383718439	0.729025265	1.853062826	0.742965838	0.151681143	0.228678677	1.218117168	1.746641587	4.093355693	1.883571524	1.707770451	0.06478923	0.040612286	0.852042091	0.615586428	0.522481538	0.846364345	1.202375787	0.021732279	0.310707825
ENSG00000254081	0.046869825	0	0	0	0.133795291	0	0	0.064766224	0	0	0	0.02029407	0	0	0	0	0	0	0	0	0	0	0	0	0	0	0	0	0	0	0	0.021105499	0	0	0	0	0	0	0	0.016533085	0	0	0.076141837	0	0	0	0	0	0
ENSG00000137440	18.25936654	26.78620124	8.096672845	2.944156956	4.538111786	5.515761417	36.75899371	11.86251295	15.69835336	2.565276788	1.856023833	4.287379883	4.779949115	5.362390813	72.77373746	9.281104497	65.45420192	85.86231674	15.37801282	133.7202256	3.515907926	62.2342945	12.94158325	13.48305318	4.888177057	16.95317167	14.43175056	2.917778558	32.44252937	3.515100669	105.1784796	8.181292829	29.66615027	47.70087347	5.191965106	60.51531311	52.81236058	21.12863355	40.52658673	16.63096985	10.79534452	57.30546023	12.49488114	6.776433382	19.29375533	28.64933965	13.3110697	9.917211424	45.97417584
ENSG00000249908	0	0	0.218195451	0	1.105910445	0	3.362231311	1.427566811	8.0717319	1.166932604	0.310403198	0.223659332	0	0.586376659	0	0	0	0	0	1.908850894	2.423288384	0.261356113	0.740822147	0.199135676	0	0	0.594650082	0.754138657	0.310563074	0.302841499	0.691404715	0.232602028	0	0	1.219938549	0.99022077	0	0	0.48719233	0	0	1.039946414	0	0	0.29731167	0	0	9.645858524	0.378866685
ENSG00000240626	0	0	0	0	0	0	0	0	0	0	0	0.204025116	0	0	0	0	0	0	0	0	0	0	0	0	0	0	0	0	0	0	0	0	0	0	0	0	0	0	0	0	0	0	0	0	0	0	0	0	0
ENSG00000222472	0	0	0	0	0	0	0	0	0	0	0	0	0	0	0	0	0	0	0	0	0	0	0	0	0	0	0	0	0	0	0	0	0	0	0	0	0	0	0	0	0	0	0	0	0	0	0	0	0
ENSG00000158483	3.572389072	7.277677292	5.825495506	4.577312123	4.239199338	5.092402071	6.083579703	8.638772611	11.07298983	5.489726853	3.569532337	6.906648339	7.153255552	6.88459863	10.14650266	7.639110976	3.218807018	8.738025831	3.351858319	6.498357021	6.577001995	13.66139708	4.666697607	9.704447027	4.630069842	10.50503073	6.43180492	8.369112111	11.5632497	6.234540475	8.006522431	7.014453832	5.813732679	6.92364196	9.084437417	8.40105034	7.107800269	3.647688222	11.63606096	12.26440061	5.514496491	5.79831944	7.760472408	4.225425012	10.56776925	5.228549586	8.665844336	7.876269404	5.971612038
ENSG00000212961	0	0.095797931	0.04080494	0.20871723	0.551512982	0	0.104795681	0.066742658	0.177588504	0	0.116097597	0.125480236	0	0.219317717	0.199964231	0.281981243	0	0	0	0	0.339886106	0.097752912	0.092361238	0.186202765	0.09282127	0.409719738	0.166809119	0	0.058078697	0.113269356	0	0.043499127	0	0.48424027	0.273770247	0.092591066	0	0.114631491	0.31888606	0.136300928	0	0	0.052310276	0	0.166801618	0.135100412	0.179932996	0.138760093	0.141704441
ENSG00000132031	0.118782989	0.366477782	4.264888313	4.619625879	1.836681502	9.364461908	0.257720745	0.848047025	3.384718427	2.90703945	1.570333563	25.68151424	2.272768388	1.483243331	1.249904709	2.484925793	0.206065527	1.519455786	1.697993025	0.585266663	10.07689268	2.083472591	1.173562387	0.274753586	2.62513316	0.167935159	2.165094631	2.312240399	5.475193136	27.34528589	1.695915093	0.570538907	8.555306426	1.141257095	41.72432417	2.049356841	10.61141182	1.080653642	1.736501592	0.600567768	3.391148911	0.159427321	5.167241992	0.805513992	2.392891713	11.7394372	1.843764988	0.867339588	11.12261697
ENSG00000275894	0	1.669235039	1.103287294	2.257325418	76.29898177	1.006907081	0.75559312	1.684287217	0.320110167	2.753565934	2.092704213	2.412618578	0.416460498	0.988321731	3.334100364	1.524846385	0.604148862	0.494976037	1.277307722	0.428975424	1.225315777	2.466847823	0.166484714	0.335637706	1.003883632	2.030973228	1.302946267	0.254215993	0.732823728	0.714603425	3.962168345	5.174985042	2.351502595	0.218215467	0.740222234	1.668989874	0	0.619883128	2.46344782	2.518299021	0	1.051680647	0.942913023	1.771221881	1.603554057	2.435237325	0.540560342	2.563734612	0.383141626
ENSG00000232806	1.755286067	1.547295496	1.359326636	0	7.724775726	5.413437881	6.982074342	4.648894999	3.495800253	0.991339665	0.527391216	2.026713948	1.399386223	1.32837935	5.60160464	1.707924308	17.42463622	0.69300555	10.39983668	1.081079061	0.343107775	2.664345965	2.237680796	2.255612639	1.686619656	7.599961324	2.18907323	3.416855717	1.934763797	1.372115987	0.587366328	0.658671621	0.718317682	1.099868006	1.796373968	2.804061186	4.22174033	0.694308274	1.241647752	4.024591737	0.31319912	4.711795127	0.950509952	0	5.219862946	3.886858057	6.357348283	6.30339096	2.574856994
ENSG00000165195	3.691130124	8.802566554	7.155482747	9.826536462	37.74886255	7.10847907	8.294580964	10.51982595	11.75383692	12.69405236	14.33820817	6.96365062	6.384652947	11.93431469	15.50312648	6.830329432	6.651147823	6.105034796	5.355785009	17.49678072	1.546091628	16.4747842	6.79047415	8.830067149	6.143449814	9.697347601	9.295177676	5.148314971	18.2886499	9.197133029	11.97656563	7.316283821	14.0397933	7.640745261	17.52816565	11.8457737	10.66688978	25.5376073	14.48493289	20.34416881	2.399242381	7.453319453	8.673339881	9.27487934	22.07979641	10.9927952	26.13024823	14.26115562	9.088754872
ENSG00000254411	0	0	0	0	0	0	0	0	0	0	0	0	0	0	0	0	0	0	0	0	0	0	0	0	0	0	0	0	0	0	0	0	0	0	0	0	0	0	0	0	0	0	0	0	0	0	0	0	0
ENSG00000265737	8.216296384	0	0	0	0	0.609127236	0	0.14555822	0.58095079	0.237966632	0.379793674	0	0	0	0.763174066	0	0.243652755	1.896422696	0.237755625	0	0	0	0.402858915	0	0	1.452022979	0.485055869	0	0.126663097	0.123513854	0	0	0	0.264018372	0	0	0	0	0	0.148628486	0	0.282761312	0.456331285	0	0.363775542	0	1.569654398	0	0.463562138
ENSG00000249184	0	0.053416124	0.068257477	0	0	0	0.350599164	0	0.297065587	0	0	0	0	0	0.083623785	0	0	0.076557158	0	0.199046843	0	0	0	0	0	0	0	0	0	0.094737066	0	0	0	0	0	0.774420039	1.665645493	0	0	0.057000192	0	0	0	0	0.372028739	0	0.300987394	0.058028599	0.355559441
ENSG00000070444	5.969072027	3.880869904	8.651619627	13.26368345	9.125366148	11.1239698	4.894971689	6.694377303	10.42738332	16.6961075	6.884848206	10.570876	9.844605119	11.5288047	9.457382541	18.95173708	8.735654748	7.686485982	9.80924464	16.18637614	21.30067158	10.06239001	9.027284532	7.356041772	21.03945941	10.34885023	7.351947573	6.277806861	7.203049362	12.82059085	21.46982748	10.77060921	8.943170361	4.254301546	10.17538891	3.945283246	9.156317396	9.752056101	18.00348143	10.6625102	8.404487395	12.31155321	9.474860646	11.22274432	7.986640335	16.15209939	9.502391828	10.07264254	10.02182252
ENSG00000260694	0	0	0	0	3.146578529	0	0	0	0	0	0	0	0	0	0	0	0	0	0	0	0	0	0	0	0	0	0	0	0	0	0	0	0	0	0	0	0	0	0	0	0	0	0	0	0	0	0	0	0
ENSG00000265457	0	0	0	0	0	0	0	0	0	0	0	0	0	0	0	0	0	0	0	0	0	0	0	0	0	0	0	0	0	0	0	0	0	0	0	0	0	0	0	0	0	0	0	0	0	0	0	0	0
ENSG00000236998	0	0.098100766	0.125357483	0	26.05003956	0.171609885	0	0	0.272786188	0.335212611	0	0.085664392	0.236594946	0.112294889	0.204771064	0.577519277	0	0.093733443	0.111638458	0.365557183	0	0.100102742	0.04729073	0.038135759	0	0.314676578	0.113879303	0	0.05947482	0.057996088	0.198612652	0.222723897	0.728678033	0	0.140175631	0.094816813	0	0.117387056	0.093300454	0.209366089	0	0.265541873	0.21427094	0	0	0.069174009	0.245677745	0.390763099	0.217666196
ENSG00000066697	11.46125	12.16895824	11.04533142	16.56366593	6.554324044	17.97361641	13.00999885	17.48944882	15.0351898	15.81816067	25.13168568	11.19046088	8.259949237	15.38008474	13.47296658	23.04253981	7.373847649	12.49625562	21.2863276	27.76841132	3.115709704	12.42369498	13.09916876	16.60576061	15.7535357	12.55533426	19.92233156	10.36111866	25.85196533	14.66272333	25.93235277	14.57727566	16.07437309	13.41210085	20.07704585	10.11254971	15.88246485	17.20339241	20.36697577	16.82755	6.460201223	6.46900164	16.74909765	11.96731808	15.66191814	23.11487892	16.09374262	12.11582921	25.35821223
ENSG00000236317	0	0	0	0	0.917752071	0.371821417	0	0	0	0	0	0.556818546	0	0	0.332752978	0	0	0.30463369	0.36282499	0	3.016489186	0.650667822	0.307389745	0.495764861	0	0	0	0	0	1.884872873	0.860654827	0	0	1.611612148	0	0.616309281	0	0	0	0.453626526	0.688385567	0	0	0	1.110273268	1.798524233	0.798452671	0	0
ENSG00000265574	0.119975821	0.198298925	0.45611119	2.33300834	0.085621184	0.069377757	0.520617612	0	0	1.761739359	0.144191184	0.103896172	0.860846919	1.361943843	0.062088019	0.175107886	0.069378287	0.113682543	0.20309737	2.660147894	1.266397793	0	0	0	2.075083076	0	0.069058003	1.576435619	1.442654515	0	0	0	2.50398982	0.751772431	0.056669643	2.069936712	4.699418848	1.993184298	0.792101816	0.338566737	0.256890241	0	0	0.406801527	0.276219588	0	0.148982423	0.043084402	0.087997218
ENSG00000226053	0	0	0	0	0	0	0	0	0	0	0	0	0	0	0.028662437	0	0	0	0	0	0	0	0	0	0	0	0	0	0	0.032471565	0	0	0	0	0	0	0	0	0	0	0	0	0	0	0	0	0	0	0
ENSG00000237390	0	0.029222999	0	0	0	0.012780113	0	0.015269803	0	0	0.013280767	0	0	0.025088439	0.022874533	0	0.012780211	0.010470761	0.024941782	0	0	0	0	0.008520127	0	0	0	0	0	0	0.01479106	0.009952002	0	0	0	0	0	0	0.010422392	0	0	0.014831555	0.011967872	0	0	0	0	0.015873201	0.032420028
ENSG00000182613	0	0	0	0	0.185873837	0	0	0.089975862	0	0	0	0	0	0	0	0	0	0	0	0	0	0	0	0	0.125132471	0	0	0	0	0	0	0	0	0	0.061511669	0	0	0	0	0	0	0	0	0	0	0	0	0	0
ENSG00000083444	56.0653327	66.71501183	103.6896774	74.80770777	25.91787052	76.55607279	76.83288411	90.79653632	80.45920922	67.12922382	81.22849106	79.11679809	74.92766271	67.46406746	94.43979868	74.68236125	55.73002593	52.73965025	84.13174954	161.276133	136.1366518	68.40524631	72.87494378	44.41754952	167.9934471	73.2037091	65.18348535	111.0571237	82.42834356	115.7793791	90.3415783	35.21516009	35.75453266	88.14670233	105.9171286	30.76171078	94.24547813	30.26361869	115.8261303	42.90147289	95.45061103	28.38982035	85.02335347	50.59379885	95.87418365	126.9136062	92.5436663	70.13415029	173.1326744
ENSG00000247775	0	0	0	0	0.029466287	0.047752316	0	0	0	0	0	0	0	0	0	0	0	0	0	0	0	0	0	0	0	0.043781089	0	0	0	0	0	0	0	0	0.019502697	0	0	0	0	0	0	0	0	0	0	0	0	0	0
ENSG00000196748	3.2328673	0.066792011	0.170699551	0.436564027	0.28839345	0.46736309	0	0.698012414	0	0.456459726	0.849925615	0	0.966515526	0.688104852	0.104563947	0.589806921	0	0	0.22802749	0	0.236974601	0.204465175	0	0.311577261	0	0.428495765	0.814115866	0.884971223	0	0.947680764	0	0.63689557	0.992242428	0	0	0.193668383	0.833095356	0	0.190571141	0.071273562	0	0	0.109414948	1.370208744	0.116297036	0.282583185	0.125452466	0.072559492	0
ENSG00000235444	0.199765566	0	0	0	0	0	0	0.138021225	0.183623065	0	0	0	0	0	0	0	0	0	0	0.492141708	0.234290422	0	0	0.077012017	0	0	0	0	0	0	0	0	0	0.500695036	0	0	0	0	0.094206284	0	0.213867361	0	0	0	0.114979756	0.279382405	0	0	0
ENSG00000200883	0	0	0	0	7.192179496	0	0	0	0	0	0	0	0	0	0	0	0	0	0	1.551752938	0	0	0	0	0	0	0	0	0	0	0	0	0	0	0	0	0	0	0	0	0	0	0	0	0	0	0	0	0
ENSG00000246526	1.016928501	1.479107432	1.34595799	0.146480297	4.209261558	1.176107283	1.838672166	4.356195429	1.994140439	1.608136941	0.203696772	3.228997167	1.297179541	2.616637413	2.03489136	0.197897874	2.195417024	1.381139891	1.912751182	1.419670727	0.95414485	2.812771608	1.263994733	1.515880696	0.390858591	2.156597303	1.599938539	0.692846773	1.304330803	0.715444333	3.085312857	4.151837633	1.082012851	1.784190055	1.825285322	1.03970462	0.838585276	2.252593786	1.854327315	1.004405356	1.451620305	1.774362168	1.945735456	0.919492084	0.780422725	1.706672089	2.736048692	2.045054025	1.292848753
ENSG00000236674	0	0.030073632	0	0	0.064925718	0	0	0	0	0	0	0	0	0	0	0	0	0	0	0.224129385	0	0	0	0	0	0	0	0	0.05469755	0	0	0	0	0.114012355	0.042972043	0	0	0	0	0	0	0	0.049264947	0.308473671	0	0	0	0	0
ENSG00000199910	0	0	0	0	0	0	0	0	0	0	0	0	0	0	0	0	0	0	0	0	0	0	0	0	0	0	0	0	0	0	0	0	0	0	0	0	0	0	0	0	0	0	0	0	0	0	0	0	0
ENSG00000253026	0	0	0	0	0	0	0	0	0	0	0	0	0	0	0	0	0	0	0	0	0	0	0	0	0	0	0	0	0	0	0	0	0	0	0	0	0	0	0	0	0	0	0	0	0	0	0	0	0
ENSG00000259042	0	0.089299603	0.114110969	0	0	0	0	0.18664577	0.248313029	0.610277664	0.162333401	0	0	0	0	0	0.156215005	0	0	0	0	0	0	0.104143166	0	0	0.31098768	0	0	1.108651703	0.361588024	0	0	0	0.127599699	0	0	0	0.127394931	0	0	0	0	0	0	0	0	0	0.59441447
ENSG00000007312	0.890301346	0.392403064	2.131077205	1.538888193	0.847155758	41.01476245	0.901444388	0.492098752	4.528250727	3.0169135	6.491306882	15.65088435	6.955891423	1.684423334	4.66878025	0.866278916	7.619537061	1.406001644	1.205695351	7.822923706	3.550175735	0.840863032	1.872712907	3.134759353	2.395324262	0.346144235	3.416379079	3.552790722	1.819929478	2.261847448	3.336692561	2.806321106	2.696108722	4.239779651	3.504390784	1.649812538	4.282630815	5.705010921	1.763378586	1.423689404	3.939683551	0.43814409	9.063660768	2.012494092	1.605625957	3.610883267	1.842583088	0.490230069	9.882045309
ENSG00000273720	0	0.529998944	0	0	0	0.185427824	0	0.443101906	0	3.259833808	0	0.416529198	0	0	0	1.872062488	0	0	1.99035423	0	0	0.973466664	0.153295665	0	0	0.510021258	0	0	0	0	0.42920968	0.72197253	0	0	0	0	0	2.663619016	0.907316626	0.565560344	0	1.291154249	0.694571775	0	0	0	0	0.34545857	1.175962826
ENSG00000202440	0	0	0	0	0	0	0	0	0	0	0	0	0	0	0	0	0	0	0	0	0	0	0	0	0	0	0	0	0	0	0	0	0	0	0	0	0	0	0	0	0	0	0	0	0	0	0	0	0
ENSG00000145982	32.08467815	11.5434266	13.13144958	23.25896518	16.18928707	14.21113792	18.57116762	17.26985439	29.97468854	21.35322868	19.4695818	16.46155516	25.8722763	18.24077863	19.48451978	39.70070416	9.474164284	27.36649734	11.11161177	22.96277529	33.74977948	16.79171336	15.46388767	24.04976218	29.26535	41.00887645	20.58372028	23.30612432	25.44662155	17.20966701	22.3865436	14.84972507	18.82475075	48.6979698	15.65101766	31.70938778	24.24941787	17.75934839	20.4548249	17.2451401	24.0053604	15.43508727	20.41689448	17.2709829	18.19506953	20.41642481	13.72618595	20.87518999	17.4473668
ENSG00000274979	0.139523586	1.068483462	0.432198787	7.687194366	5.410052518	1.667418402	1.94246069	0.289197232	0.213748454	1.36585406	0.237552871	0.664532361	1.001105458	0.712730943	0.096272099	0.203638366	0.080682152	0.099153704	0.209945069	1.546784055	0.081818505	1.188335884	1.534111637	0.761996848	0	9.517706935	1.298339881	1.154290964	0	0.027266573	0.544697725	1.738228079	0.399681754	0.5536976	15.21258085	1.827683806	0.095878934	2.262746612	1.436570415	0.31990539	0.348536523	0.421345778	0.654799724	0.236541027	0.147227798	0.162609085	0.057752086	4.350713076	1.296239303
ENSG00000181381	2.031179994	8.372814844	7.421624968	5.156634234	7.211556254	5.115205594	6.632542456	1.220936027	7.944280623	2.764649189	2.331292464	5.558291345	3.473484741	1.856135855	7.310711043	5.232450074	23.4561276	3.151590392	6.257925196	8.594382881	0.821866748	2.178741613	4.083155386	4.134473393	3.122753077	3.289866477	4.629817571	2.046150147	5.153466692	2.55434697	19.2691525	2.698191183	3.154487727	2.800036901	6.687101787	4.438886986	3.789603839	4.917045962	3.534549095	9.335839894	0.326184671	5.391050499	4.795607853	0.826453645	3.559889017	4.864715101	15.68845209	7.159209203	8.245960461
ENSG00000277506	0	0	0	0	0	0	0	0	0	0	0	0	0	0	0	0	0	0	0.232984609	0	0	0	0	0	0	0	0	0	0	0	0	0	0	0	0	0	0	0	0	0	0	0	0	0	0	0	0	0	0
ENSG00000112303	0.562651516	0.015499399	0.911067523	0.60784038	1.974230053	4.527946036	3.153661449	0.032395411	0.948172881	3.177708611	0.845268109	1.299313765	1.90641792	0.266129931	1.74704792	0.205301194	2.169092507	2.643475328	4.021528487	6.815218752	0.384937473	0.213511963	1.546638564	0.451893531	2.252669626	0.646323939	1.484366755	0.889900801	2.45254007	2.254116104	1.914164325	0.358929754	1.151272548	2.291635352	5.780368154	0.764008164	3.769811858	2.44814205	2.69759855	1.058519322	0.250987521	0.062931306	2.031220154	0	0.242885455	1.541006711	0.698683993	0.31991764	1.753895184
ENSG00000214193	2.400669522	14.1840464	16.27170385	9.360365975	6.183441759	4.83484192	8.59132515	7.37818155	5.326464331	3.833741369	4.891590856	15.102054	7.061676969	19.35829353	3.841311092	22.55345733	32.64739967	2.327036427	2.911682709	15.05762227	5.275147831	14.03138836	8.35022799	7.531548075	6.257406676	7.768305462	2.986010002	13.37492047	7.531952827	8.913923603	3.970477344	6.908602578	13.75400146	2.040270721	12.85129186	4.258237038	5.404226637	4.420512113	24.06075658	4.535859693	8.419413994	5.240564417	10.50454424	6.362252221	1.905878117	10.82491295	2.569896841	6.7283603	5.747866582
ENSG00000212314	0	0	0	0	0.855380571	0	0	0	0	0	0	0	0	0	0	0	0	0	0	0	0	0	0	0	0	0	0	0	0	0	0	0	0	0	0	0	0	0	0	0	0	0	0	0	0	0	0	0	0
ENSG00000227335	0	0	0	0	6.407578096	1.297994765	0	0	0	0	0	0	0	0	0	0	0	0	0	0	0	0	0	0	0	0	0	0	0	0	0	0	0	0	2.120475005	0	0	2.663619016	0	0	0	0	0	0	0	0	0	0	0
ENSG00000232987	0.170990471	0.056523433	0	1.108340527	0.366083929	0	0	0.354420153	0	0	0	0.074036815	0.408961902	0.776421171	0.26546498	0.499130234	0	0	0.385941264	0	0	0.173030778	0.081743533	0.065918874	0	0.271964244	0	0	0	0.100248086	0	0.153994141	2.30916252	0	0.080766015	0	0	0	0.080636404	0	0	0	0	0	0.098417575	0	0	0.245616896	0.125414318
ENSG00000239911	9.022945144	0.736894491	0.627757506	14.22005026	5.605942144	1.227682065	0.575790544	1.906900293	3.805402511	0.719424486	8.420120461	6.802474544	4.569964639	1.566528185	1.538159941	12.85936303	1.59599887	0.603504747	0.778685447	3.39971323	0.248996528	3.652243804	8.119529631	0.327383846	1.529994615	3.826986684	6.110119075	27.12110863	2.042292685	4.480908443	1.776071871	3.91963418	1.433547154	0.133030753	1.704767094	1.322706764	1.750718014	2.015464088	0.450537705	1.872233297	3.182081519	0.997323216	2.241830438	10.07804436	4.399087892	1.781513255	4.349953676	0.648044235	1.479306634
ENSG00000241098	0	0	0	0	0	0	0	0	0	0	0	0	0	0	0	0	0	0	0	0	0	0	0	0	0	0	0	0	0	0	0	0	0	0	0	0	0	0	0	0	0	0	0	0	0	0	0	0	0
ENSG00000142552	15.51299406	46.38642933	41.01136227	70.09428624	5.21974231	38.44061418	17.98089605	23.71854852	35.02506886	56.29906213	61.67428285	48.27002241	90.71138416	24.23895641	70.11564717	93.06310636	6.17373939	27.47030293	58.64555441	88.78725506	96.78131001	17.30969152	43.73540702	9.95982842	70.84662118	30.27149586	29.19837027	39.26853675	50.03864071	59.75686406	60.83221812	30.27938301	46.78022454	46.27398168	35.55062969	12.09886085	99.46951572	27.01797979	119.3596768	20.51527589	174.0375535	4.631314154	101.4765878	69.19979686	25.90390072	136.2788128	32.52101927	38.86890315	212.1177362
ENSG00000149923	284.9311658	113.5184461	93.15812481	131.7117181	34.99676661	91.99193693	179.6332133	189.282227	152.370742	111.3955401	121.8078236	126.7542226	308.1224275	108.0554489	117.3549407	98.26530634	135.4169252	133.3453194	117.2081313	215.2032727	361.8198236	117.8456051	81.18866987	255.7929084	348.3704469	118.1931671	130.6851219	177.8658366	216.1580338	140.3106537	187.7600038	137.4750303	143.9147111	340.4403927	190.2106411	148.325401	277.4110027	96.55862497	129.1944427	102.3715938	415.8473254	82.60663837	140.6495141	123.5585985	226.2195997	147.8079052	138.0511235	106.0996265	103.4989229
ENSG00000235141	0	0	0	0	0.476238913	0	0	0	0	0	0	0.288943678	0	0	0	0	0	0	0	0	0	0	0	0	0.641219365	0	0	0	0	0	0	0	0	0	0	0	0	0	0	0	0	0	0	0	0	0	0	0	0
ENSG00000278977	0	0	0	0	0	0	0	0	0	0	0	0	0	0	0	0	0	0	0	0	0	0	0	0	0	0	0	0	0	0	0	0	0	0	0	0	0	0	0	0	0	0	0	0	0	0	0	0	0
ENSG00000226431	0.235601374	0	0	0	0	0	0	0	0	0	0	0.102012558	0	0	0.243849511	0	0	0.446486018	0	0	0	0	0	0	0	0.37472936	0	0	0.141649952	0	0	0	0	0.590514375	0	0	0	0	0	0.1662143	0	0	0.12758117	0	0	0	0.438844216	0.084606583	0.172803698
ENSG00000207972	0	0	0	0	0	0	0	0	0	0	0	0	0	0	0	0	0	0	0	0	0	0	0	0	1.186255825	0	0	0	0	0	0	0	0	0	0	0	0	0	0	0	0	0	0	0	0	0	0	0	0
ENSG00000188385	0.016227014	0.118009754	0.068544575	0.070121088	0.220028888	0.581777359	0.070414764	0	0.074578769	0.091645929	0.136515392	0.23186135	0.038810527	0.036841225	0.067180412	0.142102535	0.178287971	0.10763083	0.091564666	0.119930432	0.095157388	0.049261917	0.054302289	0.03127854	0.109145515	0.034412581	0.093402583	0.236907386	0.009756122	0.523245466	0.09773998	0.087684361	0.039843594	0.1423506	0.298923428	0	0.066906054	0.134791446	0.19131008	0.034343964	0	0.065338379	0.131807045	0	0.065378868	0.283678901	0.181352026	0.104890812	0.202331144
ENSG00000231434	0.284852607	0.075329799	0.024064934	0.246184236	0.162628886	0.098832089	0	0.275532911	0.157100675	0	0.239642155	0.148005299	0	0.064671907	0.206377482	0.249449951	0.065888562	0.107964316	0.160734652	0.280704731	0.267266232	0.028825155	0.217882163	0.10981409	0.492676623	0.120817219	0.098376583	0.166348998	0.274017812	0.167003042	0.419405398	0.051307692	0.209826992	0.356979156	0.538191626	0.70987908	0.234896752	0.067604544	0.564194348	0.803842113	0	0.076464296	0.246802153	0	0.491860792	0.159352401	0.282977227	0.327338069	0.459640293
ENSG00000279410	0.090113226	0.029788262	0.076129508	0	2.186527562	0	0	0	0	0	0	0	0	0.716064343	0	0	0.260548384	0	0.050848466	0	0	0	0	0	0.086588016	0.047775714	0	0	0	0	0	0	0	0	0.127692838	0	0	0.534668051	0	0.031786968	0	0	0	0	0.05186678	0.063013988	0.055949968	0.064720949	0
ENSG00000272079	3.40498755	2.862161359	5.095697703	3.783554896	6.595665003	0.787593356	8.020957386	38.98528591	22.71369567	39.01040063	17.07046367	7.413716427	10.70326452	1.546112136	15.3050637	28.25612047	11.30767666	6.222305149	0.603850574	6.231468063	7.986921723	6.595895088	4.092716413	15.11438215	6.356611198	5.054663008	8.34361075	8.379912691	17.31321839	11.23615943	5.143582514	4.599801341	1.074929297	24.01797395	0.50547178	18.1833093	8.824639699	6.118557471	14.95630545	12.83452071	7.603161625	1.240450923	11.58987969	10.88554724	26.54156805	5.374313546	8.214813299	10.90004817	3.282317046
ENSG00000149925	874.6192324	576.3663148	536.51389	829.3105907	86.91573003	812.8889982	1293.905787	623.8763938	832.8805615	477.0891014	563.1556488	837.7591572	856.6827307	368.0688097	950.1257543	565.7132175	701.3718584	884.4173993	688.1779951	1485.721349	1243.752468	985.2436912	643.4424218	1197.578397	1374.248358	800.4742064	617.4414747	1070.479294	628.2248342	1272.674986	872.6091592	540.9660492	784.3792099	1110.511563	1597.112619	1138.889069	1265.438606	478.330218	593.5775811	400.2140484	1121.7805	547.6009421	512.97069	430.3002158	1160.097525	820.4006432	804.4478791	562.282621	581.5423813
ENSG00000254222	0	0	0	0	0	0	0	1.102029935	0	0	0	0	0	0	0.165086749	0	0	0	0	0	0	0	0	0	0	0	0	0	0	0	0	0	0	0	0	0	0	0	0	0	0	0	0	0	0	0	0	0.114557751	0
ENSG00000271321	0	0	0	0	0.168911424	0.027373356	0	0	0	0	0	0	0	0	0	0.621807565	0	0	0	0	0	0.023950963	0	0.018249013	0	0.025096905	0	0	0.028460343	0	0	0	0	0	0	0	0	0	0	0.016697909	0	0	0	0	0	0.033101673	0	0	0
ENSG00000144959	13.91694573	12.52816972	32.80987025	28.46046967	37.5469017	28.07777568	83.84482748	47.15468736	46.26018023	26.85716747	44.53033435	27.52777475	17.13404068	44.42169065	39.74432579	23.94735092	49.02883301	32.41991811	18.2269752	54.93941257	23.06786073	85.21258397	23.60507738	16.52109591	26.74503565	24.54477305	45.43272571	28.15299365	43.5498181	26.57012143	62.87792372	21.44820014	85.05042707	25.71071094	62.02433493	40.41184054	25.14404115	46.22276468	79.74906783	43.04093014	10.41856092	16.36992743	34.99746805	20.98217634	38.64711608	27.6870985	40.46202089	32.93687839	35.38723578
ENSG00000139613	18.86099847	16.6626588	31.00272977	19.76780283	19.8659263	29.32360586	15.57676635	19.59191523	26.09156048	30.74222905	26.19719541	28.99856312	45.52446293	35.77726976	34.35270958	44.08291388	20.30303865	26.54084076	25.05566322	25.45491529	41.51648191	27.44624115	34.27300438	15.12642047	41.37682503	26.92322037	37.78551202	16.6860781	23.68592509	44.04508358	15.55878819	25.06345991	33.18308625	19.33256401	50.89697706	30.76200978	20.76544952	24.31661545	43.77860166	39.25187114	22.55619428	27.43558144	30.35128456	30.97288394	32.16067773	41.37341543	41.70806894	47.02341936	31.40377456
ENSG00000111783	0.054601999	0.024066	0.023064446	0.039324874	0.181845612	0.010524799	0.039489571	0	0.016729921	0	0.010937102	0.031522678	0	0	0.028256777	0.053128708	0.010524879	0.068983834	0.082161165	0.022419547	0	0	0.026102977	0.021049724	0.01748866	0.01929905	0.041905166	0	0.065656413	0.010670665	0.03654262	0.0245873	0	0	0.068775542	0.087226435	0	0.043195945	0	0.038521138	0	0.012214221	0.059135368	0.12342585	0.041903281	0	0.033901573	0.013072048	0.013349423
ENSG00000197893	0.431359609	0	0.009110537	0.046600388	0.015392068	0.137191969	0	0	0.039650264	0.024362063	0.025921162	0.121402786	0.412677139	0.048967163	0.033484576	0.031479038	0.012472092	0.020436642	0.45029852	0.106269593	0.025295507	0.109126679	0.886725973	0.016629429	0.020724246	1.154913617	0.211046758	0.062976638	0	0.012644849	0.014434463	0.446755189	0.476619594	0.027029135	0.152812009	0.020672848	0.088927544	0.230344412	0.020342237	0.220631769	0.023090501	0.130265824	0.058396692	0.292521853	0	0.150819642	0.093738678	0	0.616949051
ENSG00000223864	0.346784045	0	0	0	11.63173411	0.200532899	0	0.119799322	0	0	0.312582996	0.075076658	0	0.590494472	0.448655701	0.50614049	0	0.164296821	0.097840447	0	0.203358822	0.087730493	0.165783233	0.0668447	0	0	0.199608665	0	0.104247998	0	0.46417339	0	0	0.21729602	0.081900369	0	0.357458752	0.205757087	0.490613625	0.244652508	0	0.116361045	0.281682022	0	0.598799066	0.121248825	0.32296962	0.311333215	0.50870302
ENSG00000277539	0	0	0	0	36.88995407	0	0	0	0	0	0	0	0	0	0	0.401305155	0	0	0	0.338689951	0	0	0	0	0	0.14577445	0.158264332	0	0	0	0	0	0.675122632	0	0.129873191	0	0	0	0	0	0	0.184519074	0	0	0	0	0	0	0.201668458
ENSG00000117602	7.291824243	8.667134069	8.348804801	9.498182322	17.96444241	13.98136794	10.40849008	10.43765766	24.29288785	12.27587707	10.00053576	9.970332922	8.636568047	20.29781291	13.16229161	14.13073873	9.563086587	12.57895652	6.870757927	10.70110928	6.342427454	8.649827431	12.03393714	9.15284071	12.48778564	11.52382355	11.55727685	14.74614406	10.67692767	15.69901747	16.57827696	10.24329769	11.80052734	9.947042338	8.305718121	14.17903235	5.790053927	10.55737083	6.25219831	13.02075427	2.950807482	11.65997853	7.935018792	12.30303015	12.00858514	11.53983162	14.49196675	8.89558664	7.715293203
ENSG00000207257	0	0	0	0	0	0	0	0	0	0	0	0	0	0	0	0	0	0	0	0	0	0	0	0	0	0	0	0	0	0	0	0	0	0	0.544981894	0	0	0	0	0	0	0	0.624790031	0	0	0	0	0	0
ENSG00000054983	14.0006246	6.679073874	8.068723911	14.49974653	9.823779532	3.305369818	0.686814772	22.20849477	10.14245028	16.16171736	7.032758644	6.947137405	1.860312264	13.30598181	4.306042937	9.398713721	7.46851921	8.261397852	2.214907015	32.33057352	11.75303743	6.525554741	47.14588522	50.58501349	5.805266601	13.7043148	3.810726836	11.22368265	31.11450673	13.35169377	2.021687647	5.351482534	32.64477588	14.10001239	50.70886839	23.90900745	5.108858094	3.842246038	24.64411542	45.97918588	3.31151281	6.773593829	12.34200615	8.709307766	7.038075115	9.866190076	7.277676744	3.994918329	14.03677474
ENSG00000173276	2.388861166	3.771196903	5.388225967	7.080438194	22.11894051	6.88925775	10.9641604	7.236818158	8.952205231	9.928480293	7.554825744	5.42369719	4.138621399	3.546189577	10.40507254	11.95727087	4.303605182	7.421847032	4.208085817	7.488526396	1.921692937	9.576487365	5.344051927	3.872647966	5.046957926	4.278539782	4.266109088	3.711200333	11.05727044	8.681543962	7.061170044	4.026998351	5.865577975	6.19856977	4.614702799	12.49069786	5.493035208	9.103947157	13.59802622	17.67961839	0.868892524	6.01174679	5.315365152	10.22872214	8.170465447	5.589658047	12.91152045	6.181003116	8.64832994
ENSG00000265144	0	0	0	0	9.524778251	0	0	0	0	0	0	0.722359194	0	0	0.863359079	0	0	0	1.882767515	0	0	1.688219215	0	0	0	0.884496326	0	0	0	0	0	0	0	0	0	0	0	0	0	0	0	0	0.903412612	0	0	0	0	0.599106078	0
ENSG00000163376	0.312808581	1.602754408	1.662680665	1.464369959	9.710809076	2.984620563	2.092638759	1.008580775	2.971157673	3.121101203	1.911050771	1.772037398	3.179644245	1.449969816	5.5308941	3.956787479	1.688283108	3.235703784	0.926674636	2.665109459	0.458587883	2.083895593	0.897245742	2.391730479	1.502857886	1.40966602	4.411284068	1.408118274	5.14055332	3.102398864	0.90717671	0.833408746	0.992085295	1.829397573	2.302479458	4.147594894	3.708030735	4.732760561	5.015529826	12.10998922	0.362797799	2.693994068	2.427921396	2.032890992	4.666148463	1.27598003	5.001119097	1.844123396	2.676705927
ENSG00000207944	0	0.85020664	0.543215758	0	0	1.487285668	0	0.888511635	0	0	0	0	0	0	0	0	0.743648512	0.609267379	0	0	0	0.650667822	0	0	1.235683151	1.363598503	0	0	0	0	2.581964482	0.579082133	1.578802405	0	0	0	0	0	0.606452953	0	0	0	0	0	2.220546536	0	0.798452671	0.92362187	0.943220184
ENSG00000112200	2.406532554	3.659368928	4.815877715	6.239546671	39.80145824	5.3707538	8.19106945	5.850667256	7.113179029	10.5418812	5.422979851	5.441191752	2.626065545	7.768704892	5.351290587	9.604213124	2.909361722	5.137798601	4.956486412	4.881934225	0.979035964	5.570629778	4.105720334	4.458984541	3.461358066	8.628149591	4.584141402	5.456801421	7.840241999	8.663801628	5.113598272	5.679068638	6.472166585	4.401303352	6.862867752	8.657163123	3.906961445	9.450687718	7.135575094	8.308527949	1.344565961	4.310008584	4.915387897	7.292839215	7.046880624	6.662953809	6.177502246	7.297152902	5.637257472
ENSG00000223634	0	0	0	0	0	0	0	0	0	0	0	0	0	0	0	0.338060065	0	0.109736714	0	0	0	0.117193454	0	0	0	0	0	0	0	0	0	0	0	0	0	0	0	0	0	0	0	0	0	0	0	0	0	0	0
ENSG00000231597	0	0	0	0	0.30224425	0	0	0	0	0	0	0	0	0	0	0	0	0	0	0	0	0	0	0	0	0	0	0	0	0	0	0	0	0	0	0	0	0	0	0	0	0	0	0	0	0	0	0	0
ENSG00000267206	0	0.072831503	0.093067304	0	0	0.084937195	0.079672148	0.05074189	0.067506874	0	0.220661405	0.763182587	0.351303383	0	0.076012578	0.107189777	0.254813529	0.139178271	0.041441046	0	0.430670675	0.0371589	0.035109358	0.028312568	0.352842304	0	0.042272864	0	0.353240094	0.129171538	0.393208154	0.033070723	0	0.092037339	0	0	0	0	0.103901517	0.103624382	0.15725167	0	0.238617014	0	0.042270963	0.564914215	0	0	0.215464932
ENSG00000108590	9.451390549	3.570625317	4.909864541	8.498155755	4.189453106	4.277272334	14.4564222	4.542690013	6.259424777	12.06829159	7.760817956	5.109068309	5.616176758	4.264963087	5.954427048	5.569230119	6.41595749	16.04780726	4.14065609	11.20833435	2.134348982	6.207797997	5.697015071	16.15868124	4.230584255	7.251776346	6.893190541	10.45609842	14.15314051	6.126240163	16.50099983	2.669890805	7.783653512	18.98069885	6.183458378	6.133200495	9.31874399	12.39982414	9.246460998	5.756721219	3.205264607	6.815448467	6.898240481	3.383822687	5.57512397	6.609127565	5.35794774	5.354635206	6.587740399
ENSG00000101236	4.862212604	3.943681502	7.678129464	6.470234136	8.571430924	12.17758782	8.942564795	3.270390243	23.53047684	15.53064333	6.462766223	8.76270312	7.585848609	4.075654249	21.27119509	7.284515451	5.306787503	12.45613309	11.17432833	16.04408926	4.305224003	8.423042608	10.57536174	1.893061442	12.57728203	6.367727594	10.36069975	6.840061225	11.22854809	16.73554731	22.47669446	5.219895284	19.64731882	10.0479856	4.060925333	9.351697641	10.48844021	19.48735352	13.22617895	6.991101764	3.68862626	4.483876068	13.47861457	10.75429811	7.209536587	21.649841	21.2620824	8.487492363	13.40287835
ENSG00000099385	40.33765518	29.31299072	27.20080653	26.92879385	15.24495118	18.95934145	43.39441901	69.27724004	42.88362627	27.8706649	36.68834527	34.59111772	34.64292279	24.15397186	28.022068	29.74421248	15.24225818	36.7056582	38.2683842	30.39361109	22.51872964	33.46190209	23.6987848	55.36334035	52.2189922	27.91935379	41.44398741	84.38207989	50.41127895	29.82059173	22.99463048	46.18752773	39.45929067	50.97355531	28.87809241	40.17024861	41.60826374	23.18402363	24.25149925	20.78389256	48.02358027	20.70284713	29.45889258	40.54640212	46.11143111	50.2310888	42.09032908	22.85239595	29.31832014
ENSG00000201263	0	0	0	0	15.90770257	0	0	0	0	0	0	0	0	0	0	0	0	0	0	0	0	0	0	0	0	0	0	0	0	0	0	0	0	0	0	0	0	0	0	0	0	0	0	0	0	0	0	0	0
ENSG00000250990	0.43317586	1.431926972	2.470202184	0	27.82237858	1.753431524	0	0.748220324	0.398172121	0.733939191	1.041212131	0.562679793	0.518018409	2.950400451	0.89668171	7.270663741	0.500984261	0.410453813	0.611073667	1.600755662	0	1.972550872	1.553127132	0.250491719	0.832460228	0.803805433	0.498671473	0.948627048	1.17196697	0.634904547	0.434857176	0.975296224	1.063614252	0	1.943768755	1.037994579	0	2.827174569	2.757765006	2.062806939	0.231877244	5.66862019	1.172851462	1.468767618	0.623311308	5.906732217	1.748191112	2.411139197	1.588581362
ENSG00000113360	13.66257819	17.58813077	23.24572441	26.74263287	29.16045141	20.02215317	12.60102064	17.92555093	25.19001631	36.17056098	25.02121081	18.48236776	17.76177259	26.92998869	33.22534212	35.45819899	11.61697501	20.47890189	22.25077882	19.70287432	12.33891412	33.45603475	20.80831021	15.08552573	24.8229368	32.15428367	21.33647298	12.62600653	23.94648878	30.5704091	29.96937283	25.24500372	21.87757451	23.74414278	41.74855513	40.71633801	13.54336778	27.30380675	35.04393844	32.12935229	7.305027299	17.63471086	19.48003767	12.59024582	34.68847606	25.02214177	31.49803422	23.52315319	23.25413586
ENSG00000264874	0	0	0	0	0	0	0	0	0	0	0	0	0	0	0	0	0	0	0	0	0	0	0	0	0	0	0	0	0	0	0	0	0	0	0	0	0	0	0	0	0	0	0	0	0	0	0	0	0
ENSG00000207963	0	0	0	0	20.19054556	0	0	0	0	0	0	0.556818546	0	0	0	0	0	0	0	0	0	0	0	0	0	0	0	0	0	0.753949149	0	0	0	0	0	0	0	0	0	0	0	0	0	0	0	0	0	0	1.886440367
ENSG00000161904	20.24242024	13.99008262	23.52377115	27.82150252	18.70332211	23.03233197	26.02418878	31.81677963	27.09922615	41.16892843	28.74339103	21.86849878	24.35938069	23.47433005	29.82658871	44.99341404	22.89578518	16.17341007	27.7602809	26.09953343	20.62660019	33.12769585	18.75421604	19.23929917	28.8699856	44.73117351	23.52288728	31.09311017	20.9289682	30.95412206	30.45409609	32.76710828	32.17519291	22.67843141	17.79974452	24.96324972	20.43433914	24.3661495	35.36224666	33.36681053	27.88265781	21.98160943	25.81327193	41.37887087	27.14379336	34.13486652	13.5054717	31.95067663	22.79735949
ENSG00000186265	0	0.044154632	0.11284547	0.14430112	1.096238341	1.177920594	0.470942777	0.669087474	0.337643927	0.565790288	0.682265726	1.24346603	0.159735187	0.303259987	0.518435801	0.731076607	0.772412844	0.12656677	0.05652886	1.028345874	0.078329176	0.016895892	0.239459688	0.231723473	0.352956832	0.123929969	1.037943463	0.195011241	0.200769745	0.313244764	0.558715603	0.225555389	0.245980575	0.167394932	0.110411533	0.224051846	0.550739803	0.752902859	0.346450808	0.412276204	0.035750616	0.089639236	0.849896961	0	0.23064373	0.396969373	0.601269201	0.011991845	0.710285364
ENSG00000266715	0	0	0	0	0	0	0	0	0	0	0	0	0	0	0	0	0	0	0	0	0	0	0	0	0	0	0	0	0	0	0	0	0	0	0	0	0	0	0	0	0	0	0	0	0	0	0	0	0
ENSG00000200313	0	0	0	0	0	0	0	0	0	0	0	0	0	0	0	0	0	0	0	0	0	0	0	0	0	0	0	0	0	0	0	0	0	0	0	0	0	0	0	0	0	0	0	0	0	0	0	0	0
ENSG00000231738	0.030221572	0	0	0.065297581	0.150974147	0.034952123	0	0	0	0	0	0	0	0	0	0	0	0	0	0	0	0	0	0	0	0	0	0	0	0	0	0	0	0	0	0	0	0	0	0	0	0	0	0	0.017394734	0	0	0	0
ENSG00000211679	1.870532122	32.24160244	194.4853509	127.019343	61.21525503	181.719267	18.84280787	3.692515885	494.1988255	987.0052362	28.10089559	203.0579839	842.351753	25.48073117	393.4263786	5.070169238	286.3336504	282.4468619	4.523532342	1012.82444	9.715445691	23.39024068	256.3869996	41.3094461	83.19196695	3.400141721	405.9072452	1039.691138	16.70856229	174.6812055	46.85539008	134.7682055	176.1697437	111.5151886	268.8459382	60.70246221	334.3895091	853.9435726	66.03248774	327.7422194	128.1648764	292.6616298	8277.414423	41.67866553	343.4445308	169.1079928	53.09191788	6.621289249	74.67363948
ENSG00000276699	0	0	0.899115738	0	4.557113732	0	0	0	0	0	0	0	0	0	0	0	0	0	0	0	0	1.07696743	0	0	0	0	0	0	0	0	0	0	0	0	1.005397632	0	0	0	0	0	0	0	0	0	0	0	0	0	1.561192028
ENSG00000170325	2.328990342	2.679190256	5.210149088	5.635932211	12.27289096	6.701539526	5.29570883	4.145136078	7.278689722	6.27160232	3.773136854	5.397089386	2.540057064	4.42048	6.142019358	10.68715721	5.667261585	5.570024262	4.867746801	4.911464325	2.884466569	5.496012177	5.593695423	3.29691863	3.75963965	5.512016646	6.713550968	3.509032439	6.217120283	6.652412174	6.970446824	3.775482666	4.506234694	3.012104564	6.310061261	6.446970859	2.26624317	5.991735803	7.046789276	10.61428563	1.974771031	4.78889098	5.468468618	4.801314007	6.273563409	6.071444316	5.344547672	7.48710804	5.999256176
ENSG00000261504	0.179440581	0.26692534	0.303190191	0.193852195	0.320146071	0.259410291	0.194664071	0.061989184	0.329880972	0.101343348	0.161743527	0.543869277	0.643758342	0.509244264	0.325014537	1.047593107	0.155647363	0.425070265	0.860654627	0.331551863	0	0.045395429	0.343132738	0.069176492	0.603473167	0.428106507	0.826287033	0.261975493	0.863076451	0.368207724	0.060045686	0.040401079	0.330447015	0.112438057	0.254272075	0.085996644	0.184964122	0.10646733	0.338485369	0.031648362	0.1921076	0	1.603294767	0	0.516406171	0.752870609	0.445648003	0.064438735	0.789672712
ENSG00000199767	0	0	0	0	0	0	0	0	0	0	0	0	0	0	0	0	0	0	0	0	0	0	0	0	0	0	0	0	0	0	0	0	0	0	0	0	0	0	0	0	0	0	0	0	0	0	0	0	0
ENSG00000278761	0	0	0	0	0	0	0	0	0	0	0	0	0	0	0	0	0	0	0	0	0	0	0	0	0	0	0	0	0	0	0	0	0	0	0	0	0	0	0	0	0	0	0	0	0	0	0	0	0
ENSG00000232386	0.333888087	0.110371653	0.211556644	0	0.059570114	0.193075624	0.271661015	0.807410167	0.153453758	0.565713778	0.150479441	0.180711901	0	0.568535584	0.086394282	0.121829624	0.048269275	0.355920903	0.612313168	0.308462044	0.097898229	0.422340169	0.239427306	0.096538391	0.320826457	0.132764154	0.2402322	1.584252068	0.250928245	2.740521046	0.055864005	1.240386881	0.614868279	0.104607685	0.039427358	0.56005387	0.68833166	0.396211077	0.433004948	0.61833068	0	0.056016947	0.45201172	0.566056486	0.144132838	0.992289232	0.932877766	0.569535595	0.306116084
ENSG00000277770	0	0	0	0	0	0	0	0	0	0	0	0	0	0	0	0	0	0	0	0	0	0	0	0	0	0	0	0	0	0	0	0	0	0	0	0	0	0	0	0.165582306	0	0	0	0	0	0	0	0	0
ENSG00000230107	2.158306294	13.12766616	0.273507235	0.466329756	0.15402832	0.374421567	0.2341414	0.447362501	0.198389955	1.218954949	0.389089324	0.841068572	2.064828623	0.735021091	2.233866148	1.575052574	0.124808142	2.556366626	0.487149637	5.583055151	1.012527839	0.873623929	0.206359549	0.665642331	0.622162146	0.457711386	3.230031129	1.26041356	0.648816213	0.506147681	10.97786297	0.971886097	0	19.74506632	0.509729569	0.413746091	0	0.256117213	0.81425851	1.218129972	0.693199452	21.72615323	0.584375291	0	23.72723851	1.056475773	6.164277966	12.78861051	1.424724194
ENSG00000267714	0	0	0	0	0	0	0	0	0.162112935	0	0	0.076363686	0	0	0	0.257408592	0	0	0	0	0	0.267703333	0	0	0	0	0	0	0	0	0	0.079416978	0	0	0	0	0	0	0	0	0	0	0	0	0	0.369982128	0	0	0
ENSG00000156467	56.34585715	54.07996844	52.43857696	50.65737975	27.35175128	47.91157206	108.0116088	123.1913379	52.90238159	28.56432403	83.34988853	54.50551448	18.96539245	49.99888608	59.51534485	35.53642858	28.25481613	55.28673442	45.89902316	29.6003861	16.20054964	81.61805706	73.4834565	61.48198711	37.25441608	76.87916425	57.98961497	29.42452646	71.32893773	41.70646468	44.78558917	52.91958316	36.28824105	26.91383993	76.40421764	62.10722769	38.22244067	39.47859002	70.75629864	43.2119539	22.37979386	65.94666128	55.69094721	35.59059032	49.58298702	42.92021185	33.10648597	49.49966735	50.36824908
ENSG00000212144	0	0	0	0	0	0	0	0	0	0	0	0	0	0	0	0	0	0	0	0	0	0	0	0	0	0	0	0	0	0	0	0	0	0	0	0	0	0	0	0	0	0	0	0	0	0	0	0	0
ENSG00000264720	0	0	0	0	15.87463042	0	0	0	0	0	0	0.963145592	0	0	0.575572719	0	0	0	0	0	0	0.562739738	0	0	0	0	1.2803727	0	0	0	0	0	0	0	0	0	0	0	0	0	0	0	0	0	0	0.777740209	0	0	1.631515993
ENSG00000165716	1.050099024	1.373410726	1.195717527	6.31338746	1.889808998	10.16458548	1.287777698	8.359369819	3.693105319	3.661553136	7.352790551	4.586339736	2.948337024	1.969479591	2.528135054	14.86001524	1.267282671	2.29286422	6.311866688	4.105488357	19.38406661	10.34908347	2.422740474	2.288145513	2.851576502	3.388824681	1.603070183	2.133007563	2.635192004	5.808531316	3.147246647	2.446536349	5.549163483	3.261368962	3.989614123	4.857538242	4.04732143	1.246108748	5.038224531	2.625128653	2.199575183	2.359237408	3.856876922	6.347096752	0.893474346	2.937234841	1.559108766	6.148370436	6.73090853
ENSG00000230248	0	0	0	0	0	0	0	0	0	0	0	0	0	0	0	0	0	0	0	0	0	0	0	0	0	0	0	0	0	0	0	0	0	0	0	0	0	0	0	0	0	0	0	0	0	0	0	0	0
ENSG00000224870	17.01480466	18.08566298	26.47708902	8.556827816	9.700185059	16.90734567	18.29919358	22.09279781	14.65115712	9.554289582	23.85715955	20.6620477	23.38776183	36.68720719	21.22871754	24.61947524	12.49682917	19.11048571	12.35990271	18.5497468	28.84360987	24.07032869	13.88403391	21.41232978	28.93994409	27.19204428	38.13355563	6.924038214	27.83789002	21.38408803	32.85281381	19.28653111	10.14435256	17.89176702	21.40839963	9.185327081	16.02661005	14.09872006	36.26900891	23.95579227	37.74043199	17.39010063	20.49261814	15.08613393	30.22405677	21.30022521	19.39813096	24.86207178	19.83115767
ENSG00000204308	124.0839237	82.79771282	120.3670204	120.0106356	46.96896168	110.9025238	159.1684489	161.8328152	201.4301381	159.3358307	253.1656916	149.4277871	83.71845899	115.5176951	107.9272139	149.7471207	104.9036801	173.085725	133.765997	88.81612062	90.58686032	98.57451804	122.6970434	172.4756693	60.11839792	278.8130643	136.9939009	150.4032884	175.1649557	160.7946967	71.82157228	118.9704088	124.2884718	237.4569587	107.0227856	147.864002	138.4900804	128.2177558	97.95502227	106.5783585	102.1007863	86.78755973	110.5507088	114.0663884	198.3939574	173.0247489	74.8295203	158.4427058	95.31488172
ENSG00000169856	0.032066265	0.010599979	0	0	0.068652622	0	0	0	0	0.036220376	0	0.013884307	0	0.109203134	0.016594434	0.140404687	0	0.136729095	0.054282388	0	0.112824531	0.032448889	0.091977399	0	0.03081184	0.034001417	0.018457321	0.093630722	0	0.864789466	0	0.043318352	0.078735081	0	0	0	0	0	0.015121944	0.192290517	0.034329878	0	0.052092883	0	0.092282453	0	0	0.011515286	0
ENSG00000272130	0	0.280480541	0.179205199	0	2.724872129	0	0	0	0	0.958408565	0	0	0	0	0	0	0	0	0	0	0	0	0	0	0	0.224923464	0	0	0.255067267	0	0.567854731	0.191037405	0	0	0	0	0.87460698	0.503433147	0	0.149649988	0	0	0.689201374	0	0	0.593327582	0.263407067	0.457049997	0
ENSGR0000223773	0	0	0	0	0	0	0	0	0	0	0	0	0	0	0	0	0	0	0	0	0	0	0	0	0	0	0	0	0	0	0	0	0	0	0	0	0	0	0	0	0	0	0	0	0	0	0	0	0
ENSG00000207548	0	0	0	0	0	0	0	0	0	0	0	0	0	0	0	0	0	0	0	0	0	0	0	0	0	0	0	0	0	0	0	0	0	0	0	0	0	0	0	0	0	0	0	0	0	0	0	0	0
ENSG00000183206	0	0	0	0	0.284686228	0	0	0	0.015942548	0	0.010422361	0	0.041482227	0.01968868	0	0	0	0	0	0	0	0	0	0	0.016665578	0.091953819	0	0	0	0.061010777	0	0	0	0	0.13107741	0	0	0	0	0.006118031	0	0	0	0	0	0	0.279985652	0	0.343471019
ENSG00000265802	0	0.136946036	0	0.895102752	10.34780859	0.479125584	0	0	0.380802196	0.935895612	0	0.358755573	1.981681162	0	0.214391181	0	0	0	0.233766436	1.020616026	0	0.209611111	0	0	0.796144849	0.219640027	0.238458674	1.209658652	0.747227263	0.485765895	0.554515862	0.186549949	1.525822459	0	0.587044255	1.588340698	2.562187563	0.491607536	1.367571759	0.876808319	0.887047173	1.112067977	0.44867472	0	1.430687701	1.158780714	0.257219652	1.636484387	0.9115685
ENSG00000268830	0	0	0	0	0.15903285	0	0	0	0	0	0	0	0	0	0	0	0	0	0	0	0	0	0	0	0	0	0	0	0	0	0	0	0	0	0	0	0	0	0	0	0	0	0	0	0	0	0	0	0
ENSG00000266631	0	0	0	0	1.024467428	0	0	0	0	0	0.862632144	0.621564888	0	0	0	0	0	0.680112423	1.620055769	0	0	0.726326871	0	0	0	0.761078234	0	0	0.863076451	0.841617655	0.96073097	2.585669059	0	0	0	1.375946303	0	0	0	1.012747593	0	0	0	0	0	1.003827479	1.78259201	1.031019762	0
ENSG00000260281	0.591637955	0.586724071	0.166609306	0.426103227	4.081504418	0.798287515	0.427887797	0.136257375	0.543829334	0.445522192	0.474034277	0.768516331	0	0.895488955	0.408233686	1.439185419	0.228083889	0.18686795	0.890254288	0.971704715	0.231296295	0.598697549	0.282837848	0.228083514	1.705479621	0.418228295	0	0	0.355708825	1.040594353	0.395956214	0.888049278	0.968466651	1.235740944	0.186303715	0.945138834	2.439399022	0.93609614	0.558014219	0.347828646	1.266805388	0.661733741	0.640759105	2.674752531	0.227020732	0.413718034	0.857124912	0.495745924	1.157177478
ENSG00000173093	0	0.056057581	0	0	0	0.817189927	0	0	0	0	0	0	0	0	0	0	0	0	0	0	0	0	0	0	0	0	0.032536944	0	0	0	0	0.02545416	0	0.070840094	0	0	0	0	0	0	0	0	0	0	0	0	0	0	0
ENSG00000132964	12.98058356	16.41393847	29.00753724	27.66925031	61.28446391	36.36072954	28.35294843	32.20942573	36.94965252	72.71972393	36.21250742	24.1739199	35.05189573	39.01691948	36.3323365	36.15943196	23.24521657	25.65742379	52.72919786	28.23944733	21.28082818	32.41495413	20.83508195	29.36587067	44.92885261	30.6728726	28.44034193	55.42684661	57.6090114	93.73689095	32.11035534	21.41654577	71.241562	28.59905514	36.39209788	37.2586658	28.48677501	37.47361122	56.60684656	65.74071521	24.50637052	20.84105914	41.64584043	39.28060826	58.26392764	44.33580822	29.98462852	20.60057914	19.32295051
ENSG00000233378	0	0	0	0	0	0	0	0	0	0	0	0	0	0	0	0	0	0	0	0	0	0	0	0	0	0	0	0	0	0	0	0	0	0	0	0	0	0	0	0	0	0	0	0	0	0	0	0	0
ENSG00000232464	0	0	0	0	0.373322876	0	0	0	0	0	0	0.11325123	0	0	0	0	0	0	0	0	0	0	0	0	0	0	0	0	0	0	0	0	0	0	0	0	0	0	0	0.092263022	0	0	0	0	0	0	0	0	0
ENSG00000280903	0	0	0	0	0	0	0	0	0	0	0.294390335	0	0	0	0	0	0.283294671	0	0	0	0	0	0	0	0	0	0	0	0	0	0	0	0	0	0	0	0	0	0	0	0	0	0	0	0	0	0	0	0
ENSG00000234740	0	0	0	0	2.313458175	0	0	0	0	0	0	0.116968447	0	0	0.139799938	0.394280119	0	0	0.152434131	0	0	0	0.12914405	0	0	0	0	0	0	0.158378815	0	0	0	0	0	0	0	0	0.127394931	0	0	0	0	0	0	0	0	0	0
ENSG00000231603	0	0	0	0	0	0	0	0	0	0	0	0	0	0	0	0	0	0	0	0	0	0	0	0	0	0	0	0	0	0	0	0	0	0	0	0	0	0	0	0	0	0	0	0	0	0	0	0	0
ENSG00000281532	0	0	0	0	0	0	0	0	0	0	0	0	0	0	0	0	0	0	0	0	0	0	0	0	0	0	0	0	0	0	0	0	0	0	0	0	0	0	0	0	0	0	0	0	0	0	0	0	0
ENSG00000183570	0.072322859	0.328726644	1.069247186	0.664116951	3.767783547	0.480950023	0.098073287	0.674581768	0.764504467	0.53099877	1.542833002	10.26346732	0.994613553	0.862045826	1.600021351	0.923624854	0.261387878	1.267790118	1.918062513	1.425394614	0.530138697	0.384225639	0.933514023	0.257902283	1.198764674	0.33550754	0.31221742	2.903676816	1.195767901	3.519312725	0.955947014	1.213121094	5.638183633	2.175251546	0.631981054	0.329275961	3.690180507	0.815313964	2.668819321	0.554875329	1.567922134	0.885761818	2.761044874	1.103511699	4.724677807	2.680401668	0.336781443	1.194702454	0.875255285
ENSG00000101680	0.886711422	0.277688459	0.620974465	1.462098914	0.355258866	0.656684599	0.582226106	0.042992498	0.371781176	0.650150266	0.140221203	0.330049702	0.55809695	0.141274215	0.865426093	0.47680271	1.241413242	0.265326117	5.152700058	0.80481541	0.218938731	0.153484144	1.368380154	0.146930312	0.799706233	4.045433865	0.537253162	0.522366456	1.267317273	0.428656573	0.244661957	0.206648261	0.286476243	1.530381697	0.187371862	0.223660626	0.304668724	0.073840245	1.485565197	0.312782806	0.549598154	0.078297377	0.943483333	0.158240463	0.250706867	0.870253661	0.265614296	0.145246988	1.209451687
ENSG00000223200	0	0	0	0	2.073039972	0	0	0	0	0	0	0	0	0	0	0	0	0	0	0	0	0	0	0	0	0	0	0	0	0	0	0	0	0	0	0	0	0	0	0	0	0	0	0	0	0	0	0	0
ENSG00000177257	0	0	0	0	0	0	0.806800485	0	0	0	0	0	0	0	0	0	0	0	0	0	0	0	0	0	0	0	0.214038207	0	0	0	0	0	0	0.466008332	0	0	0	0	0	0.65584558	0	0	0	0	0	0	0	0	0
ENSG00000187325	20.96658076	24.0531409	14.23766361	24.1796406	49.49745029	16.3191101	30.9509595	41.99148645	34.39744894	37.32281953	28.22856287	16.35622058	11.84890549	15.06385039	27.60645562	28.4708106	7.059731628	16.22035233	31.12469021	23.70162227	7.003529175	35.94316094	16.89575277	14.92090589	12.66586298	18.33895858	39.00572167	19.37360864	33.10985152	20.40930352	17.02190844	9.32174922	49.52608677	24.72331986	15.81619076	23.53060445	18.78509138	29.34180102	44.41034766	49.89859279	10.74976587	9.736471908	20.95878418	24.59698978	25.35767079	16.02239574	38.5317067	24.44636144	17.5193602
ENSG00000173846	5.393842554	9.583703242	14.4649347	9.20059627	12.18112091	15.36961608	25.02264224	11.59687735	12.59066254	7.695918848	10.29951537	21.54162739	16.2105962	14.90465304	26.42588528	29.98784201	26.59435851	10.35631956	9.090752722	41.96289635	15.19082798	18.43939119	16.04823631	18.94708133	14.18460544	11.2693832	10.4579105	9.066355084	18.3267921	16.74768332	72.12579368	12.39991451	9.758714262	16.32087358	11.8503407	9.081482898	25.67784754	17.47545388	23.47856721	8.97499886	17.62773595	17.76527795	21.09918988	10.5882989	9.374931738	32.33311285	12.38232783	11.58363594	26.23556503
ENSG00000149927	0.441871734	0.031753749	0.089267949	2.366046584	0.246790473	0.155533142	0	4.406884971	0.671055721	1.844556167	0.738862017	0.532382998	0.321645417	0.196280142	0.218728382	11.15998035	0.055547975	0.382285414	2.937832225	0.307646007	0.74356036	4.014577937	0.036737523	0.088876614	1.846025249	0.071299268	0.364924152	0.336581025	0.623735922	2.7820794	0.064287942	4.195777173	2.830346048	0.625985671	1.433779007	8.083952181	0.07921277	2.051807365	5.046413366	7.65785956	0.205680095	0.954066411	1.446078763	0.455989947	0.033173431	0.268687094	5.916452287	1.476415165	0.32409433
ENSG00000261279	0	0	0	0	0	0	0	0	0	0	0	0	0	0	0	0.106808544	0	0	0	0	0	0	0	0	0	0	0	0	0	0	0	0	0	0	0	0	0	0	0	0	0	0	0	0	0.042120622	0	0	0	0
ENSG00000168303	13.71723556	11.78314554	15.27464905	16.03644052	14.94829977	9.952478115	19.43959886	38.4993899	20.88144832	30.9885436	19.67854266	12.86869527	9.780738816	12.37317456	21.3711772	30.38347896	4.841279828	13.45536973	9.920623198	11.93886494	4.607344986	14.82585836	9.559388121	20.66850689	11.98941398	11.17339869	16.54190434	26.84312687	31.39153573	15.36687593	10.30092037	23.18503489	14.38958561	13.84120105	7.308144653	18.3947584	18.88583062	13.90862094	19.55834499	18.8492825	8.842361082	10.58843023	13.42630429	17.35972995	19.43238846	20.49022913	15.92407018	14.77216825	13.54458279
ENSG00000242559	0	0	0	0	20.90608108	0.241999024	0	0	0	0	0.251479201	0	0	0	0	0	0	0	0	0	0	0	0	0	0	0	0	0	0	0	0.560155006	0	0	0	0.197671399	0.802246658	0	0.496606935	0	0	0	0	0	0	0	0	0	0.300568473	0
ENSG00000204022	0.027264823	0.027038374	0.011516942	0	0.136203488	0.015766279	0.088733799	0	0	0.092390755	0	0.01180534	0	0	0.042329001	0	0	0.01291733	0	0	0	0.013795078	0.091239359	0.031532747	0	0.028910216	0.015693614	0.039805464	0	0	0	0	0	0	0.064391633	0	0	0.064708059	0.01285766	0.028852571	0	0	0.014764252	0	0	0.019065628	0.016928325	0	0.039995202
ENSG00000111785	3.230897304	3.659542421	6.054468899	6.843890191	16.50187688	5.201970038	5.601130861	2.494899636	5.10983298	5.778299952	5.615132133	7.070131156	4.128862571	4.278932277	3.983302876	7.859300181	6.09953961	7.15082155	5.621250594	5.657577742	2.600488433	5.048414355	5.224245464	3.590113519	5.387229789	4.307536823	5.943754524	5.271908109	5.637068411	5.079073474	5.437527766	4.542916049	6.513699211	8.236899035	12.28352134	7.180339154	4.603720207	6.653067638	6.019872184	6.709598965	2.509450194	3.688085352	5.120072148	8.001438987	6.599823238	7.708158764	5.595212151	4.60116542	5.947550798
ENSG00000211866	0	0	0	0	6.992396732	1.133170033	0	0	0	2.2134674	0	0	0	0	0	0	0	0	0	0	0	0	0	0	0	0	0	0	0	0	0	0	0	0	0	0	0	2.32538168	0	0.69124042	0	0	0	0	0	0	0	0	0
ENSG00000213128	0.612680496	0	0.258802545	0	0	0.177145687	0.332329728	0.211655377	0	0	0.368170543	0.132641639	0	0.695503828	0.317064873	0	0	0.290271307	0	0	0.359284072	0	0.146448712	0.236195666	0.588712568	0.162413717	0.705316971	0	0.184180086	0	0	0	0	1.535630434	0.144697426	0.880878774	0	1.090563617	0.433395659	0.324179751	0	0	0.497661538	0	0.528963939	0	0	0.550047764	0.674063059
ENSG00000124900	0	0	0	0	0.048091812	0	0.073105284	0	0	0	0	0	0	0	0	0	0	0	0	0	0	0	0	0	0	0	0	0	0	0	0	0	0	0	0	0	0	0	0	0	0	0	0	0	0	0	0	0.048399399	0
ENSG00000200303	0	0	0	0	0	0	0	0	0	0	0	0	0	0	0	0	0	0	0	0	0	0	0	0	0	0	0	0	0	0	0	0	0	0	0	0	0	0	0	0	0	0	0	0	0	0	0	0	0
ENSG00000126562	18.12162992	4.338409514	42.86462283	6.971212907	11.70336774	32.53148796	14.10608764	47.16566852	42.03340882	22.82581169	63.3550677	15.93448584	22.10612259	29.68662902	20.99070389	52.68555502	25.57367632	14.21727644	44.78981459	1.792946998	40.17401672	42.26054903	51.77049747	14.56140014	26.41045097	51.35640468	24.91103591	10.51896724	18.64000915	59.33693882	8.247674321	73.52897945	67.33907149	32.74273987	4.915760242	43.55171518	35.45844716	41.82808286	20.05477589	43.47968802	13.94680791	33.82989893	11.13989944	32.90224179	85.31366843	27.70200893	70.897702	66.94071556	30.15932173
ENSG00000201501	0	0	0	0	15.54779979	0	0	0	1.112539749	0	0	0	0	0	0	0	0	0	0	0	0	0	0	0	0	0.641693413	0	0	0	0	0	0.545018478	0	0	0	0	0	0	0	0	0	0	0	0	0	0.846364345	0	0	0
ENSG00000240870	0	0	0	0	3.376815983	0	0	0	0	0	0	0.093126447	0	0	0	0	0	0	0	0.264933428	0	0	0	0	0.206664778	0	0	0	0	0	0	0	0	0.26953792	0.101590701	0	0	0	0	0	0	0	0	0	0	0	0	0.077236672	0.315502222
ENSG00000256098	0	0	0	0	3.812200911	0	0	0	0	0	0	0.256993175	0	0	0	0	0	0	0	0	0	0.300308226	0	0	0	0	0	0	0	0	0	0	0	0	0	0	0	0	0	0	0	0	0	0	0	0	0	0	0
ENSG00000113441	4.302248386	6.052250487	9.366682199	12.77265776	71.97350082	24.58843875	7.123689966	8.61017013	11.64078338	11.45475904	12.09063766	12.3009263	3.24940671	14.36691953	11.43766978	11.75588041	8.894554507	7.314082076	11.43547554	9.264166302	2.124544198	12.09919927	11.23468642	4.660826207	4.600179801	5.886715297	7.727023244	5.73799434	5.27536117	13.65464829	12.72952802	14.32221163	15.22004404	4.560568898	12.70083409	15.43284303	4.651412691	9.202972946	9.3129817	16.06882675	1.731560707	9.947748911	10.40054806	10.25520375	11.78550783	10.80104164	7.556690813	5.10539158	12.61021005
ENSG00000256195	0	0	0	0	0.36738785	0.037211213	0	0	0.029574942	0	0.019334471	0.027862695	0	0	0	0	0	0	0	0	0	0	0.015381504	0	0.030916232	0	0.018519855	0	0	0.056590397	0.021533193	0	0	0	0	0.030839557	0.066330631	0.076361244	0.015173178	0	0	0	0	0	0	0	0.019976924	0.0115543	0.047197883
ENSG00000265655	0	0	0	0	0	0	0	0	0	0	0	0	0	0	0	0	0	0	0	0	0	0	0	0	0	0	0	0	0	0	0	0	0	0	0	0	0	0	0	0	0	0	0	0	0	0	0	0	0
ENSG00000203356	0	0.017248486	0.022040876	0	0	0.120692666	0	0	0	0	0	0.06777842	0	0	0.054005555	0	0.030173397	0	0	0	0	0	0	0.020115565	0	0.027663875	0.030034102	0	0	0	0.104762718	0.023496147	0	0	0.024646265	0	0.322710014	0.061918447	0.024606713	0.03681162	0	0.035016511	0.028255509	0	0.060065502	0.109462168	0	0	0.03827098
ENSG00000251236	0	0	0	0	0.480786897	0	0	0	0	0	0	0	0	0	0	0	0	0	0	0	0	0	0	0	0	0	0	0	0	0	0	0	0	0	0	0	0	0	0	0.059410841	0	0	0	0	0	0	0	0	0
ENSG00000266908	0	0	0	0	0.892194418	0	0.339060457	1.079710341	0	1.412136164	0.187813581	0	0	0	0.16174322	0	0.180734828	0.888450659	0	0	0.366560711	0	0	0	0	0	0	0	0.187910316	0	0	0	0.383708939	0	0	1.797438714	1.288661424	0	0.147391097	0.551242361	0	0.209744467	0	0	2.518493286	0.65566453	0.19405432	0	0.916953293
ENSG00000251377	0	0	0	0	0.223898853	0	0	0	0	0	0	0	0.37518487	0	0.162359776	0	0	0	0	0	0	0.0793699	0	0	0	0	0	0	0	0	0.104984579	0.141275438	0	0	0.074095378	0	0	0	0.073976472	0.055334367	0	0	0	0	0	0	0	0	0.115056083
ENSG00000179165	0.058565047	0	0.049476957	0	0.250770964	0.101598262	0.063533625	0.040463528	0	0.132304029	0.035192772	0.177505722	0.140071391	0	0.090923015	0	0	0.027746522	0.033046678	0	0	0	0.111990192	0.067732581	0	0.155248406	0.067420005	0.171004876	0	0	0	0	0.07189992	0	0.027662743	0.056134432	0	0	0.027618351	0.144609595	0	0	0.031713725	0	0.067416973	0.163812454	0.072724342	0.042062476	0
ENSG00000201065	0	0	0	0	0	0	0	0	0	0	0	0	0	0	0	0	0	0	0	0	0	0	0	0	0	0	0	0	0	0	0	0	0	0	0	0	0	0	0	0	0	0	0	0	0	0	0	0	0
ENSG00000082515	30.54148878	12.71484272	14.20797472	17.06694304	8.899076091	10.66711665	40.0998376	26.46202565	21.00665996	16.49447161	20.56428555	16.89802095	20.01358763	13.2773622	17.67337178	10.70784555	6.546704804	24.23095813	14.23139174	17.61226327	19.57310318	14.6583712	9.278069503	24.5421961	23.91880931	14.11701142	14.31467375	22.96192564	17.92550961	10.77372864	13.8201524	15.1566255	16.97804599	39.33227111	17.04995566	23.56742353	23.91926381	23.2529338	15.08820865	11.90608144	24.39135523	10.33450451	12.4896322	16.84885884	20.58737961	11.98151097	15.12072589	11.35491994	11.81075708
ENSG00000257198	0	0	0	0	0	0	0	0	0	0	0	0.012390955	0	0	0	0	0	0	0	0	0	0	0	0	0	0	0	0	0	0	0.038304526	0	0	0	0	0.02742962	0	0	0	0	0	0	0	0	0	0	0	0	0
ENSG00000221010	0	0	0	0	0	0	0	0	0	0	0	0	0	0	0	0	0	0	0	0	0	0	0	0	0	0	0.58246463	0	0	0	0	0	0	0	0	0	0	0	0	0	0	0	0	0	0	0	0	0	0
ENSG00000242104	0	0	0.053431058	0	0	0	0	0	0	0.142877506	0.076010619	0	0	0	0	0	0	0.059927939	0	0	0	0	0.060470114	0	0.24308521	0	0	0	0	0.074158933	0.084654573	0.056958898	0.15529204	0	0.119493981	0	0	0	0	0.089238005	0	0	0	0	0.145609609	0	0	0.045424026	0.092775756
ENSG00000276584	0	0	0	0	0	0	0	0	0	0	0	0	0	0	0	0	0	0	0	0	0	0	0	0	0	0	0	0	0	0	0	0	0	0	0	0	0	0	0	0	0	0	0	0	0	0	1.095020806	0	0
ENSG00000214027	0.462378727	0.305692275	0.097656766	0	0.164989136	0	0.250803147	0.319464857	0.212507592	0	0.138925776	0.200204421	0.552940998	0.262441988	0.11964152	0	0.40106886	0	0.652269645	0.284778629	0	0.116973991	0.221044311	0.267378802	0.666435857	0.490282608	0.133072444	0	0.138997331	0.40662426	0	0.832837225	0.567659292	1.448640133	0.327601476	1.107971742	0.476611669	0.274342783	0.2180505	0.570855853	0	0	0.12519201	0.78389283	0.399199377	0.1616651	0	0.415110953	0.339135347
ENSG00000278060	0	0	0	0	0.37253361	0.150929624	0	0	0	0.294817011	0	0	0	0	0	0	0	0	0	0	0	0	0	0	0	0	0	0	0	0	0	0	0	0.327092529	0	0	0	0	0	0	0	0	0	0	0	0	0	0	0
ENSG00000219951	0.372600966	0.246337537	0.367244456	0	4.786344805	0.071820636	1.347373044	0.171623978	0	0.280580375	0.223902508	0.161331732	0.29705281	0.422969884	0.707016389	0.181273656	0.071821184	0.411899073	0.070082895	2.294845894	0.582661895	0.188523474	0.237500326	0.670329953	0.477366529	0.39508689	0.071489623	0	0.149345221	0.436896086	0.249364779	0.838911742	1.067359372	4.046865112	0.410655371	0.833319592	0.512093826	0.294766692	0.409996362	0.657165188	3.723099403	0.083349159	0.269024279	0	0.714864076	0.17370053	0.154228283	0.356811668	1.093148543
ENSG00000130287	0.017879091	0.005910198	0.015104624	0	0.025518957	0.031016529	0	0	0.032868662	0	0.053719308	0.054190016	0	0.02029602	0.018505017	0.052190011	0.010338922	0	0.020177378	0	0	0.018092429	0	0.048248224	0	0.009479034	0.010291193	0.026102699	0	0.041928526	0.035896972	0	0	0	0.050670293	0	0.036858889	0	0.02529449	0.012613511	0.019141206	0	0.038727029	0	0	0.012502413	0.011100863	0.012841086	0
ENSG00000256657	0	0	0	0	18.72930908	0	0	0	0	0	0	0.057976768	0	0	0.069293462	0	0	0	0	0	0	0	0.064011747	0	0	0	0	0	0	0	0	0	0	0	0	0	0	0.158892674	0	0	0	0	0	0	0	0	0	0.048084436	0
ENSG00000271288	0	0	0	0	0	0	0	0	0	0	0	0.456876755	0	0	0.182018723	0	0	0	0	0	0	0	0	0	0	0	0	0	0	0.412416629	0	0.158381438	0	0	0.498402245	0	0	0	0	0.124068793	0	0.23603722	0.380926116	0	0	0	0.218380218	0	0
ENSG00000234275	0	0	0	0	0	0	0	0	0	0	0	0	0	0	0	0	0	0	0	0	0	0	0	0	0	0	0	0	0	0	0	0	0	0	0	0	0	0	0	0	0	0	0	0	0	0	0	0	0
ENSG00000223761	0	0	0	0	0.524429755	0	0	0	0	0	0	0	0	0	0	0	0	0	0	0	0	0	0	0.283294206	0	0	0.422980267	0	0	0	0	0	0	0	0	0	0	0	0	0	0	0	0.397931746	0	0	0	0	0	0
ENSG00000222990	0.743705542	0.245842884	0	0	5.307481857	0	0	0	0	0.840050881	0.446905809	0	1.77873791	0	0	0	0.43006179	0	0	0.916095108	0	0.75257965	0	0	0	0	0	0	0.447135993	0	0.497728093	0	4.565211774	0	0.70256702	0	0	0	0	0.262338232	0	0	0.402726104	0	0	0	0	0.534142768	0
ENSG00000269444	0	0	0	0	2.168112275	0.159708528	0	0	0.253868131	0.311965204	0	0.239170382	0	0	0.428782361	0.806201407	0.159709748	0.26169874	0	0.340205342	0	0.978185183	0	0	0.796144849	0.585706739	0.317944899	0	0	0.161921965	0.184838621	0.124366633	0	0	0.260908558	0	0	0	0.520979718	0.389692586	0	0	0	0	0.3179306	0.193130119	0.171479768	0.694266104	0.202570778
ENSG00000254075	0	0	0	0	0	0	0	0	0	0	0	0	0	0	0	0	0	0	0	0	0	0	0	0	0	0	0	0	0	0	0	0	0	0.453708992	0	0	0	0	0	0	0	0	0	0	0	0	0	0	0
ENSG00000206759	0	0	0	0	1.646807455	0	0	0	0	0	0	0	0	0	0	0	0	0	0	0	0	0	0.55157786	0	0	0	0	0	0	0	0	0	0	0	0	0	0	0	0	0	0	0.774290321	0	0	0	0	0	0.414335044	0
ENSG00000228502	33.24133541	16.54138533	4.5803765	3.648719787	4.440096413	8.326229915	5.303159418	7.184854343	8.414933476	3.011845491	6.622828784	6.311411937	6.589910212	11.30030986	8.187304383	8.172583809	2.775431164	10.61151651	2.908869034	8.430185507	18.24226722	4.856820722	6.033602594	10.7933257	31.68473082	7.869406478	5.627556035	6.617851759	8.175925083	3.751833348	5.234565861	5.723282594	12.33034449	64.71510379	7.976588842	11.92684916	15.02510566	7.699373901	13.07737858	9.656464449	20.83890303	1.252577646	5.342427069	15.67108431	18.00736946	6.463810633	4.359586076	10.62863353	8.996242616
ENSG00000141028	0.875568227	0.217074036	0.369849027	2.36472181	0.781065592	0.253155007	0.949850217	0.756180115	0.402407994	1.236245091	1.446897177	1.326886747	2.094116972	1.242411538	1.019498487	2.236351243	0	2.385216974	2.099753133	1.617784978	0.256722484	1.329023637	1.569649761	0.675084066	0	0.580254682	1.259941221	1.278291766	1.052830848	1.539981241	1.025461071	2.168477775	1.343661621	0	0.41356782	0	0	0.259750081	0.412904138	2.702455899	0	2.056537057	0.711197163	0	1.007907647	2.449054274	2.174509403	4.166124179	2.889866095
ENSG00000268181	0	0	0.01792052	0	0	0	0	0.058623448	0	0	0	0	0	0	0.043909671	0	0.073598203	0.020099542	0	0	0	0	0	0.049065388	0	0	0	0	0	0	0.028392737	0	0	0	0.060116559	0	0	0	0.040013391	0.014964999	0	0	0.022973379	0	0	0	0	0	0
ENSG00000275270	0	0	0	0	0	0	0	0	0	0	0	0	0	0	0	0	0	0	0	0	0	0	0.867923985	0	0	0	0	0	0	1.064398799	0	0	0	0	0	0	0	0	0	0	0	0	0	0	0	0	0	0	0
ENSG00000251568	0	0.073267359	0.04681213	0	0.237264449	0	0	0.076568328	0	0.125178138	0	0	0.265054303	0	0	0.161746871	0	0	0	0.136509684	0	0.112143826	0	0	0.21297232	0	0	0	0	0	0.074167741	0.049902949	0	0.138882196	0	0.106222066	0	0	0.052261655	0	0.11864455	0	0	0	0.063785897	0	0	0.119390978	0
ENSG00000135905	0.189673479	0.306120493	1.508141716	2.748163642	9.419545161	2.658161895	0.532568526	0.200427026	1.958834106	2.671764175	2.339904308	3.183603115	1.254199112	1.076569527	2.638687513	1.57957916	1.509744254	0.946195268	1.366176266	3.092286695	0.719704605	0.50806778	1.808168433	0.6236825	1.393703183	0.73941175	1.740392733	0.944769098	1.153784624	3.551907931	2.576130852	0.562701409	1.246490539	1.566023842	1.391292231	1.048032123	1.012062158	4.210275335	3.362155439	2.29842906	0.561409069	0.711311442	4.573643717	0.756617752	0.725666179	3.073989181	6.296988153	1.474456097	8.698936584
ENSG00000270015	1.890284309	6.420990377	5.726996968	9.717583312	12.51321514	8.405441282	1.484955909	3.557799492	3.415156335	4.859343955	5.914541193	6.547762749	5.300526275	6.585437121	8.331825367	7.515678533	2.299263826	5.126338413	8.27562807	3.9342754	10.54974888	9.893998566	4.892268463	2.713880718	10.89802078	8.121114631	6.978504425	3.235549487	2.233791321	4.815083902	17.5802608	7.24983925	3.841141226	4.574459825	13.33133903	3.998526109	4.703205964	11.7570512	11.34265544	5.978098251	13.46822363	12.90415732	5.753412319	10.60862778	6.265364671	9.435130293	7.325191983	20.17728537	7.840580028
ENSG00000224354	0	0.081133039	0	0	0.175157453	0	0	0	0	0.277233491	0	0	0	0	0	0	0	0	0	0	0	0.062091562	0	0	0	0	0	0	0	0	0	0.055260323	0.301322129	0	0	0	0	0.291250588	0	0	0	0	0	0	0.070633687	0.085814278	0	0	0
ENSG00000259474	0	0	0.320915156	0	6.506156221	0.219660652	0	0	0	0.858144284	0	0.328951264	0	0	0.196580221	0.554418506	0	0	0	0	0	0.192197264	0.181596403	0	0	0.20139301	0	0	0	0.222704979	0.254224195	0	0.466353941	0	0	0	0	0	0.179136872	0	0	0	0	0	0	0	0.235850635	0.409235536	0.278612731
ENSG00000253658	0	0.01436969	0	0	0.279203447	0.075411668	0	0	0	0	0.026121959	0.037644071	0	0	0.022495976	0	0	0	0	0	0	0	0.041562557	0	0	0	0.025021368	0	0	0.076456815	0	0	0	0	0	0	0	0	0.020499818	0	0.046538743	0	0.047079249	0	0	0.091192778	0	0.046831531	0.159417496
ENSG00000266561	0	0	0	0	0	0	0	0	0	0	0	0	0	0	0	0	0	0	0	0	0	0	0	0	0	0.369789424	0	0	0	0	0	0	0	0	0	0	0	0	0	0.246034726	0	0	0	0	0	0	0	0	0
ENSG00000276889	0	0	0	0	0	0	1.521919097	0.96928542	2.579069417	0	0	0	0	0	0	0	0	0	0	0	0	0	1.341337068	0	0	0	1.615015565	0	0.843461077	0.822489981	0	0.631725963	1.722329896	3.516244687	0	0	0	0	2.646340158	0.989730602	7.509660727	0.94146664	0.759687879	0	0	0.981013218	0	1.511381242	0
ENSG00000231740	0	0	0	0	1.784388837	0	0	0	0	0	0	0.135328052	0	0	0	0	0	0	0	0	0	0	0	0	0	0	0	0	0	0	0	0	0	0	0	0.299573119	0	0	0	0.220496944	0	0	0.16924692	1.059743724	0.179892378	0	0	0	0.229238323
ENSG00000011677	0	0.029198606	0.037311266	0.318078488	0.063036632	0.034051854	0	0	0.189447503	0	0.017692908	0.101988229	0.492939054	0.969276561	2.041752594	0	0.085130285	0.027898721	0.016613975	0	0.13812686	0.07448618	0.056302248	0.011350686	0.084874016	0	0.288106759	0.042985724	0.088510106	0.103571359	0	0.01325826	0.14458863	0	0.013907241	2.144809214	0.667688277	0	0.04165477	0.020771832	0	0.079035597	0.031887686	0	0	0.020588877	0	0.042293203	0.086381243
ENSG00000117682	19.7007545	9.196087828	30.92019818	10.91558292	18.31043303	20.25855303	21.58753579	13.09332085	29.99205171	13.63086134	9.24015296	18.37859411	23.26917217	25.76987099	24.93435327	14.97256911	48.27389797	23.01541276	9.909090218	23.61515077	17.07690805	12.32315556	20.23894509	12.8934301	27.62136061	16.57371618	23.75885299	16.26532617	22.89342674	30.11054101	32.14259715	12.35816738	9.262909321	35.00158935	17.67315122	17.08573207	14.14453294	10.00047097	17.47832956	24.27209952	20.68994733	22.82938834	20.01036335	13.53938127	24.79901292	18.43519478	30.01131899	20.71712243	25.74404539
ENSG00000239659	0.213590173	0	0.090222686	0	0	0	0	0.147572867	0	0	0.128350111	0	0	0.242463705	0.221067723	0	0	0	0	0.526199958	0	0	0	0.082341569	0	0	0.122942361	0	0	0	0	0	0	0	0	0.409451149	0.440329812	0.253458557	0.10072575	0	0.45733574	0	0	0	0.122936832	0	0	0	0
ENSG00000276934	0	0.506955512	0.323905048	0	13.68077621	0.295609574	0.277285467	0.353197172	0	0.577426278	0.307189915	0.664032054	0.611326073	0.87045976	1.322744759	1.119167792	0.147805915	0.363289866	0.57691427	0	0	0.646626407	0.610960984	0.197074231	0.24560162	0.542051579	0.882741427	0.373165919	0	0.299706494	0.855309145	0.920776559	0	0	0.965847828	0	0	0	0.482148931	0.45080897	0.273643952	0.343060308	0.138411042	0	0.294233909	1.072411965	0.317397335	0.917885088	2.624612685
ENSG00000154493	0.046985774	0	0.009923637	0	0.452676188	0	0	0	0.064783475	0	0.014117291	0.081377097	0	0	0.012157673	0	0	0.022260578	0.026512806	0	0	0	0.011230986	0.018113578	0	0	0.01352249	0	0.028249125	0.027546762	0	0	0	0	0.077676772	0	0	0	0.011078874	0.008286993	0	0	0.0381651	0	0	0.016428004	0	0.033746032	0.051693133
ENSG00000227719	1.17800687	11.68222864	8.260196872	8.653798747	44.55651276	13.35151103	4.089431468	21.81262151	3.031883132	8.249812658	5.096773124	13.77169532	6.198426381	24.33798845	7.681259592	31.29184602	7.629493131	3.348645137	21.27096124	5.804266715	2.763196201	20.02666153	8.559983123	1.998197303	3.169385792	13.36534716	7.051823687	5.503485163	2.691349085	8.563941482	13.87559538	63.65482989	13.59457338	0.295257187	7.901197419	5.419757956	6.799902363	17.89301324	12.8882826	11.80121527	6.053589105	19.44739487	7.399707887	15.17819972	5.288629917	26.19529951	15.65211038	22.25153146	13.82429582
ENSG00000233139	0.073969515	0	0	0	0.052788615	0	0	0.051106721	0	0	0.044449589	0	0	0	0	0	0	0	0	0.182231022	0	0.03742607	0	0	0	0	0.042576803	0.107992294	0	0	0	0	0.090811882	0	0	0.07089957	0	0.08777654	0	0.026092359	0	0	0	0	0	0.051725083	0.045926577	0.026563121	0
ENSG00000248173	0	0	0	0	0	0	0	0	0	0	0	0	0	0	0	0	0	0	0	0	0	0	0	0	0	0	0	0	0	0	0	0	0	0	0	0	0	0	0	0	0	0	0	0	0	0	0	0	0
ENSG00000174197	1.650637829	4.402135018	4.162797366	6.211001921	33.27804054	5.092042801	3.968319332	3.460015621	7.406258604	6.723167397	5.531089202	4.4305734	2.81034745	2.516891666	6.178561676	6.145373106	2.495484033	4.47346056	6.977685104	6.418530508	1.197640713	8.149954536	5.363220494	2.429419151	5.282403708	5.514033581	6.574250657	4.043663196	4.646657703	13.08491114	5.85114607	3.807749628	5.787481209	1.612799104	8.741508342	9.197816336	3.229866943	7.94286935	10.75597618	18.13375314	1.57996012	5.059843144	7.192394809	11.14619129	10.76470035	6.015799144	6.987263805	8.738171395	6.581754212
ENSG00000280224	0	0	0	0	0.173092729	0.070127419	0.131560786	0	0	0	0	0.105018822	0.580099201	0.137666033	0.062758911	0	0	0	0	0.149382896	1.280081855	0	0	0	0.582640386	0	0	0.354104399	0	0.142198661	0	0	0	0	0	0.464956314	0	0	0	0	0.129833034	0.162768299	0	0	0	0.169605429	0	0	0.266844217
ENSG00000249026	0.72407695	0.598385905	0.191160971	0.586672918	1.356442944	0.444877238	0.736412466	0.375207259	0.998349452	0.511174656	0.380721811	0.391895751	1.731791748	0.565096861	0.234195645	0.330252959	1.15145576	0.536012357	0.970370648	1.560854128	1.326901402	0.66402464	0.519227252	0.314032874	0.913173472	0.43187284	0.885653697	0.396420394	0.516960015	0.371447088	0.787461308	1.487612752	1.277857665	1.984976839	0.876406	1.778440859	0.093295686	0.805529944	0.789633757	0.846060031	1.259685025	0.455548374	0.39209697	0.920671784	1.198183468	0.53797499	0.70245103	0.633805037	0.564272485
ENSG00000263525	0	0	0	0	2.669824207	0	0	0	0	0	0	0	0	0	0	0	0	0	0	0	0	0	0	0	0	0	0	0	0	0	0	0	0	0	0	0	0	0	0	0	0	0	0	0	0	0	0	0	0
ENSG00000254971	0	0	0	0	0	0	0	0	0	0	0	0	0	0	0	0	0	0	0	0	0	0	0	0	0	0	0	0	0	0.148928227	0	0	0	0	0	0	0	0	0	0	0	0	0	0	0	0	0	0	0
ENSG00000239180	0	0	0	0	0	0	0	0	0	0	0	0	0	0	0	0	0	0	0	0	0	0	0	0	0	0	0	0	0	0	0	0	0	0	0	0	0	0	0	0	0	0	0	0	0	0	0	0	0
ENSG00000175643	16.27175962	18.67495724	13.22542327	18.66493048	10.79692329	21.30326098	24.74287723	53.59096907	41.25747182	33.81663542	32.79471272	11.55774711	16.72579987	16.75917028	34.65263153	30.08659479	7.294968891	19.72754088	25.86870983	21.61998022	8.95230556	19.81923106	13.7878128	38.39543751	43.61170064	29.51552124	24.04645167	21.02011433	41.63281406	14.76523295	29.51909041	25.04825019	22.78245188	36.1440272	20.12135297	41.09397865	20.35331224	30.26526012	18.36467972	47.20806106	15.56092897	9.386084294	45.93791257	16.27281413	38.51468497	21.15879527	26.39239337	26.72177245	22.26013602
ENSG00000168746	0	0	0.234376237	0	0.890941336	0	0	0.095839457	0	0	0	0.060061326	0	0.157465193	0	0	0	0	0	0	0	0	0	0	0	0	0	0.202515887	0	0	0	0.124925584	0	0	0	0	0	0	0	0	0	0.093088836	0	0	0	0	0	0	0
ENSG00000100626	0.022857826	0.015111986	0.091726119	0.246936327	0.171282001	0.37010034	0.012398526	0.726470539	0.115559118	0.877846171	0.645576583	1.291579844	0.191343589	0.220556227	0.224751503	0.583828042	0.165224628	0.021658829	0.070939306	0.366030965	0.723823363	0.09252229	0.12566498	0	0.636945361	0.024237263	0.131569496	0.717485927	0.213012573	0.810764055	0.313602796	0.036025106	0.294655216	0.071613945	0.032390148	0.230046197	0.141368616	0.176308794	0.258705351	1.451336117	0.036707099	0.069028104	1.213025045	0.891295291	0.026312716	1.286705728	0.134824817	0.049250713	0.05867839
ENSG00000228797	0.733396753	0.808117202	1.239177333	0.528199248	0.52339128	1.130926132	0.795617112	1.013431092	1.572976991	0	0.587614767	0.740954579	0.584694046	1.665077482	2.656752492	1.427215956	1.130934767	1.853138009	0.965617399	1.80679352	0.573431608	1.979060941	0.701213834	0.848199683	0.939608574	1.94414044	0.984999592	0.713818373	1.322814204	1.289924881	2.781363719	0.22016588	1.200515096	1.531829368	1.039242701	1.171597842	1.511944344	0.870291362	2.766866541	1.293509302	0	0.984345319	1.059050033	0.828908458	1.96991059	0.85474419	0.758925311	2.019165434	1.255136561
ENSG00000206717	0	0	0.532129722	0	1.798044874	0	0	0	0	0	0	0	0	0	0	0	0	0	0	0	0	0	0	0	0	0	0	0	0	0.738562432	0	0	0	0	0	0	0	0	0	0	0	0	0	0	0	0	0	0	0
ENSG00000259402	0	0	0	0	3.349969537	0.271443772	0	0	0	0.265111114	0	0	0	0	0	0	0	0	0	0	0	0	0	0	0	0.124434844	0.135096359	0	0	0.688014433	0.314155374	0	0	0	0	0.224964605	0	0	0	0	0	0	0	0	0	0	0	0.084284885	0.516439948
ENSG00000206260	0	0	0	0.333009513	0	0	0	0	0	0	0	0	0	0	0	0	0	0	0	0	0	0	0	0	0	0	0	0	0	0	0	0	0	0	0	0	0	0	0	0	0	0	0	0	0	0	0	0	0
ENSG00000230426	1.39176962	0	0	0	0.036786722	0	0	0	0.047381651	0	0.030975517	0.02231924	0	2.223579463	4.108075183	0	0	0	0	0.063495527	0	0	0.049285036	0.198719944	0	3.388784254	0.059340864	0.075256426	0	0	0.068996128	0	0	0	0	2.816237485	3.50682707	0.917530559	0	0	0	0.172962556	0.05582675	0	0.296690978	0	0	0	0
ENSG00000216205	0	0	0	0	0.968178009	0	0	0	0	0	0	0	0	0	0	0	0	0	0	0	0	0	0	0	0	0	0	0	0	0	0	0	0	0	0	0	0	0	0	0	0	0	0	0	0	0	0	0	0
ENSG00000066777	13.35836167	8.71256423	27.81898516	26.28501462	61.24727623	24.81394458	52.14314028	46.59073151	49.27080546	24.11428464	32.65011551	14.29191287	10.90105284	35.42564917	26.01551964	17.87077336	19.77711864	19.96219859	18.96188884	20.10064653	8.724445662	37.56957193	36.21830176	15.72275098	7.861513079	21.83149793	37.73277021	22.50935465	40.96898817	71.67314151	18.17401727	15.77045993	28.33727241	10.35192693	32.85093228	52.920124	18.44448057	32.18438474	76.79452377	70.9989608	6.614525598	32.96592213	25.79642421	20.60559129	30.19133609	16.02244086	27.81672271	35.93183757	19.85972882
ENSG00000136631	15.61425344	8.485230621	12.56665723	12.73641735	15.80022601	10.52262923	9.089711632	9.752912125	16.54525337	15.09837856	14.31126288	10.05581215	9.430549124	15.21845011	13.07971081	14.1570615	7.786577073	29.86130148	20.44705967	7.844009502	5.711193835	11.18209332	12.27124209	8.086778343	9.831791331	18.9501431	10.75782964	9.671087628	13.83265391	15.91600861	12.49502582	12.33106483	14.95803083	25.86815079	19.22040263	15.58980999	13.69691516	11.83783411	15.42416529	14.13819575	5.551056783	9.975757664	10.974833	8.355932034	12.33463601	17.39818012	13.91771095	9.387844902	15.25540406
ENSG00000251101	0.165711571	0	0	0	0.11826067	0	0	0	0	0	0	0	0	0	0	0	0	0	0	0.204123205	0	0	0	0	0	0	0	0	0	0	0	0	0	0	0	0	0	0	0	0	0	0	0	0	0	0	0	0	0
ENSG00000261710	0	0	0	0	0.049137869	0	0	0	0	0	0	0	0	0	0.071264442	0	0	0	0	0	0	0	0	0	0	0	0	0	0	0	0	0	0	0	0	0	0	0	0	0	0	0	0	0	0	0	0	0	0
ENSG00000279576	0	0	0	0	0	0	0	0	0	0	0	0	0	0	0	0	0	0	0	0	0	0	0	0	0	0	0	0	0	0	0	0	0	0	0	0	0	0	0	0	0	0	0	0	0	0	0	0	0
ENSG00000252809	0	0	0	0	0	0	0	0	0	0	0	0	0	0	0	0	0	0	0	0	0	0	0	0	0	0	0	0	0	0	0	0	0	0	0	0	0	0	0	0	0	0	0	0	0	0	0	0	0
ENSG00000257748	0	0	0	0	0	0	0	0	0	0	0	0	0	0	0	0	0	0	0	0	0	0	0	0	0	0	0	0	0	0	0	0	0	0	0	0	0	0	0	0	0	0	0	0	0	0	0	0	0
ENSG00000230274	0	0	0	0	0.62374654	0	0	0	0	0	0	0	0	0.248042516	0	0	0	0	0	0	0	0	0	0	0	0	0	0	0	0.128104634	0	0	0	0	0	0	0	0.259290347	0	0.077076365	0	0	0	0	0.251530935	0	0	0	0
ENSG00000196338	0.184905322	0.417675154	1.080465093	2.130728868	0.813743224	2.209766424	0.133728288	0.468431496	0.481563636	0.487338554	0.722233702	2.26841704	0.442242376	0.944555312	0.669825266	0.584727456	0.356416661	0.43801549	2.312805527	0.721259104	2.240906595	1.263003741	1.119678272	0.166327502	1.095643173	0.571853591	0.443464084	0.49491526	0.463208779	2.059715299	0.742492033	0.513454752	2.686249923	0.386207604	1.324635222	1.506465423	2.223632575	1.279946731	0.973715774	0.402217029	0.5608813	2.399024329	0.884469362	0.104492953	1.117479235	1.03439836	1.798611309	0.553343107	0.768514898
ENSG00000251429	0	0.146717075	0.230746517	0.737667644	0.609127481	0.03948546	0.037037854	0.047177609	0.219677373	0.115692848	0.102580703	0.236524692	0.081656663	0.387566431	0.194351297	0	0.434343379	0.355855283	0.077060175	0.126165753	0.160167567	0.190018037	0.146894214	0	0.098417242	0.362017302	0.314427809	0.049844895	0.08210683	0.140114444	0.159944702	0.061495448	0.293405757	0	0.903078404	0.261795093	0.140769154	0.769768217	0.161005209	0.349252281	0.036551446	0.137470793	0.351271608	0.347288804	0.314413669	0.405861663	0.360363595	0.012260467	0.575948608
ENSG00000263531	0	1.571501081	0.502033336	0	5.089051196	0.944990172	0.483497764	0.718507604	0.136557225	0.167807998	0.26782081	1.73679142	0	1.686450318	1.537631091	0.216830342	0.51545312	0.070384679	0.335318402	0.548995624	0.174237643	1.578515439	0.213064372	0.400907325	0.5710016	0.236291437	0.342049025	0.650682813	0.178639169	0.261296456	0.994258284	1.605541799	0.729554902	0.186179021	0.140344314	3.417512839	0	0.705169896	0.770655016	0.890876643	0.318098746	0.398792127	1.126276133	1.511186899	0.513050463	2.285489278	0.645680139	0.533499997	0.108964065
ENSG00000230039	0.124075498	0	0	0	0.088546933	0	0	0	0.114049301	0	0	0.053723196	0	0	0	0	0.071749002	0	0	0.152835968	0	0	0	0	0.357665073	0	0	0	0	0.072742832	0	0	0	0.155492227	0	0	0	0	0	0.218834907	0	0	0.067188476	0	0.142829124	0	0	0	0
ENSG00000240292	0	0	0	0	0	0	0	0	0	0	0	0.161738519	0	0	0.09665442	0	0.108003415	0	0.316168221	0	0	0	0	0	0	0	0.107504818	0.545352917	0	0	0	0	0	0	0	0	0	0	0	0.065882219	0	0	0.101138477	0	0	0	0.115962869	0	0
ENSG00000115221	6.81654037	9.263601178	9.433855545	13.30136489	24.35096387	25.35755385	12.28260773	10.70742478	25.54483668	14.80693742	11.84507784	10.12416466	8.128415335	25.72724131	19.10526586	6.774336551	49.65985797	20.43504067	6.213399355	16.96065717	5.580291463	9.855514123	19.07876321	14.47193547	4.012034016	8.74144505	15.56024435	16.35960095	20.74831986	29.23856786	23.06993591	10.59017972	7.820250139	10.6842508	30.45451754	23.04455733	17.89621711	20.51032733	13.35284047	14.41329247	2.390994701	18.37614923	10.48481606	14.75005895	14.72120705	30.47390941	21.95726006	14.62452146	3.78890524
ENSG00000184979	4.581002575	6.191453143	10.72857501	5.51272301	1.779464795	7.544708883	41.0153265	1.322125345	7.515522153	4.519465847	4.111785343	4.293439757	10.81780106	0.921567074	10.14294847	4.654875902	26.49051346	9.011090294	2.061404922	10.71431103	4.96466797	6.278684708	5.377948903	9.232543549	13.372541	5.410840841	9.245565853	4.740907369	3.20744992	4.317589492	53.3225995	2.715620487	1.423814287	22.01905785	11.36680178	8.003625652	5.259966077	1.445035211	3.910467889	6.709155495	8.380908355	4.98106164	13.03137686	2.949263301	7.40947045	9.529052768	26.10253918	30.5693243	13.05710909
ENSG00000242571	1.789204638	1.098403609	1.619525242	0	1.824103495	0.295609574	0.277285467	1.236190101	0.234946282	0.288713139	0.767974786	2.988144244	1.222652145	1.740919521	1.322744759	2.984447444	0.591223662	1.089869597	1.153828539	0	0.299775323	1.681228659	1.344114164	2.561964997	1.47360972	1.219616052	0.882741427	0.746331839	1.997762882	2.397651953	1.368494632	0.69058242	0.313799236	0.960961281	1.931695657	0.734977528	2.634685624	0.606621308	1.928595726	2.614692025	0.547287904	0.514590462	2.352987715	7.799977102	4.119274733	2.681029912	0.476096003	0.73430807	2.249668016
ENSG00000272335	1.716698133	11.25231767	11.99606861	16.63817138	18.37691871	11.34520652	11.97218837	10.30207531	8.791583472	13.24123109	16.47603404	17.13859609	1.876967775	10.80172434	7.335636576	7.946224713	2.779596822	6.390408744	8.469087726	4.773012017	1.610711747	15.56018974	10.43439801	3.460308733	3.204823047	10.86978163	5.166509864	2.864348654	4.305438187	9.690807659	7.878222972	13.95870925	8.912047903	3.87247925	15.12849817	9.872701719	4.04466637	22.05925244	7.586805951	5.796038567	2.625546857	9.874739489	6.772902661	15.30039211	14.51074669	16.77193516	10.71963157	9.54666133	9.317531445
ENSG00000164404	0.150600939	0.273808543	0.333980777	0.325392644	1.128507579	0.653153816	0.163377713	0.208105195	0.138431295	0.297694152	0.316745685	0.358646163	0.180097891	0.68383786	0.389683268	0.109903028	0.1088598	0.107025926	0.488635302	0.139132468	0.13247162	0.209547185	0.143992268	0.188690011	0.108532097	0.099805929	0.216714501	0.164903146	0.181090759	0.286955943	0.100790318	0.491663513	0.184891773	0.424651691	0.195621741	0.433051718	0.155236738	0.268067788	0.49714716	0.252337537	0.04030803	0.227399079	0.326209373	0.127660497	0.520091412	0.394918404	0.514282416	0.297451874	0.220918909
ENSG00000271511	0	0	0	0	1.432588599	0	0	0.346736248	0	0	0	0	0	0	0.259709642	0	0	0	0.28318048	0	0	0.761757451	0	0	0	0	0.288864573	0	0.301725914	0.294224058	0	0.225983271	0	0	0.23704497	0	0	1.191049153	0.473329134	0.531074957	0	0	0	0	0	0.350931558	0.623182573	0.720875606	0
ENSG00000199322	12.4492558	0	0	0	0	0	6.752716667	0	5.721632993	0	0	0.449198154	0	0	0	0	0	0	0	0	7.300410804	0	0	0	7.974829075	0	0	0	0	0	0	0	1.273655722	0	0	0	4.277489602	0	0	0	24.43479524	0	0	3.517636732	0	0	0	0	0
ENSG00000111684	8.51775008	7.263733678	13.81802929	7.959878825	10.42333273	6.829238063	13.80388674	6.498827957	15.65890866	6.168195822	8.007417106	10.10263286	23.93409499	11.62676326	20.33617186	7.093036759	12.64627412	11.77220627	5.705682127	13.1312782	18.2330013	8.64582615	15.55099357	12.98368825	8.209643487	5.347037685	17.37038963	6.255919325	19.11773704	33.45523692	5.80545834	7.624029912	7.923082038	18.27107715	17.78394143	14.12463481	9.964966517	4.960814252	14.42857463	28.61735341	6.489618345	10.59065288	12.94604614	9.036417917	11.86547279	5.864901879	16.66053879	6.005008221	17.45825701
ENSG00000240480	6.952571447	0.062115554	0.079373992	0	0	0.43464056	0.815396533	0.389484552	2.245399858	0.424500597	0.112916841	0.325446456	1.797689456	0	0.291728639	0.27425573	0	0	0.106031047	0.925855634	3.966889889	0.285224251	0.089830793	0.144881055	6.500031918	0.39849454	0	1.097346357	0.338924999	0.220332171	0.125757783	0	5.536622133	2.119380359	0.443782821	0.540325945	3.486447004	0.44596361	0.44307065	0.198849984	7.644537435	0.126102077	0	0.637136638	0.648926841	0.525596123	0	0.269916893	0.689110637
ENSG00000171243	5.341568072	6.683387414	5.398330154	8.089586136	2.030707373	16.07928411	8.719187129	8.622838348	9.865748761	6.541051258	21.26895768	1.794068003	4.417714615	0.510026766	20.56421479	0.437167847	3.002259096	36.28109637	14.61980776	1.660306621	1.58082086	14.19524074	5.608340189	0.019245219	8.346482553	1.243945905	8.419240056	2.186483693	13.23616558	20.92643332	0.133639892	4.743181434	0.367727531	0.375369429	12.09648246	9.330618478	5.866197325	8.708192375	36.18412701	9.051252445	0.801678298	11.22298283	7.109670952	5.416563153	0.201133208	3.944680727	16.14856806	0.143417225	0.366150981
ENSG00000267041	0.739158043	0.051987158	0.969899626	1.121329996	4.680184829	1.118590393	1.262514288	0.521561989	3.81636565	2.06063946	3.024157528	1.804517681	1.241264493	0.964048046	1.302187452	1.285403415	0.32739481	0.812149536	1.056028709	0.290583034	1.328023774	1.997260108	1.030010172	0.375897128	0.72535388	3.093370973	2.272131452	0.551049597	0.973902064	2.166763415	0.105252055	0.906466401	1.254997071	3.311093086	0.11885465	4.069996579	0.648434729	2.780682527	1.253387606	4.010867505	0.151532517	0.759889507	1.021949554	3.946026633	1.547876515	1.40766024	0.83974844	1.564391896	1.534144625
ENSG00000250180	0	0	0	0	0	0	0	0	0	0	0	0	0	0	0	0	0	0	0	0	0	0	0	0	0	0	0	0	0	0	0	0	0	0	0	0	0	0	0	0	0	0	0	0	0	0	0	0	0
ENSG00000251535	0.233374518	0	0.197159595	0	0.33309716	0	0	0.161242187	0.643548512	0	0	0.50524178	0	0.794767607	0	0.340616284	0	0.331699443	0.131686953	0	0	0.118079605	0.111566788	0	0.224244957	0.123729165	0.268660434	0.340716709	0	0.82093518	0	0	0.286512346	0	0.330697898	0.671066439	0	0.553871629	0.330167203	0.329286552	0.249848826	0	0.505501197	0.791302025	0.134324176	0.163193125	0	0.251420698	0
ENSG00000230335	0	0	0	0	0	0	0	0	0	0	0	0	0	0	0	0.223555849	0	0	0	0	0	0	0	0	0	0	0	0	0	0	0.102509756	0	0	0	0	0	0	0	0	0.054029958	0	0	0	0	0	0	0	0	0
ENSG00000277297	0	0.050916929	0	0	0	0	0	0	0	0	0	0	0	0	0.079711256	0	0	0	0	0	0	0	0	0	0	0	0	0	0	0	0.154627942	0	0	0	0	0	0	0	0	0	0	0	0	0	0	0	0	0	0
ENSG00000223202	0	0	0	0	0.312426237	0	0	0	0	0	0	0	0	0	0	0	0	0	0	0	0	0	0	0	0	0	0	0	0	0	0	0	0	0	0	0	0	0	0	0.154426051	0	0	0.237065721	0	0	0	0	0	0
ENSG00000244089	0	0	0	0	0	0	0	0	0	0	0.122419743	0	0	0	0	0	0	0	0	0	0.238929837	0	0	0	0	0	0	0	0	0	0	0	0	0	0	0	0	0	0	0	0	0	0	0	0	0	0	0	0
ENSG00000211459	1382.076186	3365.57774	3392.727471	4358.441077	3849.06373	7603.902317	1984.225155	2952.049172	2255.901746	7662.79444	4997.625869	3346.178286	1831.357974	3300.435775	2326.776247	2744.720296	6044.52477	3291.055461	2956.343656	2113.064592	1455.807008	1734.328481	4173.571694	3322.510087	2303.251221	4855.165366	1306.503577	2807.30961	1973.331122	1681.031577	1582.652208	5622.9385	3434.361921	546.8534504	1123.71839	3118.664506	2848.171383	3248.316894	1510.350101	1921.185368	1402.609404	3008.272105	1863.601961	3494.027269	987.9523438	2839.632222	2722.653305	3898.265185	2039.064071
ENSG00000272995	0	0.144459889	0.184597213	0	0	0.126353473	0.474084533	0.603873394	0.200847884	0.740434228	0.1313033	0.756879014	0	0.496085032	0.113077118	0	0.379063312	0.207043074	0.12329628	0	0	0.221111897	0	0.50541692	0	0.34753661	0.377313371	0	0.131370929	0	0	0.098392716	1.877796843	0	0.722462723	0.418872149	0	0	0.103043334	0.462458193	0	0	0.828261475	0	0.251530935	0	0.271332589	0.078466991	0
ENSG00000231369	61.94115019	0.917870144	0.541336119	5.537867547	1.219435278	0.864581288	10.42698897	1.475728667	8.245882842	3.860164601	1.155151002	0.739855784	16.34715533	0.727391115	0.442135445	1.870443057	0.247025111	1.011931979	0.48209272	22.10039824	35.07060092	0.324208188	0.714760929	1.152781961	63.82795183	1.132400141	1.106481252	9.666805037	0.898913535	0.250446776	0.14294613	0.384718926	45.36461997	15.25733854	1.109764168	5.937041659	10.12758567	10.89871795	1.611611999	1.808227536	52.36494221	0	0.693970934	10.13907058	2.950483978	0.597433655	0.530459906	1.150532433	1.253275261
ENSG00000251080	0	0	0	0	0.182788794	0	0	0	0	0	0	0	0	0	0	0	0	0	0	0	0	0	0	0	0	0	0	0	0	0.150164146	0	0	0	0	0	0	0	0	0	0	0	0	0	0	0	0	0	0	0
ENSG00000251353	0	0	0.156602741	0	0.264577174	0	0	0	0	0	0	0	0	0	0	0	0	0	0	0	0	0	0	0	0	0	0	0	0	0	0.248116707	0	0	0	0	0	0	0.439937075	0	0.130775215	0	0	0	0	0	0	0	0	0
ENSG00000111530	17.81984925	20.38852182	20.04985295	28.55912023	70.34786377	28.55065672	28.23736706	18.13383599	31.845605	34.83402783	22.43791174	18.50847719	19.11527762	26.29432317	30.33245048	22.31377154	18.14687533	28.25322979	24.95704514	26.21581756	8.101112519	24.44128486	25.90691125	21.6061261	17.09667861	20.27093279	32.11911731	16.35417747	28.09173214	30.37749741	28.64420618	13.33309576	27.17181952	31.6001086	34.51808754	42.62702806	19.55193352	35.2541827	35.16618818	45.71359442	6.514128845	23.45620525	24.2833076	21.12153448	35.79153499	18.60613161	33.70306441	30.22039352	35.43054137
ENSG00000120457	0.040417456	0.066802944	0.187800242	0.480299038	0.259596592	1.484120712	0.043846417	0.0418876	0.29721147	0.251093945	0.315738333	1.531273787	0.870006364	0.252346413	1.160849808	0.117980694	0.12854687	0.268081636	0.034209722	1.866980536	0.711040175	0.122699187	1.033723182	0.062325653	0.834981183	0.246425396	1.011995348	0.147519348	0.133650405	2.014151271	0.405743314	0.045499988	0.521012547	0.962377004	0.553635232	0.154960068	0.208307932	0.311751121	0.152481869	0.092670798	0.28125886	0	0.623767294	0.137043304	0.34894822	3.33502742	2.471818124	1.335313203	1.97135952
ENSG00000231234	7.826398202	1.752573196	1.279723013	5.454818409	3.603443715	1.605903543	7.942612549	5.23295196	4.409206611	1.996194527	1.365393209	2.732851757	7.24590167	2.579337818	2.874332476	1.842392786	1.313931113	1.435329286	1.282130026	10.8844838	8.290718745	4.726323323	1.569007777	1.751905276	19.40704826	2.275452716	2.034457235	2.580110375	1.669673461	1.92418924	2.196517842	3.524229914	11.46811072	9.491703449	2.981240421	4.59774286	10.92990441	4.493835763	3.571747452	1.781110286	5.946299864	1.524829404	2.3241167	6.848241655	6.248409065	1.588880304	2.037768781	3.082517161	3.333097091
ENSG00000131538	0	0	0	0	0	0	0	0	0	0	0	0	0	0	0	0	0	0	0	0	0	0	0	0	0	0	0	0	0	0	0	0	0	0	0	0	0	0	0	0	0	0	0	0	0	0	0	0	0
ENSG00000250034	0	0	0	0	0	0	0	0	0	0	0	0	0	0	0	0	0	0	0	0	0	0	0	0	0	0	0	0	0	0	0	0	0	0	0	0	0	0	0	0	0	0	0	0	0	0	0	0	0
ENSG00000268407	0	0	0	0	0	0	0	0	0	0	0	0	0	0	0	0	0	0	0	0	0	0	0	0	0	0	0	0	0	0	0	0	0	0	0	0	0	0	0	0	0	0	0	0	0	0	0	0	0
ENSG00000187486	6.24211281	1.83415365	1.155605058	1.665047567	0.192487326	4.879633876	0.752409441	3.434247218	4.002226324	6.746101486	6.714745839	1.284645034	12.90195663	1.574651926	3.529424849	13.32836624	0.735292911	6.571872854	5.370353409	2.895249395	64.66810525	5.341812235	3.113040712	5.139614741	8.441520852	2.287985503	3.149381164	1.181342672	2.687281733	4.111423076	1.366732759	2.619967104	2.93290634	6.374016585	4.349819592	2.696064572	3.654022797	2.743427825	2.671118624	8.970591974	2.103830046	1.603196625	1.231054765	3.658166539	1.862930427	8.568250277	7.177102663	1.57742162	3.080479401
ENSG00000272989	0.64411367	0.875343184	1.632481444	3.711173846	0.868273264	2.690047121	0.465839585	0.692266456	0.986774386	1.374274542	2.40836893	2.355100353	1.027027802	0.81242911	1.074068744	1.253467927	2.524525035	3.390705414	0.928831974	2.027623839	1.846615989	0.434532946	1.915973644	0.938073337	1.719211341	2.276616631	0.411945999	1.671783319	0.774517302	0.251753455	3.161222601	3.867261549	1.405820576	2.959760745	5.679185231	1.234762247	0.147542395	0.934196814	0.84376063	1.438982232	4.827079313	6.003555385	0.697591652	1.69866168	1.071011431	0.700642484	0.888712538	3.829416587	0.41993803
ENSG00000271978	0.113157764	0.236904508	0.223062016	0.162994574	1.507435116	0.414422404	0.204596518	0.156365017	0.104013799	0.553874061	0.339992504	0.359303626	0.180428043	0.599455026	0.156159051	0.605574751	0	0.357407079	0.191555632	0.371700062	0.221190774	0.229015989	0.306544493	0.17449469	0.108731056	0.359960008	0.108555889	0.220273925	0.430878986	0.088455996	0.227193942	0.509549815	0.277846069	0.283620103	0.089081978	0.072307597	0	0.537118408	0.266817064	0.425768618	0.040381921	0.126564412	0.408509217	0	0.303942819	0.764908565	0.117096634	0.257361181	0.387316812
ENSG00000214176	1.574347971	4.948847149	7.167446177	3.527565174	16.37454351	8.6992777	3.052104611	6.556668217	4.287790459	5.252574606	3.915610447	5.914150644	4.567296563	8.273941518	4.435763401	14.82933665	5.673118793	4.820615013	5.247917105	3.698994959	2.906429538	10.93066624	4.906040504	2.24788885	3.683850301	5.626353298	6.477606412	4.618242199	3.260307216	4.341550609	17.92162004	21.24819117	6.478514722	2.849864627	3.525361681	6.720674785	4.447700252	6.746325173	9.239223732	6.664115935	2.840352491	13.20654585	5.486186168	6.771523397	5.478868864	11.81432284	8.218151193	12.46415117	5.85912474
ENSG00000100122	0.336084719	0.333293347	0.425896928	1.210256897	0.399746819	0.777383434	0.607662797	0	1.853559872	0.759247439	0.673197499	1.794754513	1.607643338	0.890207033	0.289875553	0	0.194347343	0.796138862	0.442501621	1.2419656	1.313897286	0.226729985	1.07112216	0.215941137	1.184102911	0.415761431	7.480072089	0.65422555	0.673544236	0.591118026	0.299901501	0.100892713	0.550145303	1.825128821	0.476240983	0.751651247	2.771440631	0.664696215	0.158492242	0.158069497	0.359809516	0	1.273959346	0	1.418570564	3.838592555	1.182463484	1.729905208	2.711544049
ENSG00000201077	0	0	0	0	7.410633546	0	0	0	0	0	0	0	0	0	0	0	0	0	0	0	0	0	0	0	0	0	0	0	0	0	0	0	0	0	0	0	0	2.738299923	0.544107322	0	0	0.774290321	0	0	0	0	0	0.414335044	0
ENSG00000092529	0.026430126	0.576633405	1.339722872	0.571056776	1.18830326	0.672478555	0.086017264	0.328697946	0.291532574	0.119416353	0.238234953	0.549308469	0.252854201	0.570057034	0.519752886	0.655782968	0.412660446	0.701224883	0.417586629	0.390678967	0.123991848	1.270411163	0.366419632	0.122269561	0.203169484	1.177056126	0.562887035	0.270107894	0.063562042	0.511348941	1.11437388	1.237755516	0.519169449	0.165612038	0.636687261	0.531997222	0.54487397	1.505449412	0.685521642	0.400892806	0.311254617	1.826900797	0.715612645	2.330029555	0.638924116	1.460073622	0.78768356	1.300307732	0.717259279
ENSG00000112818	32.76946307	2.108968953	315.1847201	35.35655872	142.888454	31.574376	28.31382374	71.30037527	95.2767094	366.2627478	166.6205828	127.5017306	187.665206	124.5776888	62.34495534	194.81857	704.6553771	48.65633824	22.27794139	33.22105166	99.75064107	21.50609994	56.12730439	18.67003885	15.36559559	59.89583544	62.35694324	127.4980219	47.54856149	745.5292071	3.382546758	51.00275603	248.9633645	459.1601988	15.10660549	23.58685937	179.6947545	171.6693517	53.47205579	164.3138789	83.87031022	25.74437368	61.55817162	157.1852433	409.7966471	138.3294477	68.88342294	99.28997089	124.5506427
ENSG00000200842	0	0	0	0	54.57782228	1.263534727	0	0.754841743	0	0	0	0	0	0	0.565385592	0	0.631772187	0	0	0	0	1.658339229	0	0	0	1.158455365	0	0	0	0	0	0	0	0	0.516044802	0	0	0	0	0	0	0	0	0	0	0.763974895	0.678331473	0	0
ENSG00000113492	0	0	0.065977622	0.067495096	0.08917429	0	0	0	0	0	0.05631556	0	0.149428387	0	0.016166137	0	0.018064336	0	0.017627125	0	0	0.047417088	0.044801744	0.036128613	0	0	0.017980943	0	0	0	0	0	0	0.039148473	0.073776648	0	0	0	0.058926603	0.011019268	0.234106832	0	0.016916127	0	0.017980134	0	0.019395611	0	0
ENSG00000056972	16.54106446	11.75161248	12.31101155	20.23044228	8.37615075	13.44344646	16.20717264	18.58756035	27.51689568	11.72533097	16.52862688	18.91670561	20.63694275	16.33908628	24.8807623	8.359003265	36.57211861	29.49028909	13.4264625	24.36675985	15.73196008	20.28439312	17.55344142	17.9029142	7.168583957	18.12859783	17.41545244	14.0549672	9.265329187	11.32131791	21.23255028	23.42273674	11.47203652	26.34849368	22.65604418	25.62371908	14.71990375	17.16942885	14.25946452	15.86287588	8.229112124	12.98428034	15.39454796	6.962805746	14.5845144	14.71534797	11.72054927	41.76975254	15.21358165
ENSG00000143157	15.44650354	16.34715493	22.48789781	25.25952843	31.08885141	31.24144951	23.35194615	17.98226388	29.26975135	28.1769055	37.77814151	24.120367	18.06993903	39.33256094	24.97916108	44.23600781	10.18291428	52.992415	46.26843224	20.37704355	11.34611274	27.96392846	26.61017132	15.96024832	30.42869759	26.23377574	33.97420763	25.30345868	22.82616539	39.41954586	23.36482253	22.09066728	53.2486993	20.58468244	40.05571763	34.40126353	15.63577387	39.98896778	49.10201465	50.87318391	7.94772427	19.15296196	18.3432969	29.68047632	35.04089722	34.86684478	33.47149891	19.64795614	21.25460937
ENSG00000181371	0	0	0	0	0	0	0	0	0	0	0	0	0	0	0	0	0	0	0	0	0	0	0	0	0	0	0	0	0	0	0	0	0	0	0	0	0	0	0	0	0	0	0	0	0	0	0	0	0
ENSG00000280581	0	0	0	0	3.073402285	0	0	0	0	0	0	0	0	0	0	0	0	0	0	0	0	0	0	0	0	0	0	0	0	0	0	0	0	0	0	0	0	0	0	1.012747593	0	0	0	0	0	0	0	0	0
ENSG00000250413	0.268965403	0.266731495	1.02252378	0	4.990651785	0.466599425	2.334272428	0.185832499	0	0.303809251	0.484878198	0.349376342	0	0.610649331	0.974335518	0.392562123	0.622137317	0.637142357	0.303539861	0	0	0.408262163	0.257162662	0	0	0.570394145	0.619265227	0	0.161709313	0.473066133	0.360012477	0.242230435	0.330207039	1.011207622	0.127043709	0.257802575	1.108978786	0	0.126839833	0.664132953	0	0.721996203	0.582592883	0	0.619237378	0	3.005939468	0.772703264	0.19727481
ENSG00000275778	0	0.15133468	0.193382124	0	0.217810133	0	0	0.263588124	0.070135386	0	0.366805263	0.132149766	0	0.086615588	0.47383366	0.222726841	0.220612661	0.072298725	0.344437073	0	0	0.038605755	0.145905639	0.176489839	0	0.04045286	0.131756523	0	0.275245642	0.17893478	0	0.309225564	0.281022925	0.286862978	0.072080424	0	0	0.271629875	0.071964751	0.1076592	0	0.204818453	0.165272023	0	0.131750598	0.480199301	0.142122602	0.109601606	0.167890861
ENSG00000173473	49.43049345	37.81523402	68.15826528	39.63601629	81.23564389	81.79234635	42.85023438	70.81501651	120.5297477	88.19270601	92.32296541	61.76119142	53.72416689	95.378593	95.77018094	138.4215125	22.17813744	78.38916186	76.77898837	64.74737341	58.18174355	77.07311427	54.88867083	56.78838955	133.273398	89.19378963	84.9753801	53.47055166	89.32192124	97.09878844	75.7601403	41.40486487	97.44174321	55.47065719	78.11433283	137.1065248	44.21061064	96.10107456	124.6331022	157.8841042	31.81070674	69.32445577	86.25681997	68.6074899	78.61402788	105.9437814	87.93110177	80.99553689	56.20087091
ENSG00000253735	0	0	0	0	0.469471752	0	0	0	0	0	0	0	0	0	0	0	0	0	0	0	0	0	0	0	0	0	0	0	0	0	0	0	0	0	0	0	0	0	0	0	0	0	0	0	0	0	0	0	0
ENSG00000142875	15.22552	6.821866053	14.37382797	6.103722958	42.10150125	25.64937946	10.96505397	2.306697665	55.67724182	17.73668201	36.1231376	11.54873103	7.107551245	6.642784968	14.02131064	3.828618138	59.56259939	40.16058806	5.444639135	7.366330292	3.420779416	6.933237872	47.49568926	2.284201607	5.940092318	7.01209762	23.2293472	11.06073766	66.68079927	42.51332166	5.131702364	7.772951497	5.72028497	3.05751321	48.06278729	87.80786358	17.7363278	33.56634899	34.42994713	50.70479582	2.965479101	30.68985399	24.08876572	10.76041418	16.48153649	25.34716589	48.81547434	16.09325334	37.75347403
ENSG00000239547	0	0	0	0	0	0	0	0	0	0	0	0	0	0	0	0	0	0	0	0	0	0	0	0	0	0	0	0	0	0	0	0	0	0	0	0	0	0	0	0	0	0	0	0	0	0	0	0	0
ENSG00000237478	0	0	0	0	0	0	0	0	0	0	0	0	0	0	0	0	0	0	0	0	0	0	0	0	0	0	0	0	0	0	0	0.212182766	0	1.18102875	0	0	0	0	0	0	0.504465759	0	0	0	0	0	0	0	0
ENSG00000016602	0.143260946	0.094714056	35.20454153	0.154766823	4.958576899	25.51555708	5.128695165	0.395925115	29.62899592	96.04021216	4.089181674	1.442203648	19.95881198	0.813136185	62.31313564	0.261366427	1268.49738	8.450204486	0.060628719	11.16163689	0	3.479289035	11.74555209	0.013807202	0.034414152	0.151906535	41.2510677	114.303092	50.19364195	0.587935977	5.057564312	0.499956028	0.043970128	1.974891127	0.033834095	0.755233654	7.531211022	0.765008072	0.439137386	456.7312422	1.802144286	44.05637798	118.6937928	13.6011205	0.123685795	0	7.916425441	11.79406447	1.208372594
ENSG00000253099	0	0	0	0	0	0	0	0	0	0	0	0	0	0	0	0	0	0	0	0	0	0	0	0	0	2.556747193	0	0	0	0	0	0.4343116	0	0	0	0	0	0	0	0	0	0	0	0	0	0	0	0	0
ENSG00000203616	0	0	0	0	0.529154347	0.21438352	0	0	0	0	0	0.160524265	0	0	0	0	0	0.17564465	0	0	0	0	0	0	0	0.196554739	0	0	0	0	0	0.834712985	0	0	0	0.355349496	0	0	0.524499851	0.130775215	0	0	0.200758358	0	0.426771707	0	0.230184554	0	0
ENSG00000168172	1.416698099	2.544933291	4.739548584	4.897532699	23.39816428	6.932994331	6.560319592	2.214928414	7.582633206	7.525644015	11.09146956	6.025470404	2.168543949	8.013481094	7.922182909	6.510327473	2.551323944	3.033791981	6.408940622	5.893405027	2.003344425	3.002373333	5.863182228	3.676397156	4.900597834	9.408024923	9.314774361	7.89506524	13.26307975	15.9281522	6.929484742	1.881010659	5.41658635	1.653672583	11.70849822	6.269623389	4.589535974	7.992603683	16.54196865	9.469223197	1.265365522	5.90537265	8.30286545	8.317077224	4.435851125	10.36516051	5.408325714	6.12533911	9.993062206
ENSG00000240097	0	0	0	0	6.653337749	0	0	0	0	0	0	0	0	0	0	0	0	0	0	0	0	0	0.04691481	0	0	0	0	0	0	0	0	0	0	0	0	0	0	0	0	0	0	0.065857762	0	0.332749421	0	0	0	0	0
ENSG00000251676	0	0.034065041	0	0	0	0	0	0	0	0	0	0.0892397	0	0	0	0	0	0	0.058148913	0	0	0	0	0.039727401	0	0	0	0	0	0	0	0	0	0	0.048675344	0	0	0	0	0	0	0.069156147	0.05580345	0	0	0	0	0.074013105	0
ENSG00000256709	0	0	0	0	0	0	0	0	0	0	0	0	0	0	0	0	0	0	0	0	0	0	0	0	0	0	0	0	0	0	0	0	0	0	0	0	0	0	0	0	0	0	0	0	0	0	0	0	0
ENSG00000233829	0	0	0	0	4.309444508	0	0	0	0	0	0	0	0	0.380826145	0	0	0	0	0	0	0	0	0	0.129329964	0	0.177860674	0.193099687	0	0	0	0	0	0	0	0	0	0	0	0	0.118337355	0	0	0	0	0	0	0	0	0
ENSG00000109606	46.26920022	31.63493698	67.30391331	41.37388203	111.8519613	53.20554012	106.4933147	63.1211206	78.15066951	62.89018997	62.09767721	55.35384873	42.65179017	57.24579361	87.46519257	92.01363737	30.99817096	73.22315997	58.37063714	59.00653668	35.78098714	66.0686927	45.72838609	57.27305033	66.08558241	53.96121142	73.82928295	31.02621789	94.87686702	83.13577975	91.37914581	26.38605264	66.14489586	87.02468656	72.31619947	93.54007313	50.73374138	104.8396137	107.1732099	100.4136384	30.52444306	50.05252832	58.85021464	51.74787553	83.97703262	65.57716388	80.52065518	49.49400134	51.99752611
ENSG00000261363	0	0	0	0	0.189879739	0	0	0	0	0	0	0	0	0	0	0	0.153858313	0	0	0	0	0	0.127195756	0	0	0	0	0	0	0	0	0	0	0	0.125674704	0	0	0	0	0	0	0	0	0	0	0	0	0	0.195149004
ENSG00000226536	0	0	0	0	0	0.211838908	0	0	0	0	0	0	0	0	0	0	0	0	0	0	0	0	0	0	0	0	0	0	0	0	0	0	0	0	0	0	0	0	0	0.129222987	0	0	0	0	0	0	0	0.13155445	0
ENSG00000235593	0	0	0	0	1.272262799	0	0	0	0	0	0	0	0	0	0	0	0	0	0	0	0	0	0	0	0	0	0	0	0	0	0	0	0	0	0	0	0	0	0	0	0	0	0	0	0	0	0	0	0
ENSG00000279897	0	0	0.177075425	0	53.84976499	0.60602472	0.454766997	0.289633674	0.192663929	0.710263733	0.251906161	0.544528832	0	0.475871041	0.108469562	0.917755591	0	0	0.473089291	0	0	0.106051122	0.10020175	0.161607561	0	0	0.120646324	0.306008725	0.126017954	0.368654253	0	0.377534022	0	0.262673627	0.198007004	0.401804353	0	0.248725035	0.098844624	0	0	0.562642202	0	1.421388018	0.120640898	0.586276151	0.260276592	0.451618164	0.614934721
ENSG00000213180	0.393169172	0.129967894	0	0	8.698185234	0	0	0	0.361398262	0.444103332	0	0	0	0	0	1.721522431	0	0	0	0.484305057	0	0.19893029	0	0	0	0.208448179	0.226307914	0	0	0	0	0.177044219	0.965382362	0	0.185710391	0	0	0	0.370824735	0	0	0.263850523	0.212906157	0	0.226297736	0	0	0.141190604	0.28837305
ENSG00000183066	0.339601463	0.158485121	0.599119516	0.215809563	0.242357828	0.392758934	0.325070098	0.414063674	0.183623065	0.090257894	0.228081055	0.821712805	0.095556794	1.043143202	0.620277397	0.087468939	0.069310929	0.246073039	0.484706006	0.098428342	0.187432338	0.485158143	0.315149098	0.454370902	0.172755703	0.307140634	0.413945737	0.37914382	0.408355266	0.468473258	0.013369395	0.953517765	0.515026804	0.125173759	0.28307312	0.689309022	0.12354885	0.592633681	0.697126501	0.232538646	0.256640833	0.281525947	0.151445868	0.203203287	0.344939268	0.600672171	0.607754266	0.624117302	0.205127496
ENSG00000206832	0	0	0.974742295	0	3.293614909	0	0	3.188677269	0	0	0.693330508	0.999151035	0	2.619514419	1.194178913	1.683981443	0.667198665	0.546632415	0	0	0	1.167553476	1.65473358	0	0	0	0.66411855	0	0	0.676440358	0	0.519550325	0	0	0	0	0	0	0	0.813984047	0	0.774290321	0	0	0	0	0	0.414335044	3.385014491
ENSG00000277333	0	0	0	0	0	0	0	0	0	0	0	0	0	0	0	0	0	0	0	0	0	0	0	0	0	0	0	0	0	0	0	0	0	0	0	0	0	0	0	0	0	0	0	0	0	0	0	0.651968379	0
ENSG00000229735	0	0	0	0	0.343486155	0	0	0	0	0	0	0	0	0	0	0	0	0	0	0	0	0	0	0	0.231238952	0	0	0	0	0	0	0	0	0	0	0	0	0	0	0	0	0	0	0	0	0	0	0	0
ENSG00000276746	0	0.162589318	0	0	0.702025489	0.568842327	0	0.339829151	0	0	0.591126409	0	0	0	0	0	0.284423335	0.233026567	0	0	0	0.497722	0.235134785	0	0	0.260767841	0	0	0	0	0.658349509	0	0	0	0	0	0	0	0	0.173498592	0	0	0	0	0	0.343940889	0	0.52988665	0
ENSG00000200799	0	0.388665892	0	0	7.551788471	0.67990202	0	0	0	0	0	0	0	0	0	0	0	0	0	0	0	0	0	0	0	0	0	0	0	0	0	0	0	0	0	1.126965543	0	0	0	0	0	0	0	0	0	0	0	0	0
ENSG00000254850	0.334566721	0.110595986	0	0	19.57871085	0.193468054	0	0	0.307531313	0	0	0	0	0	0	0	0	0	0	0	0	0	0	0	0	0	0	0	0	0	0	0.301311029	0.821490682	0	0.31605996	0	0	0	0	0	0	0	0	0	0	0	0	0.120145934	0
ENSG00000276291	4.822465626	4.390009283	8.05421826	7.37383926	12.81323084	7.078907746	9.658332733	11.4823042	9.683909687	9.637362569	7.311636873	10.37609944	3.726370405	23.49770552	7.678914885	8.229649698	4.161571481	6.432457522	9.461359352	3.655571825	2.958479779	10.58586496	7.767502398	12.2415785	5.132837704	8.810944172	9.822089852	7.257224951	10.17019414	7.437998338	8.738956708	14.9670459	12.93403509	5.857590307	8.27036225	10.88022924	4.894435217	7.483424819	9.166769633	6.621202561	9.452063358	6.870895958	8.878852082	9.810908699	10.54759604	21.11536623	9.719625787	12.81525344	7.835983065
ENSG00000234409	0.15451204	0.076614366	0.522139803	0.667686158	1.102680836	2.903836848	0.25143094	0.747283878	0.710131754	0.174528719	0.649943117	1.605644467	1.662975243	0.701597104	1.119449319	0.676543233	0.089349508	0.549026925	2.441235477	1.617784978	0.81547142	1.094490054	0.406262291	0.089349362	1.855844532	0.245754924	0.667027705	0.4511618	1.765039951	0.588816357	0.827262713	0.521826203	5.501108756	0.193635502	0.328421504	0.296198703	1.592682299	1.833529986	1.930934058	0.327019874	4.962579304	1.088754913	1.464229453	0.785855015	6.00297937	1.728744194	1.72681629	0.305176688	1.643257191
ENSG00000215915	0.434701127	2.206773773	1.468977825	0.402526087	1.418176239	1.508233353	0.269474609	0.193076975	1.683919569	1.43797442	6.735733787	5.18950403	0.29705281	0.317227413	5.0615946	0.317228899	1.310736613	0.36776703	5.746797426	1.185670379	0.582661895	0.282785211	0.638282126	0.059850889	3.610084377	0.856021595	20.08858394	6.573107436	6.44051265	0.837384166	1.703992656	0.223709798	5.146196974	6.926365288	2.58126233	1.101172318	2.240410487	1.879137661	2.869974537	7.031667517	1.961275578	0.896003462	3.732711871	3.790129719	15.95934049	7.230284541	6.670373222	0.468315314	0.569348199
ENSG00000085999	6.99527766	13.72189047	10.24465684	8.304502497	16.29324225	8.134693217	11.34142451	18.08447591	11.97677442	10.02882661	8.984587715	9.086612977	10.38778509	11.03874141	24.82345506	27.31961053	1.689184167	9.323384253	4.315945584	15.86053828	7.302683659	19.97217993	3.858640882	10.3425317	15.9915558	12.24691457	19.55717478	9.65166	10.3988352	10.20788935	24.77142512	2.873055066	2.170607541	24.18020319	7.752079	22.47264727	8.874592374	14.86883218	24.63271421	24.33652645	6.295770363	5.829355085	10.17773624	8.080051	24.06928648	5.079767073	20.21288406	17.01856686	11.86836455
ENSG00000265621	0	0	0	0	0.978935542	0	0	0	0	0	0	0	0	0	0	0	0	0	0	1.689686532	0	0	0	0	0	0	0	0	0	0	0	1.235375217	0	0	0	0	0	0	0	0	0	0.920545159	0	0	0	0	0	0	0
ENSG00000265891	0	0	0.526754675	0	16.01894524	0.721108203	0	0	0	0	0	0.539945256	0	1.415596176	0	0	0	0	0	0	0	0	0	0	0	0	0	0	0	0	0	0	0	0	0.589020835	2.39053297	0	0	0	0	0	0	0.675278114	0	0	0.872011749	0	0	0
ENSG00000280148	0	0	0	0	0.353359086	0	0	0	0	0.093214202	0.099179632	0	0	0	0.085412529	0	0	0	0	0	0	0	0	0	0	0	0	0	0.049615357	0	0	0	0	0	0	0	0	0	0	0.058219447	0	0	0.044687522	0	0	0.05770666	0	0	0
ENSG00000110172	2.270971706	7.150832306	5.457138878	4.731485426	31.34706877	5.520893734	10.10594275	6.748518966	7.593671117	6.818642935	8.682345975	6.752685611	2.549496515	7.378770157	15.23612023	18.38218655	2.974873221	5.741923336	3.693970428	7.136170245	1.52197521	10.6402967	3.888429786	5.668330216	2.427064945	7.156492565	9.050150102	4.161316585	15.19322361	11.80618561	13.44608589	5.864409055	5.704136779	4.239954175	9.599353531	9.484279705	5.804418903	9.968259808	17.06423715	19.83474002	1.041978641	5.054142825	8.282059501	7.071588814	13.63130059	9.277042874	8.589567245	10.18992004	9.008173242
ENSG00000165646	0.059857028	0.138506391	0.505684488	0.323321964	1.495101556	0.207679162	0.097402822	0.144746623	1.430523837	0.371862523	1.762488172	0.259173723	0.64422653	0.475640315	0.882823902	0.305770206	0.242294206	0.269406957	0.118214979	1.032244863	0.526514476	0.181713777	0.228921526	0.299982811	0.575154339	0.07933664	1.257558786	0.349554694	0.287901381	0.508847135	1.021519039	0.040430462	0.551145567	0.30005288	1.272285003	0.143431978	0.555295923	0.461693963	1.45372286	1.119055401	0	0.100423108	1.345154004	0.10147849	0.310069044	0.251139384	0.724704679	0.139718799	1.053662692
ENSG00000235875	0	0	0	0	0.142218239	0	0	0	0	0	0	0.129429977	0	0	0	0	0	0.047207158	0	0	0	0	0	0	0	0	0.057353257	0	0	0	0	0.044868349	0	0	0.047064619	0	0	0	0	0	0	0	0	0	0	0.069676484	0	0	0.146164871
ENSG00000260541	0	0.741998522	0.711118811	0	1.201420893	1.946992147	3.652605834	2.713999175	3.094883301	1.901569721	1.686053736	1.943802923	1.342138605	1.274036558	0.580805199	0	1.298004675	1.063448516	0	0	0	1.135711108	1.073069655	0.216333758	0	0.892537202	0.646006226	1.638537628	0	0	1.12667541	0.505380771	2.755727834	0	0	0	4.627466024	0	1.058536063	1.979461204	0	2.636106592	0.911625454	0	0.968965761	3.139242297	2.090494267	1.007587494	2.469521936
ENSG00000258337	0	0.08277874	0	0	48.60921314	0	0	0	0.460361275	0	0	0	0	0	0	0	0	0	0.141303039	0	0	0.253404101	0	0	0	0	0	0	0.150556947	0	0	0.112762444	0	0	0	0	0	0	0	0	0	0	0.135603516	2.547254186	0	0	0	0	0
ENSG00000248770	0	0	0	0	0	0	0	0	0	0	0	0	0	0	0	0	0	0	0	0	0	0	0	0	0	0	0.343288333	0	0	0	0	0	0	0	0	0	0	0	0	0	0	0	0	0	0	0	0	0	0
ENSG00000184014	3.097798456	1.897038312	5.939694969	9.561701233	7.997432479	15.60205317	2.075216234	8.590863651	12.76770581	5.724352267	16.01595077	12.201589	6.179921282	7.665139007	10.44616566	20.73139274	1.461155818	4.335323479	18.01974844	13.83909541	9.560122065	11.96121273	7.206739771	2.773714968	23.05846487	3.352862924	10.05761774	10.14991452	10.60841517	20.37964305	14.63670522	6.775421664	10.37540452	5.098717434	11.86085536	9.742361703	9.888479662	8.537872239	20.30411218	14.31126646	4.569708443	3.563812665	15.75456324	9.438802079	4.354818368	16.99031403	9.803019291	6.746455397	27.44325737
ENSG00000225124	0	0	0.113861818	0	13.65807449	0.155872734	0	0	0	0	0	0.116713058	0	0	0	0	0	0	0	0	0	0.136384522	0	0	0	0	0	0	0	0	0.180399265	0	0	0	0	0	1.667100205	0	0	0	0	0	0	0	0	0	0.167361259	0.193597597	0.395411081
ENSG00000248577	0	0	0	0	0	0	0	0	0	0	0	0	0	0	0	0	0	0	0	0	0	0	0	0	0.203125997	0	0	0	0	0	0	0	0	0	0	0	0	0	0	0	0	0	0	0	0	0.14782391	0	0	0
ENSG00000276984	0.4101499	0.271162251	0.346503075	0	0	0.474350246	0	0	0.75401365	0.463283874	0	0.355179936	0	0	0.424508783	0.598624633	0	0	0.231436538	0	0	0	0	0	0	0	0	0	0	0	1.372472814	0.369381294	0	0.514002546	0	0	0	0	0.193420211	0.289356455	0	0	0.22210144	0	0	0.286807851	0	0.147288537	0
ENSG00000281136	0	0	0	0	0	0	0	0	0	0	0	0	0	0	0	0	0	0	0	0	0	0	0	0	0	0	0	0	0	0	0	0	0	0	0	0	0	0	0	0	0	0	0	0	0	0	0	0	0
ENSG00000278603	0	1.457497096	0	0	0	2.868336645	3.587380729	0.761581401	0	6.847914769	1.98713476	5.727276468	0	1.251285906	4.278252579	1.6088037	3.187065051	0.522229182	0.621985697	0	0	0.557715276	3.952153862	0.212470655	0	0.292199679	0.951705601	0	0.331359709	0.646242128	4.426224826	0.496356114	0	0	1.561957035	0	0	0	2.599084083	2.332936419	0	0.369861894	1.492244047	5.606233542	3.806651204	1.541592199	1.368776008	1.385432805	0
ENSG00000113732	273.1530105	203.219817	229.2872547	294.5158296	149.3374313	214.7409576	320.6701355	365.0485362	286.1797717	208.1845873	303.3276118	289.9655734	355.3070074	257.1465778	287.3214331	209.1623236	277.7753998	292.84476	253.2826931	283.6237228	226.0638402	216.6808038	249.6754736	310.8381533	256.4008277	243.5825496	327.5884436	296.8448668	329.0028287	208.753329	330.6441762	329.509508	234.7717114	475.8694473	376.7534041	339.3916102	309.2390419	269.5293598	227.9994066	162.6548762	346.3457378	162.2779886	255.6295883	190.3425096	303.0560319	295.7957341	281.2914816	253.2465318	313.1560749
ENSG00000238067	0	0	0	0	0	0	0	0	0	0	0	0	0	0	0	0	0	0	0	0	0	0	0	0	0	0	0	0	0	0	0	0	0	0	0	0	0	0	0	0	0	0	0	0	0	0	0	0	0
ENSG00000252891	0	0	0	0	1.601894524	0	0	0	0	0	0	0	0	0	0	0	0	0	0	0	0	0	0	0	0	0	0	0	0	0	0	0	0	0	0	0	0	0	0	0	0	0	0	0	0	0	0	0	0
ENSG00000138152	0.769670324	3.273613595	1.777304426	2.549889553	1.428122924	3.204525728	0.50098085	1.453525268	1.037630588	1.217131077	0.585844108	2.199502684	1.472670788	0.58247723	0.823169463	0.374451402	0.504419938	1.093946416	2.432103673	0.252820928	0.240717342	1.635593928	0.735895648	0.929713655	0.049304066	0.462467323	2.39231732	0.749123604	0.925493451	1.413889676	1.613996085	3.835516572	3.527698142	0.19291118	31.70136573	3.147634435	1.057816423	3.714231836	1.258276451	0.180998115	1.75787237	8.608589392	1.111430313	0.173981202	4.075616584	0.897019567	2.198233788	1.732078918	0.413981926
ENSG00000230428	0	0	0	0	2.21845105	0.256797525	0	0	0	0	0	0	0	0	0.229815007	0	0	0	0.501168331	0	0	0.449382093	0	0	0	0	0	1.945026681	0	0.260356541	0	0	0	0	0	0	0	0	0.209422602	0	0	0	0	0	0	0	0	0	0
ENSG00000232896	0	0	0	0	0	0	0	0	0	0	0	0	0	0	0	0	0.112425602	0	0	0	0	0	0	0	0	0	0.11190659	0	0	0	0	0	0	0	0	0	0	0	0	0	0	0	0	0	0	0	0	0	0
ENSG00000257178	0.04694111	0.046551238	0.515538605	0.101422289	25.45976848	0	0	0.064864728	0.215739647	0.477200006	0.084623229	0.142274549	0	1.012447303	0.048584465	0.685117926	0.027144584	0.133436506	0.874090926	0.057821973	0.055053795	0.261256738	0.291728062	0.01809636	0.135314353	0.174208782	0.135096359	0.137063984	0	0.192644041	0.471233061	0.570715167	1.555990811	0	0	0	0.290316309	0.389921415	0.088546743	0.033116461	0	0.031501545	0	0	0.054036113	0.328247769	0.174870243	0.134855817	0
ENSG00000213421	1.734363117	0	0	0	0	0	0.171045824	0.217872585	0	0.534285235	0	0.136537881	2.262609142	0	0.1631892	0	0	0	0	0.194216843	0	0.079775365	0	0	0.909008295	0	0.181508774	0	0	0	0	0.070998576	0.387139287	0	0.074473899	0	0	0.374199351	0.223063155	0	0.506398578	0	0.170759983	0	0.181500611	0	0	0	0
ENSG00000201432	0	0.364374274	0	7.144838041	0	0.637408143	0	0	0	0	0	0	0	0	0	0	0.63741301	0	0	0	0	0.557715276	0	0	0	0	0.6344704	3.218556055	1.325438835	0	0	0	0	0	1.04130469	0	0	0	0	0.777645473	0	0	0	0	0	0	0.684388004	0.395837944	0
ENSG00000264957	0	0	0	0	3.324686748	0	0	0	0	0	0	0	0	0	0	0	0	0	0	0	0	0	0	0	0	0	0	0	0	0	0	0	0	0	0	0	0	0	0	0	0	0	0	0	0	0	0	0	0
ENSG00000253983	0	0.041097602	0.105032654	0	0.088725276	0.287571851	0	0	0.114279007	0	0	0	0	0	0	0	0	0	0	0.153143794	0	0	0.11886975	0	0	0	0	0.181509707	0.149495619	0.218668031	0.166410601	0	0	0	0.117448263	0	0	0.147531768	0	0.131565397	0	0	0.1346476	0	0	0.086937727	0	0.312524621	0.455937249
ENSG00000278664	0	0	0	0	0	0	0	0	0	0	0	0	0	0	0	0	0	0	0	0	0	0	0	0	0	0	0	0	0	0	0	0	0	0	0	0	0	0	0	0	0	0	0	0	0	0	0	0	0
ENSG00000102921	7.02398055	11.10442105	18.51382417	19.87198905	17.99398167	20.29037868	17.15328436	14.67863385	27.24423782	20.5107869	16.04106233	18.25461304	16.64875085	22.68691966	19.18531676	18.02090003	33.74166383	14.68397339	20.73253919	30.24364299	11.69192594	15.84910278	19.62024156	13.90342481	15.25380625	12.55783941	16.88813061	22.80867789	18.10401671	29.90636105	35.97293441	23.31043823	30.18152994	15.25634829	14.89255663	24.1523423	10.87652271	20.40782729	27.20474141	22.1823892	10.21750701	13.71834232	24.91939053	16.07325298	30.54774058	27.6090333	25.82427561	16.42371472	19.54447517
ENSG00000167311	0.146014335	0.772275221	0.030838979	1.261930787	0.052101833	0.295522167	0.950411926	4.287554666	3.556706021	0.659720621	0.043871298	0.316112243	0.174612947	0.165752834	1.549042842	0	0.253306649	0.069177609	0.205979888	0.53958056	0.684998136	0.517148169	0.139606933	1.210240891	2.174685427	0.541891303	2.479349737	3.304206571	0.87787788	0.642038306	0.390882855	0.624627919	1.165195388	0.091493061	2.758749268	1.04965744	1.204071585	0.60644194	0.103287079	1.158880303	1.406895635	0	2.688333688	0	0.252125922	2.654711109	1.541188361	0	0.053547686
ENSG00000143178	0.913980872	1.611359554	2.387944896	2.047912631	2.633221188	1.742167363	1.615813201	1.800898822	1.026818973	1.91182405	1.484947792	2.990056045	0.971550841	3.381594156	1.891956611	3.26083821	1.057053437	1.876416562	1.795521091	0.833955514	0.873433666	1.986793767	1.44027309	0.861301388	1.333602655	1.310131383	2.12383182	2.075690661	0.793736884	1.607542798	2.877187731	2.042586389	2.992235323	1.060561874	1.279145876	2.401020639	0.558290389	1.606789645	2.681895592	1.253785408	0.616092813	1.453890901	1.833082899	2.295578674	1.519737909	4.639571149	1.723449254	2.73515662	2.085584744
ENSG00000276376	0	0	0	0	0	0	0	0	0	0	0	0	0	0	0	0	0	0	0	0	0	0	0	0	0	0	0	0	0	0	0	0	0	0	0	0	0	0	0	0	0	0	0	0	0	0	0	0	0
ENSG00000163464	0.049620225	1.755088947	1.23664552	0.428843441	0.956114698	0.258242528	1.291918462	0.034283407	0.501716076	1.008871395	0.059635341	0.343759359	2.254879167	0.225311932	1.206898262	0.144844063	0.631264332	2.280344789	5.571871871	6.234454328	0.581959329	0.602547694	0.664199063	0.286937862	4.434155616	0.026307367	1.399507057	1.521311061	1.044155996	0.320004141	1.361550402	0.04468801	0.304592104	2.052084922	0.093750905	0.190243379	6.444601999	0.058882253	5.17142518	0.490091681	1.009337037	0.166497316	1.531589389	0	0.285600841	0.31228395	0.801020043	0.053457214	1.237407829
ENSG00000236246	0	0	0	0	0	0	0	0	0	0	0	0	0	0	0	0	0	0	0	0	0	0	0	0	0.295824395	0	0	0	0	0	0	0	0	0	0	0	0	0	0	0	0	0	0	0	0	0	0	0	0
ENSG00000281088	0	0	0	0	0	0	0	0	0	0	0	0	0	0	0	0	0	0	0	0	0	0	0	0	0	0	0	0	0	0	0	0	0	0	0	0	0	0	0	0	0	0	0	0	0	0	0	0	0
ENSG00000254526	0	0	0.105993319	0	0	0	0	0	0	0	0	0	0	0	0	0	0	0	0	0	0	0	0	0	0	0	0	0	0	0	0	0	0	0	0	0	0	0	0	0	0	0	0	0	0	0	0	0	0
ENSG00000223575	0	0	0	0	0.736503229	0	0.139946584	0	0	0.29142831	0	0	0	0.146440984	0	0.188282147	0	0.122235462	0.072792474	0	0	0	0	0	0	0	0	0	0	0	0	0	0.158375163	0	0	0.123648257	0.265946323	0.306163105	0.243341624	0	0.138108703	0	0	0	0.22275075	0.090208112	0	0	0.094617699
ENSG00000201444	0	0	0	0	0.823403727	0.667193571	0	0	0	0	0	0	0	0	0	0	0	0.546632415	0	0	0	0	0	0	0	0	0	0	0	0.676440358	0	0	0	0	0	0	0	0	0	0	0	0	0.624790031	0	0	0	0	0	0
ENSG00000232573	310.5348646	223.4415407	63.98388164	157.6481207	17.49586927	102.612163	116.1983432	259.3193673	69.48244699	66.26273685	128.5546219	163.5229953	92.83918576	52.34693945	123.5481129	845.1277841	51.9815584	122.5102747	70.97989023	114.6829795	186.209375	101.1534657	134.6410684	142.105196	195.1853556	176.0879542	102.6432114	132.0901492	78.61136997	53.55712538	64.45755302	60.5859548	139.3824989	190.1930932	122.1403629	120.5693278	77.01503737	140.9577108	102.6754957	117.9815033	188.1001356	75.2104981	87.87236058	180.1063271	222.5796055	83.26784532	82.26893907	100.3014048	104.6773719
ENSG00000261431	3.961126846	1.527644016	0.557740244	0	1.884581793	0.381763166	1.432394445	3.192940206	0.606839863	2.237140848	0.396718526	0	0	1.498866539	1.02495035	2.890684724	0	0.625557951	0.745052386	1.626436234	1.548571989	2.338228752	0	1.781572121	1.903084211	0	1.140010987	0	0.793845719	3.483486978	1.325500483	3.270110869	0.810508187	0	0	1.265576278	2.722038837	1.566834715	1.245336545	0.465755577	8.481499175	0	1.430000713	0	2.279919438	0.923306558	2.45940502	0.948317642	0.968439975
ENSG00000253164	0	0	0.053050573	0	0	0	0	0	0	0	0	0	0	0.285135344	0.064993461	0	0	0	0.070867139	0	0	0	0	0	0	0	0	0	0.075508214	0	0.084051743	0	0	0	0	0	1.294560688	0	0	0	0	0	0	0	0	0	0	0	0
ENSG00000250697	0	1.417300547	0.213069307	0.272462329	0.089994074	0	0.41040515	0.697014234	0.347739697	0.142439679	0.075777696	0.109202411	0.301604181	0.143150175	0	0	0	0.537698688	0	0	0.591589299	0.063803995	0.602848121	0.097228655	0.84819109	0.267426877	0.508094784	1.104632109	0.303266904	0.073931684	0	0	1.238529364	0	0.595639046	0.241739289	1.039880005	0	1.427239636	0.622751839	0.540020547	0	0.068286551	0	0.14516341	0.352723854	0	0.045284831	0.092491458
ENSG00000277323	0	0	0	0	0	0	0	0	0	0	0	0	0	0	0	0	0	0	0	0	0	0	0	0	0	0	0	0	0	0	0	0	0	0	0	0	0	0	0	0	0	0	0	0	0	0	0	0	0
ENSG00000238764	0	0	0	0	0	0	0	0	0	0	0	0	0	0	0	0	0	0	0	0	0	0	0	0	0	0	0	0	0	0	0	0	0	0	0	0	0	0	0	0	0	0	0	0	0	0	0	0	0
ENSG00000281849	0.510145124	0.927498152	0.646471646	1.102233968	0.364066937	1.179995241	1.106850253	0.704934851	0.703382568	0	1.226220899	0.441773391	1.830189007	1.158215053	1.584014178	0	0.147500531	1.087617801	2.302889192	1.885187454	2.692403571	1.032464644	0.243879467	1.27833584	0.980376715	1.217096184	0.734097984	0.744789831	0.460069678	1.794523595	1.194958769	1.263451927	2.505207122	0.958975824	0.602407672	0.73345898	1.051696824	3.32952377	0.721729134	0.359902037	0	0.684703011	0.966875482	0.864873494	0.880877965	0.891830198	2.058820111	2.289971578	1.309594966
ENSG00000241792	0	0	0	0	0	0	0	0	0	0	0	0	0	0	0	0	0	0	0	0	0	0	0	0	0	0	0	0	0	0	0	0	0	0	0	0	0	0	0	0	0	0	0	0	0	0	0	0	0
ENSG00000167178	0	0.267562162	1.683870909	1.355344899	0.231055103	2.328561334	0.131711733	0.293597682	1.004404022	0.434276426	0.693103224	1.647182611	1.161529558	0.689119922	0.387457328	0.620210835	0.175521039	0.364302147	0.102763741	0.299108581	2.373241779	0.286673514	0.512702515	0.109212912	1.497159458	0.021456393	0.54742701	0.590851136	1.691069643	3.618362742	0.839635721	0.300693689	1.018548806	0.380383788	0.535245289	0.349117338	0.458878371	0.384196809	0.868377806	0.392582865	0.736564658	0.217273403	2.783239381	1.235007028	0.640577266	0.91975014	0.640751398	0.261599507	0.816292832
ENSG00000251774	0	0	1.02252378	0	29.36806627	0.699899138	0	0.836246245	0	2.734283259	0.727317298	1.048129027	0	1.373960994	1.879075642	5.29958866	0	0	2.048894061	0	0	3.674359468	0	0.466602222	3.48898772	0	0.696673381	0	0	0	2.430084218	2.725092391	0	0	0.571696693	3.480334766	0	1.436265156	3.424675498	5.977196577	0	0.812245729	0.655416993	4.103909521	0	1.69272869	1.502969734	2.173227929	0.887736643
ENSG00000260092	0.058096527	0.134432673	0.613514268	0.251049995	0.041460799	0	0.126050711	0.04013982	0.053401908	0	0.104733691	0.125775483	0.13895082	0	0.210456472	0	2.55325155	0.02752455	0.13112922	0.071563194	0	0.117579503	0.749886323	0.313556693	0	1.170448785	0.367843545	0.339273674	0.069858423	0.034060762	0.15552539	0.026160887	0	1.092104232	0.137207206	0	0	0.137881455	0.027397404	0.225425699	0	0.038987795	0.031460016	0.196987657	0.133755274	0.040625489	0.541069104	0.041725976	0.724393101
ENSG00000092054	0	0.020113316	0.025701682	0.087642721	0.028948316	0.05864113	0.022002445	0.070064988	0.205071398	0.045818448	0	0.061472328	0	0	0.041983619	0	0.058641578	0	0.091555641	0.074949132	0	0.010261888	0.009695882	0	0.019488349	0	0.05837086	0	0	0.237815404	0.027147318	0.045664436	0.248997915	0.101668977	0.067059543	0.05832005	0.209060811	0	0.009564561	0.028617149	0.17370794	0.01361082	0.021965675	0.206307921	0.035020941	0.113460375	0.151111792	0.218500984	0.014875823
ENSG00000088356	74.02364054	55.96555418	69.94922435	55.40408277	15.83053422	24.11814596	80.63886052	146.9005903	58.50021321	72.79515986	76.63696499	78.30908746	65.17231604	60.25210931	54.23174066	46.0836103	16.79350393	54.85967897	46.68566116	29.91201834	52.46698309	58.21229959	26.55552006	76.46391373	75.52139186	29.74528386	57.2255465	60.07971303	108.4392061	74.69756857	45.6121213	42.93207117	69.86556229	78.98351428	62.39906303	70.53687488	75.79270552	42.67389624	102.015221	82.32299764	140.4389245	22.80629898	69.83044897	69.13793518	112.4543447	57.94164555	32.34092982	39.78508139	23.43038246
ENSG00000176752	0	0	0	0	0	0	0	0	0	0	0	0	0	0	0	0	0	0	0	0	0	0	0	0	0	0	0	0	0	0	0	0	0	0	0	0	0	0	0	0	0	0	0	0	0	0	0	0	0
ENSG00000223082	0	0	0	0	7.709117397	0	0	0	0	0	0	0	0	0	0	0	0	0	0	0	0	0	0	0	0	0	0	0	0	0	0	0	0	0	0	1.479142275	0	0	0	0	0	0	0	0	0	0	0	0	0
ENSG00000237714	0	0	0.124311592	0	0.420043856	0.510534294	0	0	0.13525513	0.332415843	0.088422365	0.127424506	0	0	0	0	0	0.06971355	0	0	0	0.148901337	0.140688513	0.056726373	0	0.078012787	0.084696883	0	0	0.086268317	0	0.198779087	0	0	0.069503054	0.282077192	0	0	0	0.155714469	0	0	0.079681208	0.49892583	0	0.308685923	0	0	0.107925075
ENSG00000200959	1.870532122	0.618332102	0.790132012	0	1784.332512	0	0.676408488	0.86158704	0.573126537	0	0	0.269972628	0	0	0.322669555	0.910030376	0.360556854	0.590804731	0.351830293	0.768039333	0	0.630950616	0	0	0.599119104	0.330569334	0.717784695	0	0	0.365551103	0	0.280767095	3.82739977	0	0	1.792899728	0	1.479788342	0.294037795	0	1.335050796	1.673718471	0.337639057	0	0	0	0.774257136	0.671724996	0
ENSG00000270971	0	0.021512872	0	0	0	0	0	0	0	0	0	0	0	0	0	0	0	0	0	0	0	0	0	0	0.062533254	0	0	0	0	0	0	0	0	0	0	0	0	0	0	0	0	0	0	0	0	0	0	0	0
ENSG00000267313	0	0	0.010067319	0.205977313	0.85042663	0.027563595	0	0	0	0	0	0	0	0	0.012333701	0.869623622	0.055127612	0.033874325	0	0.029357488	0	2.062039184	0	0	0.045801383	3.967597806	0.041154837	0	0.014329068	0	0	2.017620528	0	0	0.011257348	0.022843896	0.098266653	0	0	0.016813956	0	0	0.064529472	0	0	0.033331723	0	0.162614507	0.017480529
ENSG00000151632	0.791969292	0.468799603	0.676851859	1.671357012	0.867503673	0.298211538	0.559452283	1.157994576	1.235860207	0.790547659	0.652990526	2.504063589	0.616706982	3.157056129	1.086572757	0.107525594	1.150253285	0.732975107	0.280603423	0.453742467	0.604827908	0.885288757	1.135824138	0.560925064	2.212173327	0.478469891	0.604275554	1.532691471	1.295580374	3.995266863	0.221872526	3.433543234	0.407007393	0.992501111	1.009147436	1.959538029	4.974025466	1.573613502	0.946728882	0.981018965	0.926747927	0.568559892	1.127008245	0.187348398	0.816265353	5.705478037	0.377368054	21.54851298	1.256313561
ENSG00000269107	0	0	0	0	0	0	0	0	0	0	0	0	0	0	0	0	0	0	0	0	0	0	0	0	0	0	0.247598205	0	0	0	0	0	0	0	0	0	0	0	0	0	0	0	0	0	0	0	0	0	0
ENSG00000268889	0	0.146010443	0.093289289	0.477174634	0.157610374	0	0.239586548	0.30517752	0	0.249460548	0	0.478126837	0	1.002819474	0.342872479	0	0	0.10463268	0.124619675	0	0	0.446970382	0.105579304	0.595982087	0	0.351266877	0.127121082	0	0	0.129479639	0.147804765	0	0	0	0	0.211684047	0	0	0.416597377	0.155807322	2.127961108	0.148209417	0.119593083	0	0.635576826	0	0.685612312	1.031019762	0
ENSG00000258999	0.821664692	0.203710077	0.086769905	0	0.293192009	0.356354636	0	0.851551916	1.132902373	0.696082094	0	0.355770918	0	0	0.42521512	0.59962068	0.237571571	0.291961739	0.463643248	0	0	0.519668144	0.3928042	0.079190394	0.197380337	0.435625478	0.47294965	0.599797468	0.617508942	0.843018017	0.137475646	0.739991811	0.252188071	0.514857791	0.097026727	0.787563275	0	0.243758812	0.968710207	0.217378435	0.219916853	0.551408082	0.222470993	0	0	1.149140275	1.785558054	1.106502074	0.301328245
ENSG00000270639	0	0	0.040773036	0	0.206655666	0	0	0	0	0	0	0	0	0	0	0	0	0	0	0	0	0	0	0	0	0	0	0	0	0	0	0	0	0	0.091185399	0	0	0	0	0	0	0	0	0	0	0	0	0	0
ENSG00000078295	0.035196465	0.055846622	0.344922493	0.638790401	0.251180861	0.236093243	0.038182484	0.043772041	0.381757567	0.206731646	0.329942777	0.292601193	0.185196455	0.223744589	0.160286074	0.390413305	0.036635438	0.196766475	0.115190418	0.225445689	0.561399288	0.071232878	0.134607894	0.048847171	0.236737107	0.007464104	0.287678676	0.092493571	0.287790574	0.503492555	0.169598762	0.044377146	0.233336517	0.264650644	0.382369837	0.101207135	0.348286871	0.125298534	0.471385942	0.096839874	0.286375932	0.018895898	0.430741035	0.190944815	0.137755424	0.17720663	0.249123789	0.144088804	0.371737821
ENSG00000147509	1.237645314	0.025570124	0.032674632	0.501392143	1.628492397	0.022365198	0.251746016	0.053444309	0.248857575	0	2.370616906	0.083732112	0.092503287	0.087809537	0.06004565	0.112898505	0	0.054971493	0.109120298	0.047641538	0	0.058706871	0.018489609	0	0	0.225557647	0.066786358	0.056465896	0.302293068	0.362802598	0.103537423	0.069664016	0.047482779	0.096939077	0.05480551	0	0	0	0.218870239	0.027285806	0	0.051910441	0.146606433	0	0.089044473	0.18931834	0.072040843	0.597229179	0.226940195
ENSG00000250796	0	0.124042306	0.317013452	0	0.267793917	0	0	0	0.344921138	1.271566379	0.225490469	0.812379641	0.897478702	0	0.194190188	0.547677855	0	0	0.211739812	0.462224279	0.880191374	0.379721039	0.179388544	0	0.360564081	0	0.431979847	0	0	0	0.251133323	0.675889177	0.460683984	0	0.177243351	0	0.773588545	0	0.176958916	0.132365187	0.40173261	0	0	0	0.21598021	1.311993361	0	0.404260028	0.550450685
ENSG00000270965	0	0	0	0	0	0	0	0	0	0	0	0	0	0	0	0	0	0	0	0	0	0	0	0	0	0	0	0	0	0	0	0	0	0	0	0	0	0	0	0	0	0	0	0	0	0	0	0	0
ENSG00000239899	0	0	0.758526731	0	155.3837688	2.855588482	0	0	0	0.507085259	0.269768598	0.583140877	0	0	0.696966238	0	0	0.425379407	0.253317811	6.635859837	0.526514476	1.135711108	0.429227862	1.038402037	0.862731509	2.380099205	1.292012452	1.310830102	1.349537723	1.052787176	0.901340328	0.606456925	0	0.56259915	6.361425015	3.872663412	0.925493205	0.532723803	0.423414425	0	1.44185486	0	0.972400485	0	1.291954348	0.627848459	2.229860551	0.161213999	0.329269591
ENSG00000272601	0	0	0	0	0	0	0	0	0	0	0	0	0	0	0	0	0	0	0	0	0	0	0	0	0	0	0	0	0	0	0	0	0	0	0	0	0	0	0	0	0	0	0	0	0	0	0	0	0
ENSG00000084623	715.5387189	498.8273251	505.0111577	250.9681313	130.7517385	383.4765634	602.7187825	647.7636127	442.2722797	311.7986418	291.6276735	347.8111363	518.64904	562.4446727	684.2558637	501.9094489	241.6094616	601.816304	203.4949703	443.3443603	599.6465739	398.2132337	357.5685814	781.4426804	572.1535341	571.8102104	482.1004027	476.8761917	793.2348034	396.6795274	773.1105151	212.2159775	224.0526544	839.137016	333.9563744	321.1067822	518.1688911	367.3941289	562.5858377	502.3562707	738.3898942	342.2026569	377.8233898	305.7591024	692.9443955	362.8827606	533.716315	351.1497908	414.0064049
ENSGR0000223511	0	0	0	0	0	0	0	0	0	0	0	0	0	0	0	0	0	0	0	0	0	0	0	0	0	0	0	0	0	0	0	0	0	0	0	0	0	0	0	0	0	0	0	0	0	0	0	0	0
ENSG00000251455	0.048130651	0.095461798	0.325294115	0	1.476990468	0.055664493	0	0.066508473	0.044241347	0.326195196	0.144612796	0.229239916	0.115115202	0.163911136	0.174354777	0.351239794	0.139162295	0.114014948	0.244429467	0	0.225795682	0.194819839	0.138055745	0.055664827	0.092495581	0.153105797	0.360151619	0	0.057874912	0.08465394	0.386539712	0.325098741	0.177269042	0	0.159138962	0.553597109	0.198448835	0.628261015	0.272371852	0.305601028	0	0.258398641	0.390950487	0	0.083108174	0.269252751	0.418370523	0.380251343	0.211810848
ENSG00000226394	0	0	0	0	14.2703984	0	0.943161131	0	0	0	0	0	0	0	0	0	0	0	0	0	0	0	0	0	0	0	0	0	0	0	0	0	0	0	0	0	0	0	0	0.613354176	0	0	0	0	0	0	0	0	0
ENSG00000258985	0	0	0	0	0	0	0	0	0	0	0	0	0	0	0	0	0	0	0	0	0	0	0	0	0	0	0	0	0	0	0	0	0	0	0	0	0	0	0	0	0	0	0	0	0	0	0	0	0
ENSG00000221042	0	0	0	0	1.129541011	0	0	0	0	0	0	0	0	0	0	0	0	0	0	0	0	0	0	0	0	0	0	0	0	0	0	0	0	0	0	0	0	0	0	0	0	0	0	0	0	0	0	0	0
ENSG00000135912	7.646667161	11.24728794	11.54939612	15.61916449	14.68594388	11.20312202	11.08376943	16.85963834	13.28967455	16.87534873	11.53581072	13.89749533	18.13502573	21.46382736	19.13747461	22.62583005	6.753509037	11.88820586	15.75448898	17.98741122	8.384152117	18.14182116	8.847064843	9.617773796	13.89239092	14.95575675	10.33778083	14.65835549	8.41244042	16.14285085	24.80298581	8.861426005	19.89968981	19.28649916	16.1925928	16.69111492	6.689804492	16.43229376	21.81052608	19.9749143	4.574785642	9.195868817	10.11704571	14.59784914	13.05571564	14.54733459	16.35763026	15.52405851	11.57049488
ENSG00000211725	0	0.116599768	0.148996322	0	0.251726282	0.407941212	0	0	0.972677609	0.796848264	0	0.305454745	0	0	0.182538777	0.514817184	0.407944327	0	0	0	0	0.178468888	0.168625231	0.271962438	0.338930236	0.187007795	0.406061056	0.514968969	0.212070214	0	0.236065324	0	0	0.884084378	0.999652502	0	0	0.837137405	0	0.124423276	0	0.236711612	2.483094095	0	0	0	0.219004161	0.126668142	1.034847287
ENSG00000164104	121.0527501	135.5624615	88.79375419	76.99431956	58.48213846	148.2076148	100.0967561	410.1331284	168.8486542	140.9057453	294.1255426	177.661836	88.74075359	128.2759692	355.6578947	176.8095558	41.67647444	123.2182348	137.2412001	91.62667726	66.99540956	209.1816155	115.1452076	281.9588953	258.7533877	184.9186986	256.1257549	240.0590479	208.1765281	138.5245036	254.1509053	75.06406928	114.4793891	195.5260126	55.68634811	200.5023994	116.0201617	124.7485569	211.7930399	295.6879914	49.24821974	102.7925508	167.8901999	49.32677412	215.4514283	148.2683934	205.4535254	245.5536111	207.1046402
ENSG00000268234	0.741472192	0.030638077	0	0.200255721	0	0	0.402188831	0.064036875	0	0	0	0	0.443349089	0	0	0.135274786	0	0	0	0.685008054	0.434809252	0	0	0.035730801	0.623407716	0	0	0.135314669	0	0.054338677	0	0	0.341362682	0.348456681	0	0.621861617	0	0.219968537	0.087416642	0.032693804	0.694587238	0	0	0	0.16003939	0	0	0.033283671	0.135959666
ENSG00000188991	0	0.013961655	0	0	0.18085022	0	0	0	0	0	0	0.054862724	0	0	0	0	0	0	0	0	0	0	0	0	0	0	0	0	0	0	0	0	0	0	0	0	0	0	0	0.014898442	0	0	0	0	0	0	0	0	0.030978152
ENSG00000177889	45.64826419	79.27631041	45.8516039	45.1020988	75.59618527	41.72466182	105.4511014	47.81210224	57.5812525	48.26976045	60.97979512	49.80510511	44.69798978	49.62828642	79.89893177	36.64654146	30.84961024	64.51683793	38.18152811	44.70701948	16.81419654	60.97947982	41.07499756	104.6690977	42.53793419	52.13039904	83.32542579	49.71023632	105.8253708	47.98334914	64.9490303	41.89122088	38.63469762	50.14841361	79.02819911	73.29410694	61.4657993	61.78712351	51.63508185	72.64044789	21.96860265	52.1622678	58.18271204	45.73937761	80.46532388	34.578486	73.36237656	63.42095463	72.36420156
ENSG00000253270	0.793073576	0	0	0	1.697939592	0	0	0	0	0	0	0	0	0.300094264	0	0	0	0	0	0	0	0	0.126378653	0	0	0	0	0	0	0	0	0	0	0	0	0.253386257	0	0	0	0	0	0	0	0	0	0	0	0	0
ENSG00000227023	0	0	0	0	0.095350865	0	0	0	0	0	0	0	0	0	0	0	0	0	0	0	0	0	0	0	0	0	0	0	0	0	0	0	0	0	0	0	0	0	0	0	0	0	0	0	0	0	0	0	0
ENSG00000222011	3.528581664	3.917991462	3.019236577	3.714233627	16.78790157	2.615965997	3.582560748	12.00223265	7.069050656	7.562612693	5.763103425	2.801027847	3.89510361	5.802958747	4.21397689	5.348137475	1.857350039	5.958273292	5.079815762	3.120564355	1.910037858	8.69782417	3.200728102	5.912118594	3.955635034	4.509019014	4.947427673	8.652007043	10.33541166	6.418375462	3.451449773	5.072326606	4.887402975	5.102355793	4.316320503	10.36321008	5.78221295	4.88509094	9.557467422	10.10112742	2.663741878	5.191348478	5.389357761	4.75506116	6.431366734	5.82065446	8.033095106	7.066773413	6.503345906
ENSG00000154678	0.312635063	0.09448791	0.347129844	0.308794582	3.416818651	0.351240896	0.16473417	0.037029354	0.295582516	0.797078884	0.595809742	0.371292939	0.427278045	0.14195907	0.231128615	0.273779488	0.201448522	0.211597093	2.489922918	0.264070828	0.188571497	0.13558522	0.422752642	0.041322706	0.128744934	0.326766387	0.298207056	0.456433678	0.48870822	0.811718641	0.131517473	0.104579191	0.241258279	0.212689426	0.118136586	0.333906656	0.055244331	0.720782514	0.446513657	1.096502061	0.086066874	0.221794037	0.807783305	0.393733017	0.133673013	0.337296492	0.238478593	0.198878423	0.609295261
ENSG00000200530	0	0	0	0	0	0	0	0	0	0	0	0	0	0	0	0	0	0	0	0	0	0	0	0	0	0	0	0	0	0	0	0	0	0	0	0	0	0	0	0	0	0	0	0	0	0	0	0	0
ENSG00000237595	0	0.191775934	0.049011948	0	0	0.067095594	0	0	0	0	0.41834416	0.100478535	0	0	0	0	0.134192213	0	0	0.285849225	0	0.117413742	0.221875305	0.313114649	0	0.061515722	0.400718148	0.169397687	0.139519877	0.272101949	0	0	0	0.145408615	0.10961102	0.111213705	0	0	0.05471756	0.081857418	0	0	0.502650626	0	0.200350063	0.243409295	0.072040843	0.166668608	0.255307719
ENSG00000281146	0	0	0	0	0	0	0	0	0	0	0	0	0	0	0	0	0	0	0	0	0	0	0	0	0	0	0	0	0	0	0	0	0	0	0	0	0	0	0	0	0	0	0	0	0	0	0	0	0
ENSG00000280692	0	0	0	0	0	0	0	0	0	0	0	0	0	0	0	0	0	0	0	0	0	0	0	0	0	0	0	0	0	0	0	0	0	0	0	0	0	0	0	0	0	0	0	0	0	0	0	0	0
ENSG00000234421	0	0	0	0	0.101385729	0	0	0	0	0	0	0	0	0	0	0	0	0	0	0	0	0	0	0	0.13650815	0	0	0	0	0	0	0	0	0.534113117	0	0	0.292877596	0.337166964	0	0	0	0	0	0	0	0	0	0	0
ENSG00000227172	0.298200773	0.197149366	0.629815372	0	1.489684521	0	0.646999423	1.030158417	0.822311988	0.673663991	0.358388234	0.129117344	0	0.677024258	0.462960666	0.870463838	0.172440235	0	0	0	0	0.30175899	0	0.344879903	0.85960567	0.158098377	0	1.741440957	0.71714565	0.349657576	0.199572134	0.53711966	0	0	0	0.285824594	0	0.35386243	0.84376063	0.10518876	0	0	0.322959098	0	0.686545789	0.834098195	0.925742228	0.214173187	0
ENSG00000201142	0	0	0	0	0	0	0	0	0	0	0	0	0	1.121152171	0	0	0	0	0	0	0	0	0	0	0	0	0	0	0	0	0	0	0	0	0	0	0	0	0.465755868	2.090311032	0	0	0	0	0	0	0	0	0
ENSG00000269095	0	0	0	0	0	0	0	0	0	0	0	0	0	0	0	0	0	0	0	0	0	0	0	0	0	0	0	0	0	0	0	0.107945407	0	0	0	0	0	0	0	0	0	0	0	0	0	0	0	0	0
ENSG00000165029	0.913676659	1.837345238	4.387843234	5.428817909	14.18205914	6.138886252	2.005983233	2.968489973	10.91798479	5.528793022	6.418591173	9.461696208	2.627517163	2.555930611	12.48500902	4.127609142	2.320969594	3.014665728	7.125818868	10.90629386	1.849759008	1.750095796	3.977921209	0.60802175	4.326959573	1.430156527	8.809020579	1.985012545	4.407697215	25.41878112	5.634369717	2.718369696	6.116016224	2.22189488	5.713138824	14.92956291	3.273881249	7.912239218	13.83418035	10.18681312	1.572066422	4.751959548	10.27820887	3.429928257	4.025547623	6.229390717	9.475065497	7.874629172	13.70602806
ENSG00000254577	0	2.230050202	0.284965644	0	34.18250337	1.170323148	0	1.864417857	0	1.524026735	0.810779938	1.168406128	0	1.53162865	0.698235758	14.76934545	1.170332084	0	0	0	0	2.730671517	0.645014547	0.780220109	0	1.788325905	0.388309753	0.984913328	0	1.977571539	0	2.126465538	0.828224212	0	0.955951847	0	1.390768477	0	0.954417762	3.093584177	0	2.716362764	0.730628779	2.287424979	0.38829229	4.71744061	2.513162506	4.118445059	2.968824185
ENSG00000239523	1.889619184	0.916141032	1.43675025	1.360921532	2.607165067	0.947006384	3.416553076	2.001871112	1.157949534	1.849826327	0.529902603	0.600000392	2.711667793	1.716049242	2.151349868	0.36772656	0.874166414	1.969550058	0.853008956	1.396577644	2.068449728	1.211038886	0.481786376	1.408376912	1.573604666	2.003654943	2.030305281	0.551752467	1.742005326	0.590849946	0.843090443	1.588339565	0.463974584	0.315744421	1.130559378	2.777165089	4.414980339	1.046421756	2.138674903	1.06648522	4.450623419	1.014478339	1.296120544	0	2.175229259	1.585637691	2.424688928	0.497624844	0.184794158
ENSG00000256073	16.04470874	6.335113734	11.23299589	9.308637769	5.089051196	16.7520985	12.40977594	24.53190247	14.88473757	8.55820789	8.0346243	13.31540089	8.882987156	13.66024758	12.99298272	26.23647142	5.154531202	17.2442464	9.221256061	13.90788915	11.15120912	7.591907588	6.320909699	9.335413415	10.13527841	13.9411948	5.900345673	12.57986771	29.56478249	15.15519445	19.08975906	13.64710529	11.67287843	7.447160828	4.140157275	19.36590608	18.37621887	4.231019375	8.196966987	10.37609267	14.6325423	11.46527364	14.40024484	12.0894952	17.1016821	12.2585334	18.72472402	4.534749975	10.133658
ENSG00000223569	0	0	0	0	0	0	0	0	0	0	0	0	0	0	0	0	0	0	0	0	0	0	0	0	0	0	0	0	0	0	0	0	0	0	0	0	0	0	0	0	0	0	0	0	0	0	0	0	0
ENSG00000222760	0	0.291499419	0	0	4.405209941	0	1.913269722	0	0	0	0	1.145455294	0	1.001028725	0.456346942	0	0	0	1.492765673	0	0	2.677033326	0.421563079	0	0	1.40255846	0	0	0	0	2.950816551	3.17667913	0	0	0.416521876	0	0	1.046421756	0	0.311058189	0	0.591779031	0	0	0	0	0	1.266681422	0
ENSG00000224336	0	0	0	0	0	0	0	0	0	0	0	0	0	0	0	0	0	0	0	0	0	0	0	0	0	0	0	0	0	0	0	0	0	0	0	0	0	0	0	0	0	0	0	0	0	0	0	0	0
ENSG00000196290	51.68322657	25.32887649	31.86719829	42.4634942	27.87377172	27.94448678	93.37912882	54.95970406	54.99589435	61.53996921	44.43707165	46.74919472	37.33647041	42.99632698	51.33615722	38.48809578	18.98944875	57.66462522	41.48158917	39.07134098	29.76066712	55.10058351	32.11100125	50.3027754	48.22712598	42.96468754	28.88965878	66.01201718	62.78239851	51.74104227	50.48943745	33.24310691	45.43133168	104.5980938	44.03590977	81.84835644	50.1328246	56.31172393	49.18593137	46.8169998	33.29219869	24.58342513	42.46904006	39.85650768	49.86553268	46.05671728	44.56210616	46.81297183	33.6195035
ENSG00000148677	0	0.144350395	0.026351042	1.75221226	0.222597774	0.036073629	0.135350056	0	0.172024842	0.211392288	0.299894348	0.108043619	0.298403732	0.212446723	0.09684978	0.091049022	0.072147809	0.620658432	0.56321292	0	0	0.220944304	0.477160837	0.048098461	0.059942184	0.066147275	0.287258958	0	0.337554913	0.109720745	0.208749023	0.056181794	0.076586676	0.078178255	0.029465924	0	0.128605675	0	0.970815035	0.044010254	0	0	0.1013429	0	0	0.130867857	0.077464837	0.425640801	0.960854922
ENSG00000240912	0	0	0	0	0	0	0	0	0	0	0	0	0	0	0	0	0	0	0	0.800377831	0	0	0	0	0	0	0	0	0	0	0	0.146294434	0	0.407144122	0	0	0	0	0.153209167	0	0	0	0	1.101575714	0	0	0	0.233336051	0
ENSG00000153898	0.502141685	0.02371291	5.878471981	2.169883023	13.3359348	6.94815617	3.385186696	12.46497671	1.219850381	2.228258147	2.284646898	7.563155329	3.174029124	13.9655431	14.23664573	10.26044707	15.18235568	29.75462213	3.137034195	2.12069896	0.168264359	8.329757968	4.098053635	0.705190227	0.827139448	8.100773441	1.961291418	49.95587992	24.25992057	5.740702877	5.977075245	1.114421862	17.30536233	1.842912671	3.252791408	27.33104263	5.76752738	3.74547241	14.17429609	17.85195662	6.796657495	4.934357404	4.972181444	0.972919863	15.25609659	14.87309522	2.672334333	6.105242529	6.524167965
ENSG00000146085	26.14653649	12.96468743	30.64380215	16.57790464	36.44961653	29.49657615	36.93850694	39.86144275	36.53486759	56.09182632	36.13344928	29.18685677	17.95723457	44.37208681	24.25005008	44.84223833	43.75961881	48.97281118	21.48032333	31.39598929	17.61134044	27.14164757	31.56381866	15.27204382	27.87653726	46.61477304	34.7058186	28.46134178	54.08950074	57.60983972	28.36373039	29.19723156	29.5933856	54.80427035	14.83880015	61.64342201	27.96969328	43.49251482	38.04687503	70.98498885	15.58259609	28.13199756	32.8288914	31.15205579	48.25616627	36.36002898	37.90658849	48.43730291	40.38361113
ENSG00000213669	0	0	0	0	0.568414186	0	0	0	0.244040977	0	0	0.114956087	0	0	0.274789556	0	0	0	0	0	0	0	0.126922217	0	0	0	0	0	0	0	0	0	0.977838909	0.332719927	0	0.25447609	0	0	0	0	0	0	0.143768889	0	0	0	0	0	0
ENSG00000009844	17.01715439	13.38601299	20.70293844	20.93667771	29.06880479	21.41101526	37.99139272	21.41237182	30.31525275	25.42409017	23.96601636	16.88581759	14.06824437	28.25266419	25.07331723	18.73319208	23.61324672	21.3356006	17.69858502	22.42755231	8.553503901	20.74682396	20.62652067	24.61593371	17.3152186	23.87555451	21.31233429	19.55775841	34.93522398	21.7077554	27.72678576	15.20317862	23.83465509	25.84260691	16.99124767	36.51619762	15.98138913	26.56833426	24.05101217	32.14239399	9.063711697	14.75128617	22.65547845	15.90928957	29.45236055	17.34429208	13.82723877	25.3414776	22.55623657
ENSG00000253926	0	0	0	0	0	0	0	0	0	0	0	0	0	0	0	0	0	0	0	0	0	0	0	0	0	0	0	0	0	0	0	0	0	0	0	0	0	0	0	0	0	0	0.237909371	0	0	0	0	0	0
ENSG00000159263	2.549125583	2.986611928	7.196685925	5.333418046	1.991900993	2.267080506	15.99725521	9.474980319	11.9233089	4.009233948	6.99981117	6.391915975	4.32178453	2.8937213	7.455893186	12.38602243	4.50620677	9.837454682	4.551907871	1.967473472	9.423177929	10.53857387	1.881938678	2.008975015	10.92930419	13.89116969	5.980538557	0.847962494	6.21771464	7.065760767	3.271658079	7.562879254	5.466799337	6.490256136	4.458068694	13.56202588	4.057801492	7.52406234	14.21249283	4.535791003	6.857227056	7.70890405	0.349464367	10.55796692	15.1178244	7.513751002	8.053812203	10.36503623	2.5441799
ENSG00000248847	0	0	0	0	0	0	0	0	0	0	0	0	0	0	0	0	0	0	0	0	0	0	0	0	0	0	0	0	0	0	0	0	0	0	0	0	0	0	0	0	0	0	0	0	0	0	0	0	0
ENSG00000221376	0	0	0	0	0	0	0	0	0	0	0	0	0	0	0	0	0	0	0	0	0	0	0	0	0.926762363	0	0	0	0	0	0.64549112	0	0	0	0	0.924463922	0	0	0	0	0	0	0	0	0	0	0	0	0
ENSG00000236900	0	0	0	0	27.87671916	0	0	0	0	0	0	0	0	0	0	0	0	0	0	0	0	0	0	0.371823646	0	0	0.2775808	0	0	0	0	0	0	0	0	0.462231961	0	0	0	0.170109947	0	0	0	0	0	0	0.299419752	0.173179101	0
ENSG00000248810	0	0	0.04171897	0.924700817	0.070483359	1.827576629	5.857156377	2.502048764	0.030261081	0.074372505	0.01978303	0.02850911	5.511715871	0	0.13629562	0.048049604	0	0.093583469	0.185766395	0.081104954	0	2.498564438	2.250584756	1.383382269	0.063266977	0.069816243	0	0.240318852	0.03958644	0.077204393	0.044065527	0	0	3.424353492	6.795415567	19.78500708	0.746564518	0.820394657	0.015525196	0.894188608	0	0	0.053482027	0.334879017	9.70171585	0.092084441	0.102201942	11.70413633	9.15149951
ENSG00000276605	0	0	0	0	0.092643742	0	0	0	0	0	0	0	0	0	0	0	0	0	0	0	0	0	0	0	0	0	0	0	0	0	0	0	0	0	0	0	0	0	0	0	0	0	0	0	0	0.090777248	0	0	0
ENSG00000279361	0	0	0	0	0.954462154	0	0	0	0	0	0	0	0	0	0	0	0	0	0.116103997	0	0	0.260267129	0	0	0	0.05454394	0	0	0	0	0.068852386	0.092653141	0	0	0.097188438	0.19721897	0	0.244165076	0.048516236	0	0	0.069040887	0	0	0	0	0	0.036944875	0.075457615
ENSG00000121766	56.61840747	40.25757207	47.3980492	27.21559685	17.93271303	36.60534429	95.65352636	48.62068873	72.00987364	32.95658229	32.36240153	40.90485848	41.34709143	59.31134275	72.20306584	64.53304422	24.37897381	56.99774037	19.25597781	40.68969234	44.24393509	40.1578225	38.31154725	63.44964379	53.53897971	51.78976927	57.85471686	39.87591572	94.20068365	43.2918308	65.07464464	22.08048312	22.40732367	88.67306486	41.22287302	38.62247607	70.08647786	48.9601184	36.09547361	38.90089504	50.43239517	29.15459004	46.04159375	33.55763184	55.66971429	60.53377553	68.47157692	38.0564905	44.11972557
ENSG00000125746	35.74253901	11.52245029	21.78781336	13.81706034	6.963488477	29.57499379	21.67550341	20.2456192	19.78708219	10.00420516	21.11749501	27.299275	33.31846031	37.09794925	20.43129182	18.09747665	22.43098547	22.28922918	23.58221257	31.00977485	33.27527955	23.05186974	36.52077225	16.17505199	26.81480519	28.19783752	16.49499603	17.62065513	13.3214339	35.31826384	37.65448591	35.48173677	19.59066486	28.31295272	22.64736407	18.61877533	20.73469394	15.56908634	26.10107436	18.76107527	27.67470691	39.1578688	13.5672274	22.344949	21.85121474	29.0668109	33.0317074	32.62505578	19.26811659
ENSG00000180846	0	0.030319405	0.038743472	0	7.854757696	0.265192095	0.199002794	0.063370815	0.168616723	0.207204229	0.05511617	0.039713656	0.219368866	0	0.284793039	1.204809903	0.053038824	0	0.155265375	0.338941578	0.10757168	0.835329864	0.043847571	0.070718316	0.528791601	0.097255168	0.475145738	0	0	0.053773491	0.552455996	0.041301549	0.112604035	0	0.129969679	0.08791336	0.756346601	0.108840302	0.432537024	0.355891242	0	0.430864376	0	0	0.105583193	0.192412697	0.341685541	0.197624887	0.269091048
ENSG00000229613	0	0	0	0	0	0.120999512	0	0	0.19233738	0	0	0	0	0	0	0	0	0	0.118071861	0	0	0	0	0	0	0	0	0	0	0	0	0	0	0	0	0	0	0	0	0	0	0	0	0	0	0.073160308	0	0	0.153473115
ENSG00000005421	0.305150367	0.014410282	0	0.565128433	0.124440959	0	0	0.030119038	0	0.049240271	0.02619575	0.056625615	0	0.098971767	0.022559524	0	0	0.103265657	0.172188131	0	0.051126935	0.022056536	0.062519948	0	0.125662693	1.756499766	0.200736398	0.063643764	0	0.383363974	0.08752422	0.13740932	0.214074902	0	2.656209421	0.292485761	0.089869573	0.620758669	0.020557727	0.061508681	0	0.058509226	0.023606121	0.147810301	0.050181843	0.030483462	0.081198577	0	0
ENSG00000238075	0	0	0	0	0	0	0	0	0	0	0	0	0	0	0	0	0	0	0	0	0	0	0	0	0	0	0	0	0	0	0	0	0	0	0	0.224964605	0	0	0	0.082791153	0	0	0	0	0	0	0	0	0
ENSG00000178623	45.84990702	37.28145255	47.09677421	75.79228469	61.97937351	34.41127209	65.66173256	107.8240034	64.73367946	69.71052214	34.40358025	56.57425229	105.8889074	58.71233124	62.23141101	98.36053216	52.92895269	44.61719252	45.29630088	48.34980406	185.9044088	119.8711942	40.64865449	49.23006446	57.52956133	41.87739886	38.53949502	71.61397902	42.41404273	72.86268878	70.13770289	89.42329903	102.7509052	106.3455005	36.02599115	73.5472905	53.66278392	48.27645901	70.26607732	38.31107326	102.9258841	53.968294	31.00255033	76.00417853	72.00697023	78.89898563	50.11188752	95.59350233	33.20194357
ENSG00000116690	0.048951277	0.299359039	0.217113991	0.475944802	0.331875452	0.735976413	0.42483388	0.20292732	0.2249783	0.248817608	0.338280408	2.554035264	0.175616867	0.166705815	0.164661268	0.214337051	0.099074504	0.02319178	0.386706413	0.422086644	0.258351175	0.111454599	0.175511988	0.084920864	0.540917605	0.259527074	0.112705289	0.178666871	0.132438773	9.528099637	0.196565099	0.319620273	0.510825838	0.061346061	0.184974029	0.258058129	0.050458095	0.406619081	0.103880918	0.094970185	0.026203416	0.147827434	0.41087005	0.082989447	0.112700221	16.07119037	0.182358739	0.254893268	0.412892578
ENSG00000227293	0	0	0	0	0	0	0	0	0	0	0	0	0	0	0	0	0	0	0	0	0	0	0	0	0	0	0	0	0	0	0	0	0	0	0	0	0	0	0	0	0	0	0	0	0	0	0	0	0
ENSG00000081853	0.036720738	0.060692919	0.248179478	0.436369248	0.235853001	0.647646109	0.039836074	0.114169252	0.118137029	0.435517158	0.297892897	0.707533857	0.131738768	0.375162461	0.304050312	0.482353995	0.042468922	0.095685061	0.165764183	0.271395219	0.215335338	0.2229534	0.359870921	0.03539071	0.194063267	0.506178147	0.306478266	0.134026724	0.143503788	1.108722366	0.33176938	0.909444873	0.338113543	0.276112016	0.294860816	0.281573782	0.113553226	0.130724907	0.424264529	0.142483525	0.294846882	0.19714233	0.367867896	0.062254428	0.317032224	1.900165995	0.307791393	0.481316334	0.659861354
ENSG00000281568	0	0	0	0	0	0	0	0	0	0	0	0	0	0	0	0	0	0	0	0	0	0	0	0	0	0	0	0	0	0	0	0	0	0	0	0	0	0	0	0	0	0	0	0	0	0	0	0	0
ENSG00000271222	0	0	0	0	0	0	0	0	0	0	0	0.164475632	0	0	0	0	0	0	0	0	0	0	0	0	0	0	0	0	0	0	0	0	0	0	0	0	0	0	0	0	0	0	0	0	0	0	0	0	0
ENSG00000202119	0	1.144203328	0	0	13.99786336	0	0	0	0	0	0	0	0	0	0	0	0	0	0	0	0	0.583776738	0	0	0	0	0	0	0	0	0	0	0	0	0	0	0	0	0.544107322	0.406992023	0	0	0	0	0	0	0	0	0
ENSG00000104804	0.055113893	0.109312282	0.116403377	0.357241902	0.393322316	0.127481629	0	0	0.050660292	0.124507541	0.099356738	0	0	0.125128591	0.028521684	0	0.063741301	0.235003132	0.248794279	0	0.129278108	0.167314583	0.158086154	0	0.211831397	0.350639615	0.09517056	0	0.132543884	0.290808958	0.258196448	0.198542446	0	0	0.078097852	0.475438589	0.90896654	0	0.31189009	0.894292294	0	0.147944758	0.029844881	0	0.09516628	0.038539805	0.239535801	0.158335178	0.202118611
ENSG00000226432	0.140769806	0.046533545	0.059462614	1.520756101	1.808295985	0.244206541	0.610850082	0	0.258789178	0	0.084591065	0.060951631	0.336682432	0	0.364244993	0.410914514	0.162805604	0.133385789	0	0.346799972	0.33019722	0	0	0.108536891	0.946840453	0.074632529	0.081027007	0	0.253903905	0.082530352	0	0.063388694	0.518466468	0.352827289	0.132983039	0.13492746	0	0.167045662	0.863002606	0.446902301	0.150706988	0.188937433	0.152457317	0	0.810233628	0	0.087401889	0.15165513	0.516243658
ENSG00000140854	23.04531428	14.43591984	21.36609208	27.24925961	10.24779834	15.6743258	41.94940759	38.77479483	34.45650224	18.46757902	14.72092745	21.51689491	37.56000173	24.11539467	25.21587719	25.43248472	13.15533817	23.32707097	18.19325099	23.41859161	37.71958423	23.55159574	13.11243904	24.06106367	29.68869403	27.78640103	29.19199556	31.328868	23.81459347	22.5918703	25.05141056	24.1935495	20.69947165	27.26295924	18.78567189	39.3321039	24.94658769	19.59277155	32.31174992	18.6296144	58.09608323	17.4324104	25.6576266	20.60625621	63.86042261	24.57682776	25.77866451	20.98398073	18.77647115
ENSG00000170959	0	0.037212692	0	0	0.080338175	0.01627425	0.010176967	0.006481544	0	0	0.016911785	0.004061898	0.044873935	0.074544692	0.033983283	0.054767786	0	0	0	0	0.011002392	0.018986052	0.013454141	0.036165218	0.018028204	0.069630562	0.010799496	0.013695983	0.011280331	0.016499799	0.006278333	0	0.023034199	0	0.053173005	0	0	0	0.022119865	0.006618259	0	0	0.00507998	0	0.010799011	0.045919768	0	0.020213001	0.020641901
ENSG00000258545	0.04948101	0.081783404	0.27171674	0.106910068	0.706246083	0.171678666	0.16103673	0	0.045482587	0.167673482	0.297340138	0.449918312	0.236689774	2.19062799	0.307279704	0.433313061	0.085839989	0.046885506	0.111683203	0.182851849	0.290163288	0.325464306	0.425787158	0.362434913	0.237726618	0.183634909	0.113924946	0.36120068	0.148746643	0.783261	0.099346128	0.06684395	0.182242522	0.186029779	0.327207566	0.237137038	0.102008269	0.23486821	0.420020322	0.331629172	0.052973959	0.332060378	0.643070461	0.503325176	0.142399778	1.107227744	0.245776213	0.071076312	1.633150779
ENSG00000262708	0	0	0	0	3.559765609	0	0	0	0	0	0	0	0	0	0.107556518	0.606686917	0	0	0.351830293	0	0	0.105158436	0	0	0	0.330569334	0	0	0	0	0	0	0	0	0.098170139	0	1.285407229	0.493262781	0	0.073313378	0	0	0	0	0	0	0	0.074636111	0
ENSG00000223377	0	0	0	0	0	0	0	0	0	0	0	0	0	0	0	0	0	0	0	0	0	0	0	0	0	0	0	0	0	0	0	0	0	0	0	0	0	0	0	0	0	0	0	0	0	0	0	0	0
ENSG00000234467	0	0	0	0	0	0	0	0	0	0	0	0	0	0	0	0	0	0	0	0	0	0	0	0	0	0	0	0	0	0	0	0	0	0	0	0	0	0	0	0	0	0	0	0	0	0	0	0	0
ENSG00000280499	0	0	0	0	0	0	0	0	0	0	0	0	0	0	0	0	0	0	0	0	0	0	0	0	0	0	0	0	0	0	0	0	0	0	0	0	0	0	0	0	0	0	0	0	0	0	0	0	0
ENSG00000281490	0.90377101	1.434023498	5.459199068	4.003062016	31.53949724	3.60606891	0.637289695	2.341611922	3.447570099	5.206347553	3.66587086	5.126317737	8.213966864	6.309558798	2.689306648	13.71840813	2.14275296	3.211365395	5.839198081	3.673769401	4.398862708	8.711136995	2.57073239	1.498182538	6.078909791	4.288447414	4.265721931	2.177119908	0.923731897	4.371359636	7.016290012	10.43873971	4.438214667	1.64228705	3.948724959	2.858664427	5.216908987	5.094220116	16.34492819	7.332411195	2.70919532	12.1604959	4.135460517	5.056280911	3.485250199	16.49481082	6.677542692	16.43857606	6.993363119
ENSG00000272921	0.452769389	0.099779752	0	0.652177555	0.430827378	0	0.163727238	0	0	0	0	0.196043693	0.721932746	0.17132521	0	0	0	0.286013048	0	0.743627325	0.1770067	0	0	0.116365346	0.290038099	0	0	0	0.181478178	0	0.202011891	0.067960739	0.185287324	1.702240704	0.142574725	0.433978174	0.311137691	0.716376752	0	0.159712029	0.161577052	0.101282475	0	0	0.086867346	0	0	0	0
ENSG00000163221	0.238330348	0.236350881	0.604039144	0	0.170085326	0.826907862	1.292749812	0.164666249	0.219071534	1.884438462	0.859301518	1.031941706	1.140040514	0.811644912	2.590077237	0	0.826914175	1.467887431	7.665553455	4.990772963	0.8385607	3.73819969	2.84839918	0.275637606	3.43510374	0.126356618	0.960279525	1.043856018	1.719488219	1.117824221	0.319007195	0	0.585193169	2.688094394	0	0.685316884	7.861332241	1.131266763	4.158534534	0.252209343	0.765463487	0.159940279	1.419648391	0	0.96023634	0.166658616	0	0.34234633	2.44727399
ENSG00000253131	0	0	0	5.319613508	9.789355425	0.203389493	0	0	8.405855878	1.589156082	0	1.066045762	6.729811808	0	0.910093616	0	0.203391046	0.83318616	0	9.531565055	2.887579392	7.118417202	0.672579271	0	2.365752357	0	1.012260468	5.648520028	0	0.412416629	0	1.583814381	0.431809205	0.881565619	1.993608979	1.011379334	4.350609082	6.260642986	0.165867474	1.364756728	0	0.472074441	1.142778347	0	0.809771956	0.245952032	0.218380218	0.252614529	0.257974751
ENSG00000271322	0	0	0	0	0	0	0	0	0	0	0	0	0	0	0	0	0	0	0	0	0	0	0	0	0	0	0	0	0	0	0	0	0	0	0	0	0	0	0	0	0	0	0	0	0	0	0	0	0
ENSG00000253583	0	0	0	0	0	0	0	0	0	0	0	0	0	0	0	0	0	0	0	0	0	0	0	0	0	0	0	0	0	0	0.113182005	0	0	0	0	0	0	0	0	0	0	0	0	0	0	0	0	0	0
ENSG00000006377	0.035794468	0.094659133	0	1.546770775	0	0.227685368	1.203767845	0.123654852	2.730867356	1.253378322	0.473209631	0.201481457	0	0.650131732	2.556283826	1.619532168	0	0.050875328	0.646331324	0	2.308939244	0.923650234	0.119783072	2.014682602	0.034394196	0.037954612	0.309049079	0.418067009	0.064561822	2.119539273	0	0.37072002	0.966781873	0.089715724	0	3.156418425	0.22137776	1.571604725	3.679862974	0.101010488	0.42153387	1.729525263	0.038766328	0	0.123614072	0.125151005	2.155752762	4.357545685	0.07876121
ENSG00000281098	0	0	0	0	0.793731521	0	0	0	0	0	0	0	0	0	0	0	0	0	0	0	0	0	0	0	0	0	0	0	0	0	0	0	0	0	0	0	0	0	0	0	0	0	0	0	0	0	0	0	0
ENSG00000256420	0	0	0	0	1.076829097	0	0	0	0	0.077471359	0	0	0	0	0	0	0	0	0	0	0	0	0	0	0.131806203	0	0	0.20026571	0	0	0	0	0	0	0	0	0	0	0	0	0	0	0	0	0	0	0	0	0
ENSG00000232751	0.781361519	0	0.165027572	0	0.836432267	0.451833621	0	0	0	0	0	0	0	0	0.40435805	0	0	0.370187775	0	0	0	0.197671237	0.186768453	0.753060549	0.750794826	0.207128886	0	0	0	0.229047843	0.261464758	0.175923686	0	0.979207381	0.369070017	0	0.80541339	0.463604576	0.184238872	0.41343177	0	0.262180583	0.4231173	0	0	0.819580663	0	1.122375943	1.719287423
ENSG00000198105	0.880733467	3.252923963	2.78307714	6.221142191	16.95845671	5.905885083	2.370260062	4.5989528	4.919657179	6.887287781	3.613137515	5.991547834	1.944434582	9.017361236	4.058225924	5.611500244	1.214486471	3.659114939	4.014022114	2.628761871	1.430235509	5.476000397	2.242861324	2.167789499	3.238646031	4.840035734	4.143338052	4.030591257	3.665913969	5.193343241	4.250730386	6.909898149	5.614289798	1.931546677	4.480081641	6.753444221	3.352040143	8.984095693	4.896219422	3.393517246	1.994608749	3.853180519	2.815712406	5.226023896	6.512059644	6.21797375	4.879445163	8.375320498	5.29207472
ENSG00000095794	4.700782777	3.351297061	6.47855565	10.53108257	14.08368576	5.424064804	11.04519633	6.690263427	4.739079652	9.787572993	6.76906641	6.622027328	5.699202358	6.344474036	10.62754275	5.216826177	3.407290743	5.377888444	6.466293837	7.498187823	2.642273034	6.192704454	4.743046956	6.288445391	7.243674804	5.248621996	5.074872562	5.344870066	13.12833328	5.981850278	9.974474475	3.043458159	5.186029307	8.035720442	5.228632218	5.73073547	10.09289396	7.480474179	7.079505535	5.165563612	5.287728824	3.997805349	9.677722406	9.181408387	5.249202128	8.376913008	7.720290577	4.403045966	21.54494308
ENSG00000080910	0	0	0	0	0	0	0	0	0	0	0	0	0	0	0	0	0	0	0	0	0	0	0	0	0	0	0	0	0	0	0	0	0	0	0	0	0	0	0	0	0	0	0	0	0	0	0	0	0
ENSG00000242757	0	0	0	0	0	0	0	0	0	0	0	0	0	0	0	0	0	0	0	0	0	0	0	0	0	0	0	0	0	0	0	0	0	0	0	0	0	0	0	0	0	0	0	0	0	0	0	0	0
ENSG00000231857	0	0	0	0	7.517736008	0	0	0	0.118084344	0	0.077197049	0	0	0	0.066481344	0	0	0	0	0	0	0	0	0	0	0.068108978	0	0	0	0	0	0	0	0	0	0.123133592	0	0	0	0	0	0	0	0	0	0.089832636	0	0	0
ENSG00000206997	0	0	0	0	0.823403727	0	0	0	0	0	0	0	0	0	0	0	0	0	0	0	0	0	0	0	0	0	0	0	0	0	0	0	0	0	0	0	0	0	0	0	0	0	0	0	0	0	0	0	0
[truncated: 25,381 more rows]
[truncated: 413 more columns]
